# Supplementary material for: Crystal structures of bis­[2-(di­phenyl­phosphino­thio­yl)phen­yl] ether and bis­{2-[diphen­yl(selanyl­idene)phosphan­yl]phen­yl} ether
Source: Acta Crystallogr Sect E Struct Rep Online. 2014 Nov 19;70(Pt 12):536–40. doi: 10.1107/S1600536814023988 (PMC4257402; doi:10.1107/S1600536814023988)
Supplement: Supplementary file 1 [file e-70-00536-sup1.cif]

##############################################################################
#                                                                            #
# This CIF contains the data in a paper accepted for publication in          #
# Acta Crystallographica Section E. It conforms to the requirements of       #
# Notes for Authors for Acta Crystallographica Section E, and has been       #
# peer reviewed under the auspices of the IUCr Commission on Journals.       #
#                                                                            #
# Full details of the Crystallographic Information File format               #
# are given in the paper "The Crystallographic Information File (CIF):       #
# a New Standard Archive File for Crystallography" by S. R. Hall, F. H.      #
# Allen and I. D. Brown [Acta Cryst. (1991), A47, 655-685].                  #
#                                                                            #
# The current version of the core CIF dictionary is obtainable from          #
# ftp://ftp.iucr.org/pub/cif_core.dic.                                       #
#                                                                            #
# Software is freely available for graphical display of the structure(s)     #
# in this CIF. For information consult the CIF software page                 #
# http://www.iucr.org/resources/cif/software.                                #
#                                                                            #
# This file may be used for bona fide research purposes within the           #
# scientific community so long as proper attribution is given to the journal # 
# article from which it was obtained.                                        #
#                                                                            #
##############################################################################
data_1
_audit_creation_method     SHELXL-2013
_database_code_depnum_ccdc_archive     'CCDC 1031849'
_chemical_name_systematic
;
{2-[2-(Diphenylphosphinothioyl)phenoxy]phenyl}diphenylphosphanethione
;
_chemical_name_common
;
Bis[2-(diphenylphosphinothioyl)phenyl] ether
;
_chemical_formula_moiety     'C36 H28 O P2 S2'
_chemical_formula_sum     'C36 H28 O P2 S2'
_chemical_formula_iupac     'C36 H28 O P2 S2'
_chemical_formula_weight     602.64
_chemical_melting_point     ?
_shelx_space_group_comment
;
The symmetry employed for this shelxl refinement is uniquely defined
by the following loop, which should always be used as a source of
symmetry information in preference to the above space-group names.
They are only intended as comments.
;
_space_group_crystal_system     orthorhombic
_space_group_name_H-M_alt     'P b c a'
_space_group_name_Hall     '-P 2ac 2ab'
loop_
    _space_group_symop_operation_xyz
    'x, y, z'
    '-x+1/2, y+1/2, z'
    'x, -y+1/2, z+1/2'
    '-x+1/2, -y, z+1/2'
    '-x, -y, -z'
    'x-1/2, -y-1/2, -z'
    '-x, y-1/2, -z-1/2'
    'x-1/2, y, -z-1/2'
_cell_length_a     14.1161(9)
_cell_length_b     18.0874(12)
_cell_length_c     23.1986(16)
_cell_angle_alpha     90
_cell_angle_beta     90
_cell_angle_gamma     90
_cell_volume     5923.1(7)
_cell_formula_units_Z     8
_cell_measurement_reflns_used     42656
_cell_measurement_theta_min     3.00
_cell_measurement_theta_max     26.52
_cell_measurement_temperature     173(2)
_exptl_crystal_description     prism
_exptl_crystal_colour     colorless
_exptl_crystal_size_max     0.520
_exptl_crystal_size_mid     0.240
_exptl_crystal_size_min     0.120
_exptl_crystal_density_diffrn     1.352
_exptl_crystal_density_meas     ?
_exptl_crystal_density_method     'not measured'
_exptl_crystal_F_000     2512
_exptl_absorpt_coefficient_mu     0.317
_exptl_absorpt_correction_type     multi-scan
_exptl_absorpt_process_details
;
(<i>REQAB</i>; Rigaku, 1998)
;
_exptl_absorpt_correction_T_min     0.718
_exptl_absorpt_correction_T_max     0.963
_exptl_special_details     ?
_diffrn_ambient_temperature     173(2)
_diffrn_radiation_type     MoK\a
_diffrn_radiation_wavelength     0.71075
_diffrn_measurement_device_type     'Rigaku XtaLAB mini'
_diffrn_measurement_method     \w
_diffrn_detector_area_resol_mean     6.849
_diffrn_reflns_number     54343
_diffrn_reflns_av_R_equivalents     0.0732
_diffrn_reflns_theta_min     3.098
_diffrn_reflns_theta_max     26.371
_diffrn_reflns_theta_full     25.242
_diffrn_measured_fraction_theta_max     0.999
_diffrn_measured_fraction_theta_full     0.998
_diffrn_reflns_limit_h_min     -17
_diffrn_reflns_limit_h_max     17
_diffrn_reflns_limit_k_min     -22
_diffrn_reflns_limit_k_max     22
_diffrn_reflns_limit_l_min     -28
_diffrn_reflns_limit_l_max     28
_refine_special_details     ?
_reflns_number_total     6050
_reflns_number_gt     4671
_reflns_threshold_expression     I>2\s(I)
_refine_ls_structure_factor_coef     Fsqd
_refine_ls_matrix_type     full
_refine_ls_R_factor_all     0.0650
_refine_ls_R_factor_gt     0.0453
_refine_ls_wR_factor_gt     0.0940
_refine_ls_wR_factor_ref     0.1012
_refine_ls_goodness_of_fit_ref     1.066
_refine_ls_restrained_S_all     1.066
_refine_ls_number_reflns     6050
_refine_ls_number_parameters     370
_refine_ls_number_restraints     0
_refine_ls_hydrogen_treatment     constr
_refine_ls_weighting_scheme     calc
_refine_ls_weighting_details
              'w=1/[\s^2^(Fo^2^)+(0.0365P)^2^+4.2594P] where P=(Fo^2^+2Fc^2^)/3'
_atom_sites_solution_hydrogens     geom
_atom_sites_solution_primary     ?
_atom_sites_solution_secondary     ?
_refine_ls_shift/su_max     0.001
_refine_ls_shift/su_mean     0.000
_refine_diff_density_max     0.365
_refine_diff_density_min     -0.333
_refine_ls_extinction_method     none
_refine_ls_extinction_coef     .
loop_
    _atom_type_symbol
    _atom_type_description
    _atom_type_scat_dispersion_real
    _atom_type_scat_dispersion_imag
    _atom_type_scat_source
    'S' 'S' 0.1246 0.1234
                         'International Tables Vol C Tables 4.2.6.8 and 6.1.1.4'
    'P' 'P' 0.1023 0.0942
                         'International Tables Vol C Tables 4.2.6.8 and 6.1.1.4'
    'O' 'O' 0.0106 0.0060
                         'International Tables Vol C Tables 4.2.6.8 and 6.1.1.4'
    'C' 'C' 0.0033 0.0016
                         'International Tables Vol C Tables 4.2.6.8 and 6.1.1.4'
    'H' 'H' 0.0000 0.0000
                         'International Tables Vol C Tables 4.2.6.8 and 6.1.1.4'
_computing_data_collection
;
<i>CrystalClear-SM Expert</i> (Rigaku Americas and Rigaku, 2011)
;
_computing_cell_refinement
;
<i>CrystalClear-SM Expert</i> (Rigaku Americas and Rigaku, 2011)
;
_computing_data_reduction
;
<i>CrystalClear-SM Expert</i> (Rigaku Americas and Rigaku, 2011)
;
_computing_structure_solution
;
SIR2004 (Burla <i>et al</i>., 2005)
;
_computing_structure_refinement
;
SHELXL2013 (Sheldrick, 2008)
;
_computing_molecular_graphics
;
ORTEP-3 for Windows (Farrugia, 2012)
;
_computing_publication_material
;
CrystalStructure (Rigaku, 2010)
;
loop_
    _atom_site_type_symbol
    _atom_site_label
    _atom_site_fract_x
    _atom_site_fract_y
    _atom_site_fract_z
    _atom_site_U_iso_or_equiv
    _atom_site_adp_type
    _atom_site_calc_flag
    _atom_site_occupancy
    _atom_site_disorder_assembly
    _atom_site_disorder_group
    S S1 0.76118(5) 0.32675(3) 0.22627(3) 0.03418(16) Uani d 1 . .
    S S2 0.84441(6) 0.36984(4) 0.50579(3) 0.0443(2) Uani d 1 . .
    P P1 0.75393(4) 0.24001(3) 0.27630(2) 0.02270(14) Uani d 1 . .
    P P2 0.79892(4) 0.44866(3) 0.45519(2) 0.02408(14) Uani d 1 . .
    O O1 0.84740(10) 0.34242(8) 0.36159(6) 0.0249(3) Uani d 1 . .
    C C1 0.65450(15) 0.24111(11) 0.32542(9) 0.0237(5) Uani d 1 . .
    C C2 0.66367(17) 0.23755(13) 0.38463(10) 0.0290(5) Uani d 1 . .
    H H2 0.7248 0.2363 0.4017 0.035 Uiso calc 1 . .
    C C3 0.58330(18) 0.23575(14) 0.41906(11) 0.0384(6) Uani d 1 . .
    H H3 0.5895 0.2330 0.4598 0.046 Uiso calc 1 . .
    C C4 0.49506(18) 0.23795(14) 0.39448(13) 0.0408(7) Uani d 1 . .
    H H4 0.4402 0.2364 0.4182 0.049 Uiso calc 1 . .
    C C5 0.48573(18) 0.24238(15) 0.33517(13) 0.0421(7) Uani d 1 . .
    H H5 0.4245 0.2446 0.3183 0.051 Uiso calc 1 . .
    C C6 0.56461(17) 0.24356(14) 0.30074(11) 0.0343(6) Uani d 1 . .
    H H6 0.5580 0.2461 0.2600 0.041 Uiso calc 1 . .
    C C7 0.73603(15) 0.15479(11) 0.23648(9) 0.0229(5) Uani d 1 . .
    C C8 0.70755(18) 0.09086(12) 0.26540(10) 0.0311(5) Uani d 1 . .
    H H8 0.6945 0.0928 0.3055 0.037 Uiso calc 1 . .
    C C9 0.69823(17) 0.02464(13) 0.23609(11) 0.0328(6) Uani d 1 . .
    H H9 0.6791 -0.0187 0.2560 0.039 Uiso calc 1 . .
    C C10 0.71694(17) 0.02185(13) 0.17759(11) 0.0329(6) Uani d 1 . .
    H H10 0.7119 -0.0237 0.1575 0.039 Uiso calc 1 . .
    C C11 0.74291(17) 0.08518(14) 0.14842(10) 0.0324(6) Uani d 1 . .
    H H11 0.7543 0.0833 0.1081 0.039 Uiso calc 1 . .
    C C12 0.75247(15) 0.15149(13) 0.17768(9) 0.0264(5) Uani d 1 . .
    H H12 0.7704 0.1949 0.1573 0.032 Uiso calc 1 . .
    C C13 0.85929(15) 0.22209(12) 0.31969(9) 0.0240(5) Uani d 1 . .
    C C14 0.90793(17) 0.15465(13) 0.31680(11) 0.0330(6) Uani d 1 . .
    H H14 0.8853 0.1170 0.2918 0.040 Uiso calc 1 . .
    C C15 0.98812(18) 0.14166(14) 0.34947(12) 0.0405(6) Uani d 1 . .
    H H15 1.0208 0.0960 0.3462 0.049 Uiso calc 1 . .
    C C16 1.02045(18) 0.19535(14) 0.38683(12) 0.0378(6) Uani d 1 . .
    H H16 1.0750 0.1862 0.4097 0.045 Uiso calc 1 . .
    C C17 0.97394(16) 0.26249(13) 0.39116(11) 0.0318(5) Uani d 1 . .
    H H17 0.9955 0.2991 0.4174 0.038 Uiso calc 1 . .
    C C18 0.89568(15) 0.27550(12) 0.35685(10) 0.0249(5) Uani d 1 . .
    C C19 0.90192(15) 0.40629(12) 0.35800(9) 0.0239(5) Uani d 1 . .
    C C20 0.97288(16) 0.41302(13) 0.31744(10) 0.0299(5) Uani d 1 . .
    H H20 0.9869 0.3733 0.2921 0.036 Uiso calc 1 . .
    C C21 1.02346(17) 0.47847(14) 0.31416(11) 0.0342(6) Uani d 1 . .
    H H21 1.0731 0.4833 0.2868 0.041 Uiso calc 1 . .
    C C22 1.00247(17) 0.53676(13) 0.35025(10) 0.0332(6) Uani d 1 . .
    H H22 1.0370 0.5817 0.3474 0.040 Uiso calc 1 . .
    C C23 0.93094(16) 0.52955(12) 0.39068(10) 0.0273(5) Uani d 1 . .
    H H23 0.9166 0.5698 0.4155 0.033 Uiso calc 1 . .
    C C24 0.87957(15) 0.46395(12) 0.39544(9) 0.0225(5) Uani d 1 . .
    C C25 0.78799(16) 0.53749(12) 0.49171(9) 0.0249(5) Uani d 1 . .
    C C26 0.83608(17) 0.54978(13) 0.54298(10) 0.0313(5) Uani d 1 . .
    H H26 0.8779 0.5132 0.5577 0.038 Uiso calc 1 . .
    C C27 0.82286(19) 0.61579(14) 0.57274(11) 0.0372(6) Uani d 1 . .
    H H27 0.8555 0.6241 0.6080 0.045 Uiso calc 1 . .
    C C28 0.76293(19) 0.66911(14) 0.55147(11) 0.0373(6) Uani d 1 . .
    H H28 0.7542 0.7140 0.5721 0.045 Uiso calc 1 . .
    C C29 0.71556(17) 0.65764(13) 0.50035(11) 0.0335(6) Uani d 1 . .
    H H29 0.6747 0.6948 0.4856 0.040 Uiso calc 1 . .
    C C30 0.72726(16) 0.59212(12) 0.47047(10) 0.0278(5) Uani d 1 . .
    H H30 0.6939 0.5842 0.4354 0.033 Uiso calc 1 . .
    C C31 0.68058(16) 0.43557(12) 0.42751(11) 0.0295(5) Uani d 1 . .
    C C32 0.6092(2) 0.42773(16) 0.46861(14) 0.0516(8) Uani d 1 . .
    H H32 0.6250 0.4267 0.5084 0.062 Uiso calc 1 . .
    C C33 0.5165(2) 0.42145(18) 0.4520(2) 0.0707(11) Uani d 1 . .
    H H33 0.4682 0.4167 0.4803 0.085 Uiso calc 1 . .
    C C34 0.4934(2) 0.42201(17) 0.3948(2) 0.0689(11) Uani d 1 . .
    H H34 0.4290 0.4175 0.3835 0.083 Uiso calc 1 . .
    C C35 0.5633(2) 0.42916(16) 0.35337(16) 0.0577(9) Uani d 1 . .
    H H35 0.5468 0.4293 0.3137 0.069 Uiso calc 1 . .
    C C36 0.65762(18) 0.43611(14) 0.36972(12) 0.0370(6) Uani d 1 . .
    H H36 0.7058 0.4412 0.3414 0.044 Uiso calc 1 . .
loop_
    _atom_site_aniso_label
    _atom_site_aniso_U_11
    _atom_site_aniso_U_22
    _atom_site_aniso_U_33
    _atom_site_aniso_U_12
    _atom_site_aniso_U_13
    _atom_site_aniso_U_23
    S1 0.0458(4) 0.0225(3) 0.0343(3) -0.0026(3) 0.0019(3) 0.0067(3)
    S2 0.0743(5) 0.0295(3) 0.0289(3) 0.0155(3) 0.0029(3) 0.0074(3)
    P1 0.0250(3) 0.0189(3) 0.0241(3) -0.0008(2) 0.0017(2) 0.0006(2)
    P2 0.0300(3) 0.0201(3) 0.0221(3) 0.0005(2) 0.0013(2) 0.0002(2)
    O1 0.0214(8) 0.0210(8) 0.0324(9) -0.0002(6) 0.0013(7) -0.0049(7)
    C1 0.0243(12) 0.0169(10) 0.0299(12) -0.0011(9) 0.0011(9) -0.0018(9)
    C2 0.0270(12) 0.0283(12) 0.0318(13) 0.0015(10) 0.0024(10) 0.0020(10)
    C3 0.0417(16) 0.0390(15) 0.0346(14) 0.0041(12) 0.0127(12) 0.0047(12)
    C4 0.0286(14) 0.0297(14) 0.0642(19) -0.0001(11) 0.0197(13) 0.0014(13)
    C5 0.0236(13) 0.0405(15) 0.0622(19) -0.0006(11) -0.0018(13) -0.0022(14)
    C6 0.0291(13) 0.0339(14) 0.0397(14) -0.0012(11) -0.0042(11) -0.0025(11)
    C7 0.0227(11) 0.0204(11) 0.0256(11) -0.0002(9) 0.0022(9) -0.0014(9)
    C8 0.0408(14) 0.0251(12) 0.0274(12) -0.0038(11) 0.0078(11) -0.0005(10)
    C9 0.0369(14) 0.0209(11) 0.0407(14) -0.0029(10) 0.0076(12) 0.0015(10)
    C10 0.0289(13) 0.0286(13) 0.0413(14) 0.0003(10) -0.0016(11) -0.0106(11)
    C11 0.0305(13) 0.0426(14) 0.0239(12) 0.0026(11) 0.0009(10) -0.0071(11)
    C12 0.0236(12) 0.0284(12) 0.0271(12) -0.0010(10) 0.0012(10) 0.0027(10)
    C13 0.0219(11) 0.0205(11) 0.0296(12) -0.0003(9) 0.0056(9) 0.0012(9)
    C14 0.0304(13) 0.0250(12) 0.0435(15) 0.0005(10) 0.0017(11) -0.0034(11)
    C15 0.0319(14) 0.0290(13) 0.0607(18) 0.0088(11) 0.0005(13) 0.0020(13)
    C16 0.0262(13) 0.0383(15) 0.0487(16) 0.0028(11) -0.0046(12) 0.0046(12)
    C17 0.0250(12) 0.0323(13) 0.0383(14) -0.0007(10) -0.0007(11) -0.0007(11)
    C18 0.0226(12) 0.0233(11) 0.0288(12) -0.0006(9) 0.0047(9) 0.0002(9)
    C19 0.0213(12) 0.0239(11) 0.0266(12) -0.0005(9) -0.0045(9) 0.0006(9)
    C20 0.0270(13) 0.0309(13) 0.0316(13) 0.0017(10) 0.0020(10) -0.0014(10)
    C21 0.0269(13) 0.0390(14) 0.0366(14) -0.0027(11) 0.0060(11) 0.0072(11)
    C22 0.0301(13) 0.0279(13) 0.0416(14) -0.0066(10) -0.0021(11) 0.0074(11)
    C23 0.0293(13) 0.0214(11) 0.0312(13) 0.0002(10) -0.0042(10) 0.0009(10)
    C24 0.0216(11) 0.0228(11) 0.0232(11) 0.0017(9) -0.0042(9) 0.0021(9)
    C25 0.0291(12) 0.0229(11) 0.0226(11) -0.0016(9) 0.0034(9) -0.0010(9)
    C26 0.0322(13) 0.0318(13) 0.0298(13) -0.0022(11) -0.0026(10) 0.0005(11)
    C27 0.0426(16) 0.0408(15) 0.0282(13) -0.0115(12) -0.0012(11) -0.0093(11)
    C28 0.0445(15) 0.0279(13) 0.0396(14) -0.0059(11) 0.0110(12) -0.0092(11)
    C29 0.0333(14) 0.0263(12) 0.0409(15) 0.0034(10) 0.0088(11) -0.0006(11)
    C30 0.0311(13) 0.0258(12) 0.0263(12) -0.0004(10) -0.0005(10) -0.0010(10)
    C31 0.0276(13) 0.0218(12) 0.0392(14) -0.0021(9) 0.0054(11) -0.0083(10)
    C32 0.0435(18) 0.0489(17) 0.0623(19) -0.0169(14) 0.0226(15) -0.0221(15)
    C33 0.0399(19) 0.052(2) 0.121(3) -0.0127(15) 0.029(2) -0.032(2)
    C34 0.0216(16) 0.0352(17) 0.150(4) -0.0002(12) -0.012(2) -0.004(2)
    C35 0.0474(19) 0.0404(17) 0.085(2) -0.0005(14) -0.0300(18) 0.0086(16)
    C36 0.0334(14) 0.0304(13) 0.0472(16) 0.0017(11) -0.0065(12) 0.0039(12)
_geom_special_details
;
All e.s.d.'s (except the e.s.d. in the dihedral angle between two l.s. planes)
are estimated using the full covariance matrix. The cell e.s.d.'s are taken
into account individually in the estimation of e.s.d.'s in distances, angles
and torsion angles; correlations between e.s.d.'s in cell parameters are only
used when they are defined by crystal symmetry. An approximate (isotropic)
treatment of cell e.s.d.'s is used for estimating e.s.d.'s involving l.s.
planes.
;
loop_
    _geom_bond_atom_site_label_1
    _geom_bond_atom_site_label_2
    _geom_bond_site_symmetry_2
    _geom_bond_distance
    _geom_bond_publ_flag
    S1 P1 . 1.9543(8) ?
    S2 P2 . 1.9552(8) ?
    P1 C1 . 1.808(2) ?
    P1 C7 . 1.815(2) ?
    P1 C13 . 1.825(2) ?
    P2 C31 . 1.805(2) ?
    P2 C24 . 1.815(2) ?
    P2 C25 . 1.823(2) ?
    O1 C19 . 1.391(3) ?
    O1 C18 . 1.393(3) ?
    C1 C2 . 1.381(3) ?
    C1 C6 . 1.393(3) ?
    C2 C3 . 1.388(3) ?
    C2 H2 . 0.9500 ?
    C3 C4 . 1.370(4) ?
    C3 H3 . 0.9500 ?
    C4 C5 . 1.385(4) ?
    C4 H4 . 0.9500 ?
    C5 C6 . 1.370(3) ?
    C5 H5 . 0.9500 ?
    C6 H6 . 0.9500 ?
    C7 C12 . 1.385(3) ?
    C7 C8 . 1.396(3) ?
    C8 C9 . 1.384(3) ?
    C8 H8 . 0.9500 ?
    C9 C10 . 1.383(3) ?
    C9 H9 . 0.9500 ?
    C10 C11 . 1.380(3) ?
    C10 H10 . 0.9500 ?
    C11 C12 . 1.385(3) ?
    C11 H11 . 0.9500 ?
    C12 H12 . 0.9500 ?
    C13 C18 . 1.393(3) ?
    C13 C14 . 1.401(3) ?
    C14 C15 . 1.382(3) ?
    C14 H14 . 0.9500 ?
    C15 C16 . 1.379(4) ?
    C15 H15 . 0.9500 ?
    C16 C17 . 1.384(3) ?
    C16 H16 . 0.9500 ?
    C17 C18 . 1.382(3) ?
    C17 H17 . 0.9500 ?
    C19 C20 . 1.380(3) ?
    C19 C24 . 1.393(3) ?
    C20 C21 . 1.384(3) ?
    C20 H20 . 0.9500 ?
    C21 C22 . 1.378(3) ?
    C21 H21 . 0.9500 ?
    C22 C23 . 1.384(3) ?
    C22 H22 . 0.9500 ?
    C23 C24 . 1.395(3) ?
    C23 H23 . 0.9500 ?
    C25 C26 . 1.387(3) ?
    C25 C30 . 1.398(3) ?
    C26 C27 . 1.392(3) ?
    C26 H26 . 0.9500 ?
    C27 C28 . 1.374(4) ?
    C27 H27 . 0.9500 ?
    C28 C29 . 1.377(4) ?
    C28 H28 . 0.9500 ?
    C29 C30 . 1.383(3) ?
    C29 H29 . 0.9500 ?
    C30 H30 . 0.9500 ?
    C31 C36 . 1.379(3) ?
    C31 C32 . 1.395(3) ?
    C32 C33 . 1.368(5) ?
    C32 H32 . 0.9500 ?
    C33 C34 . 1.366(5) ?
    C33 H33 . 0.9500 ?
    C34 C35 . 1.384(5) ?
    C34 H34 . 0.9500 ?
    C35 C36 . 1.390(4) ?
    C35 H35 . 0.9500 ?
    C36 H36 . 0.9500 ?
loop_
    _geom_angle_atom_site_label_1
    _geom_angle_atom_site_label_2
    _geom_angle_atom_site_label_3
    _geom_angle_site_symmetry_1
    _geom_angle_site_symmetry_3
    _geom_angle
    _geom_angle_publ_flag
    C1 P1 C7 . . 102.84(10) ?
    C1 P1 C13 . . 106.68(10) ?
    C7 P1 C13 . . 104.09(10) ?
    C1 P1 S1 . . 113.96(8) ?
    C7 P1 S1 . . 112.76(7) ?
    C13 P1 S1 . . 115.31(7) ?
    C31 P2 C24 . . 109.20(10) ?
    C31 P2 C25 . . 101.69(10) ?
    C24 P2 C25 . . 105.89(10) ?
    C31 P2 S2 . . 114.95(8) ?
    C24 P2 S2 . . 111.32(7) ?
    C25 P2 S2 . . 113.04(8) ?
    C19 O1 C18 . . 116.50(16) ?
    C2 C1 C6 . . 119.7(2) ?
    C2 C1 P1 . . 123.61(17) ?
    C6 C1 P1 . . 116.65(18) ?
    C1 C2 C3 . . 119.8(2) ?
    C1 C2 H2 . . 120.1 ?
    C3 C2 H2 . . 120.1 ?
    C4 C3 C2 . . 120.2(2) ?
    C4 C3 H3 . . 119.9 ?
    C2 C3 H3 . . 119.9 ?
    C3 C4 C5 . . 120.1(2) ?
    C3 C4 H4 . . 120.0 ?
    C5 C4 H4 . . 120.0 ?
    C6 C5 C4 . . 120.2(2) ?
    C6 C5 H5 . . 119.9 ?
    C4 C5 H5 . . 119.9 ?
    C5 C6 C1 . . 120.0(2) ?
    C5 C6 H6 . . 120.0 ?
    C1 C6 H6 . . 120.0 ?
    C12 C7 C8 . . 119.1(2) ?
    C12 C7 P1 . . 120.97(17) ?
    C8 C7 P1 . . 119.93(17) ?
    C9 C8 C7 . . 120.5(2) ?
    C9 C8 H8 . . 119.7 ?
    C7 C8 H8 . . 119.7 ?
    C10 C9 C8 . . 119.7(2) ?
    C10 C9 H9 . . 120.1 ?
    C8 C9 H9 . . 120.1 ?
    C11 C10 C9 . . 120.1(2) ?
    C11 C10 H10 . . 120.0 ?
    C9 C10 H10 . . 120.0 ?
    C10 C11 C12 . . 120.3(2) ?
    C10 C11 H11 . . 119.9 ?
    C12 C11 H11 . . 119.9 ?
    C11 C12 C7 . . 120.2(2) ?
    C11 C12 H12 . . 119.9 ?
    C7 C12 H12 . . 119.9 ?
    C18 C13 C14 . . 116.9(2) ?
    C18 C13 P1 . . 121.25(16) ?
    C14 C13 P1 . . 121.84(18) ?
    C15 C14 C13 . . 121.5(2) ?
    C15 C14 H14 . . 119.2 ?
    C13 C14 H14 . . 119.2 ?
    C16 C15 C14 . . 119.7(2) ?
    C16 C15 H15 . . 120.1 ?
    C14 C15 H15 . . 120.1 ?
    C15 C16 C17 . . 120.4(2) ?
    C15 C16 H16 . . 119.8 ?
    C17 C16 H16 . . 119.8 ?
    C18 C17 C16 . . 119.1(2) ?
    C18 C17 H17 . . 120.4 ?
    C16 C17 H17 . . 120.4 ?
    C17 C18 C13 . . 122.2(2) ?
    C17 C18 O1 . . 119.6(2) ?
    C13 C18 O1 . . 118.09(19) ?
    C20 C19 O1 . . 121.1(2) ?
    C20 C19 C24 . . 121.6(2) ?
    O1 C19 C24 . . 117.32(19) ?
    C19 C20 C21 . . 119.2(2) ?
    C19 C20 H20 . . 120.4 ?
    C21 C20 H20 . . 120.4 ?
    C22 C21 C20 . . 120.6(2) ?
    C22 C21 H21 . . 119.7 ?
    C20 C21 H21 . . 119.7 ?
    C21 C22 C23 . . 119.8(2) ?
    C21 C22 H22 . . 120.1 ?
    C23 C22 H22 . . 120.1 ?
    C22 C23 C24 . . 120.9(2) ?
    C22 C23 H23 . . 119.6 ?
    C24 C23 H23 . . 119.6 ?
    C19 C24 C23 . . 118.0(2) ?
    C19 C24 P2 . . 120.27(16) ?
    C23 C24 P2 . . 121.07(17) ?
    C26 C25 C30 . . 119.3(2) ?
    C26 C25 P2 . . 119.88(17) ?
    C30 C25 P2 . . 120.74(17) ?
    C25 C26 C27 . . 119.8(2) ?
    C25 C26 H26 . . 120.1 ?
    C27 C26 H26 . . 120.1 ?
    C28 C27 C26 . . 120.4(2) ?
    C28 C27 H27 . . 119.8 ?
    C26 C27 H27 . . 119.8 ?
    C27 C28 C29 . . 120.1(2) ?
    C27 C28 H28 . . 119.9 ?
    C29 C28 H28 . . 119.9 ?
    C28 C29 C30 . . 120.2(2) ?
    C28 C29 H29 . . 119.9 ?
    C30 C29 H29 . . 119.9 ?
    C29 C30 C25 . . 120.2(2) ?
    C29 C30 H30 . . 119.9 ?
    C25 C30 H30 . . 119.9 ?
    C36 C31 C32 . . 119.7(2) ?
    C36 C31 P2 . . 124.20(19) ?
    C32 C31 P2 . . 116.0(2) ?
    C33 C32 C31 . . 120.4(3) ?
    C33 C32 H32 . . 119.8 ?
    C31 C32 H32 . . 119.8 ?
    C34 C33 C32 . . 120.1(3) ?
    C34 C33 H33 . . 120.0 ?
    C32 C33 H33 . . 120.0 ?
    C33 C34 C35 . . 120.3(3) ?
    C33 C34 H34 . . 119.8 ?
    C35 C34 H34 . . 119.8 ?
    C34 C35 C36 . . 120.1(3) ?
    C34 C35 H35 . . 119.9 ?
    C36 C35 H35 . . 119.9 ?
    C31 C36 C35 . . 119.3(3) ?
    C31 C36 H36 . . 120.3 ?
    C35 C36 H36 . . 120.3 ?
loop_
    _geom_torsion_atom_site_label_1
    _geom_torsion_atom_site_label_2
    _geom_torsion_atom_site_label_3
    _geom_torsion_atom_site_label_4
    _geom_torsion_site_symmetry_1
    _geom_torsion_site_symmetry_2
    _geom_torsion_site_symmetry_3
    _geom_torsion_site_symmetry_4
    _geom_torsion
    _geom_torsion_publ_flag
    C7 P1 C1 C2 . . . . 116.05(19) ?
    C13 P1 C1 C2 . . . . 6.9(2) ?
    S1 P1 C1 C2 . . . . -121.57(18) ?
    C7 P1 C1 C6 . . . . -62.03(19) ?
    C13 P1 C1 C6 . . . . -171.23(17) ?
    S1 P1 C1 C6 . . . . 60.35(19) ?
    C6 C1 C2 C3 . . . . 0.6(3) ?
    P1 C1 C2 C3 . . . . -177.44(18) ?
    C1 C2 C3 C4 . . . . -0.4(4) ?
    C2 C3 C4 C5 . . . . -0.4(4) ?
    C3 C4 C5 C6 . . . . 0.9(4) ?
    C4 C5 C6 C1 . . . . -0.7(4) ?
    C2 C1 C6 C5 . . . . 0.0(3) ?
    P1 C1 C6 C5 . . . . 178.12(19) ?
    C1 P1 C7 C12 . . . . 139.63(19) ?
    C13 P1 C7 C12 . . . . -109.22(19) ?
    S1 P1 C7 C12 . . . . 16.5(2) ?
    C1 P1 C7 C8 . . . . -42.0(2) ?
    C13 P1 C7 C8 . . . . 69.2(2) ?
    S1 P1 C7 C8 . . . . -165.16(17) ?
    C12 C7 C8 C9 . . . . 1.7(4) ?
    P1 C7 C8 C9 . . . . -176.74(19) ?
    C7 C8 C9 C10 . . . . -0.3(4) ?
    C8 C9 C10 C11 . . . . -1.3(4) ?
    C9 C10 C11 C12 . . . . 1.5(4) ?
    C10 C11 C12 C7 . . . . 0.0(3) ?
    C8 C7 C12 C11 . . . . -1.5(3) ?
    P1 C7 C12 C11 . . . . 176.86(17) ?
    C1 P1 C13 C18 . . . . -71.5(2) ?
    C7 P1 C13 C18 . . . . -179.78(18) ?
    S1 P1 C13 C18 . . . . 56.2(2) ?
    C1 P1 C13 C14 . . . . 109.3(2) ?
    C7 P1 C13 C14 . . . . 1.0(2) ?
    S1 P1 C13 C14 . . . . -123.07(18) ?
    C18 C13 C14 C15 . . . . 0.2(3) ?
    P1 C13 C14 C15 . . . . 179.5(2) ?
    C13 C14 C15 C16 . . . . 1.4(4) ?
    C14 C15 C16 C17 . . . . -1.0(4) ?
    C15 C16 C17 C18 . . . . -1.1(4) ?
    C16 C17 C18 C13 . . . . 2.8(3) ?
    C16 C17 C18 O1 . . . . 178.9(2) ?
    C14 C13 C18 C17 . . . . -2.4(3) ?
    P1 C13 C18 C17 . . . . 178.35(17) ?
    C14 C13 C18 O1 . . . . -178.50(19) ?
    P1 C13 C18 O1 . . . . 2.2(3) ?
    C19 O1 C18 C17 . . . . 51.3(3) ?
    C19 O1 C18 C13 . . . . -132.5(2) ?
    C18 O1 C19 C20 . . . . 42.8(3) ?
    C18 O1 C19 C24 . . . . -139.6(2) ?
    O1 C19 C20 C21 . . . . 178.0(2) ?
    C24 C19 C20 C21 . . . . 0.4(3) ?
    C19 C20 C21 C22 . . . . -1.0(4) ?
    C20 C21 C22 C23 . . . . 0.8(4) ?
    C21 C22 C23 C24 . . . . 0.0(3) ?
    C20 C19 C24 C23 . . . . 0.3(3) ?
    O1 C19 C24 C23 . . . . -177.29(19) ?
    C20 C19 C24 P2 . . . . -170.54(17) ?
    O1 C19 C24 P2 . . . . 11.8(3) ?
    C22 C23 C24 C19 . . . . -0.5(3) ?
    C22 C23 C24 P2 . . . . 170.25(17) ?
    C31 P2 C24 C19 . . . . -70.21(19) ?
    C25 P2 C24 C19 . . . . -179.00(17) ?
    S2 P2 C24 C19 . . . . 57.77(19) ?
    C31 P2 C24 C23 . . . . 119.20(18) ?
    C25 P2 C24 C23 . . . . 10.4(2) ?
    S2 P2 C24 C23 . . . . -112.82(17) ?
    C31 P2 C25 C26 . . . . 142.96(19) ?
    C24 P2 C25 C26 . . . . -102.96(19) ?
    S2 P2 C25 C26 . . . . 19.2(2) ?
    C31 P2 C25 C30 . . . . -33.3(2) ?
    C24 P2 C25 C30 . . . . 80.8(2) ?
    S2 P2 C25 C30 . . . . -157.06(16) ?
    C30 C25 C26 C27 . . . . 0.5(3) ?
    P2 C25 C26 C27 . . . . -175.83(18) ?
    C25 C26 C27 C28 . . . . -0.4(4) ?
    C26 C27 C28 C29 . . . . -0.1(4) ?
    C27 C28 C29 C30 . . . . 0.7(4) ?
    C28 C29 C30 C25 . . . . -0.7(4) ?
    C26 C25 C30 C29 . . . . 0.1(3) ?
    P2 C25 C30 C29 . . . . 176.34(18) ?
    C24 P2 C31 C36 . . . . 1.0(2) ?
    C25 P2 C31 C36 . . . . 112.6(2) ?
    S2 P2 C31 C36 . . . . -124.9(2) ?
    C24 P2 C31 C32 . . . . -176.13(19) ?
    C25 P2 C31 C32 . . . . -64.5(2) ?
    S2 P2 C31 C32 . . . . 57.9(2) ?
    C36 C31 C32 C33 . . . . -0.8(4) ?
    P2 C31 C32 C33 . . . . 176.5(2) ?
    C31 C32 C33 C34 . . . . 0.7(5) ?
    C32 C33 C34 C35 . . . . -0.2(5) ?
    C33 C34 C35 C36 . . . . -0.2(5) ?
    C32 C31 C36 C35 . . . . 0.3(4) ?
    P2 C31 C36 C35 . . . . -176.8(2) ?
    C34 C35 C36 C31 . . . . 0.2(4) ?
loop_
    _geom_hbond_atom_site_label_D
    _geom_hbond_atom_site_label_H
    _geom_hbond_atom_site_label_A
    _geom_hbond_site_symmetry_A
    _geom_hbond_distance_DH
    _geom_hbond_distance_HA
    _geom_hbond_distance_DA
    _geom_hbond_angle_DHA
    C11 H11 S2 3_554 0.95 2.82 3.696(2) 153
    C4 H4 S2 6_566 0.95 2.94 3.698(3) 138
    C5 H5 S1 8_556 0.95 2.93 3.796(3) 152
    C9 H9 Cg4 2_645 0.95 2.94 3.598(3) 127
_shelx_hkl_file
;
   1   0  -3    0.80    2.92
  -1   0   3    8.20    3.90
  -1   0   3   -0.50    3.33
   1   0   3    7.93    5.32
  -1   0  -3    2.04    4.23
   1   0  -3   -0.01    5.58
  -1   0  -3   15.84    3.88
   1   0   3    5.44    2.89
  -2   0  -1    1.93    4.83
   2   0  -1    7.91    2.29
   2   0   1    6.47    5.42
  -2   0   1   20.04    5.25
   2   0   1    4.60    4.45
   2   0  -1    8.23    1.80
  -2   0  -1   12.14    2.69
   2   0  -1    4.86    5.51
  -2  -1   0  887.67   17.20
   2  -1   0  950.73   11.21
   2   1   0  930.43   13.62
  -2   1   0  926.86   17.56
   2   1   0  904.07   16.21
  -2   1   0  921.68   10.09
  -2  -1   0  919.80   20.40
   2  -1   0  945.29   23.00
  -2  -1   0  908.15   13.24
  -1   2  -2  605.04    8.10
   1  -2  -2  604.56   14.00
   1  -2   2  609.08   18.20
   1  -2  -2  581.49    9.23
  -1  -2   2  610.98   16.43
   1   2  -2  580.56   11.45
  -1  -2   2  656.21   14.84
  -1   2   2  603.85   10.23
  -1  -2  -2  623.35   18.27
   1   2   2  587.50   14.52
   1  -2  -2  572.31   18.20
   1   2  -2  593.95   13.70
   1  -2   2  607.65   16.18
   1   1   3  203.48    5.86
   1   1   3  199.84    9.36
   1   1  -3  197.04    5.44
  -1  -1  -3  202.80    9.13
  -1   1  -3  200.86    4.78
   1  -1   3  208.72   10.24
  -1  -1   3  204.96    8.56
  -1  -1  -3  196.72    6.61
   1  -1  -3  196.85    9.99
   1  -1  -3  207.97    9.30
  -1  -1   3  201.00    7.08
   1   1  -3  216.50    9.88
   1  -1   3  198.95    4.51
   1  -1  -3  203.09    6.40
  -1   1  -3  209.85    9.25
  -1   1   3  203.35    6.83
  -2   1   1  838.74   17.15
   2   1  -1  808.05   15.81
   2  -1   1  852.46   14.82
  -2  -1  -1  791.44   14.67
  -2  -1  -1  908.90   21.00
   2   1   1  846.60   16.62
  -2   1  -1  868.27   17.30
  -2  -1   1  824.16   18.29
   2   1  -1  804.95   17.37
  -2   1  -1  800.60   12.79
   2  -1   1  786.77   19.91
   2  -1  -1  838.40   20.74
   2   1   1  813.98   15.20
  -2  -1   1  820.75   15.43
   2   0  -2   88.23    9.31
  -2   0   2   82.59    7.54
  -2   0  -2  106.49    7.23
   2   0   2  105.95    7.84
   2   0   2  117.95    6.82
   2   0   2  105.76    7.83
  -2   0   2   94.24    3.62
   2   0  -2   95.43    3.84
   0  -3   0   13.49    6.67
   0   3   0   32.16    4.61
   0  -3   0   18.40    4.49
   0  -3   0   18.86    7.31
   0   2   310588.07  121.40
   0  -2  -310325.66  113.00
   0  -2   310547.69  157.68
   0  -2  -310685.03  164.20
   0   2  -310541.29  147.73
   0   2   310622.72  132.46
   0  -3  -1    7.42    3.65
   0   3   1   12.75    3.55
   0   3  -1   -0.50    3.80
   0  -3   1   10.24    5.67
   0   3   1   -2.85    3.01
   0  -3   1    4.96    6.54
   0  -3  -1    1.95    6.25
   0   0  -4  358.19   10.54
   0   0  -4  383.55   12.00
   0   0   4  360.09   10.35
   0   0   4  380.73   13.53
   2   1   2   16.97    5.49
   2   1   2   12.00    5.04
  -2   1   2   10.49    1.31
   2  -1   2   13.45    6.87
  -2  -1   2   17.40    5.71
   2  -1  -2   26.62    6.90
  -2   1  -2   20.49    4.25
  -2  -1  -2   11.53    4.32
   2  -1  -2   14.29    1.13
  -2  -1   2    5.64    5.16
   2   1  -2    9.48    3.73
   2  -1   2   12.11    5.14
   2   1  -2   13.59    6.33
  -2  -1  -2   12.35    6.37
  -2   1   2   30.63    5.83
  -2  -2   0   36.09    7.81
   2   2   0   45.70    5.12
  -2   2   0   32.51    5.58
  -2   2   0   47.39    4.03
   2  -2   0   82.77    8.54
   2   2   0   38.29    5.70
   2  -2   0   44.73    4.57
  -2  -2   0   56.30    4.88
   1  -3   0    0.66    5.19
  -1  -3   0    2.75    2.89
  -1  -3   0    5.28    5.88
   1  -3   0   -5.15    4.65
   1   3   0   -3.04    2.52
  -1  -3   0    0.61    6.52
   1  -3   0   10.53    6.30
   0  -1  -4    6.42    6.40
   0   1  -4    9.58    5.76
   0   1   4   -2.45    5.21
   0  -1   4    6.03    5.83
   0  -1  -4   -1.07    4.65
   0  -1   4    1.42    2.34
   1  -2   3 1014.43   23.90
  -1  -2   3 1030.14   26.44
   1   2  -3 1022.94   23.44
  -1   2   3 1043.04   16.79
   1   2   3  963.98   11.78
   1   2  -3  983.78   15.55
  -1  -2  -3 1040.53   26.24
   1  -2  -3 1014.50   21.25
   1  -2  -3  991.25   27.09
   1   2   3 1003.43   22.92
  -1   2  -3  990.28    9.18
  -1  -2  -3  996.34   11.72
  -2   2   1  312.85   11.28
  -2  -2  -1  304.70   14.46
   2   2  -1  297.21   11.08
  -2  -2  -1  299.85    7.20
  -2   2   1  286.27    6.17
   2  -2   1  323.83   10.51
   2  -2  -1  310.05    6.52
  -2   2  -1  271.89    7.92
  -2  -2   1  287.47   11.92
   2   2   1  291.59    7.79
   2   2   1  285.17   10.88
   2  -2  -1  306.14   14.35
   2  -2   1  284.58   14.08
  -2  -2   1  321.90   13.06
  -1  -3   1  154.60    9.92
  -1  -3   1  147.78   11.84
   1  -3  -1  157.22    8.60
  -1  -3  -1  151.45   11.02
   1  -3   1  152.53   10.21
   1   3  -1  152.66    6.41
   1  -3  -1  173.37   11.17
   1   3   1  158.81    3.01
   1  -3   1  157.20   10.72
   1  -3  -1  144.07    8.86
   1  -3   1  150.14   10.03
   1   3   1  135.92    8.85
   1   0   4  795.26   14.90
  -1   0   4  850.07   17.84
  -1   0   4  856.15   17.17
   1   0  -4  869.50   22.30
  -1   0  -4  916.10   20.56
   1   0   4  869.27   23.39
  -1   0  -4  860.80   17.57
   0   3  -2    7.22    3.80
   0   3   2   -3.58    4.51
   0  -3  -2    4.93    3.40
   0   3  -2   11.76    5.18
   0   3   2    4.25    3.01
   0  -3  -2   14.16    8.06
   0  -3   2    6.81    7.27
   2   0   3    4.76    6.02
   2   0  -3    8.01    6.95
   2   0  -3   -2.43    3.43
  -2   0   3    1.21    4.73
  -2   0   3    4.32    3.41
   2   0   3   -0.34    6.15
  -2   0  -3   12.21    5.95
   1  -1   4  674.92   10.18
  -1  -1   4  692.73   13.12
  -1   1  -4  698.72   10.49
   1   1   4  679.12   20.13
  -1  -1   4  695.14   17.48
   1  -1  -4  702.41   18.53
   1  -1  -4  701.38   20.18
  -1   1  -4  690.56   19.04
  -1   1   4  724.86   15.91
  -1  -1  -4  692.24   21.57
  -1  -1  -4  726.54   16.19
   1  -1   4  698.93   20.92
   1   1  -4  721.51   20.48
   2  -2   2 8030.74  114.41
   2  -2  -2 7985.85  132.03
  -2  -2   2 8133.19  124.25
  -2   2  -2 8251.95   95.27
  -2   2   2 8068.75   79.14
   2   2   2 7884.15   83.03
   2   2  -2 8045.84  118.62
  -2  -2  -2 8072.58   86.37
   2  -2   2 8020.78  138.22
  -2  -2   2 8475.99  124.79
   2   2   2 8245.90  117.15
  -2   2   2 7777.00  115.45
  -2  -2  -2 8217.09  137.92
  -2   1   3  322.88    6.85
   2   1   3  328.49   10.97
  -2  -1  -3  304.24   16.78
   2   1  -3  298.38   13.68
   2  -1   3  306.04   15.27
   2  -1   3  312.92   16.34
  -2   1   3  326.96   11.79
  -2  -1   3  326.63   11.50
   2  -1  -3  312.04   14.85
  -2   1  -3  311.54   10.06
   2  -1  -3  305.31    6.18
   2   1   3  344.98   13.02
  -2  -1   3  295.47   11.84
  -1   3  -2  122.88    6.57
  -1  -3   2  155.94    7.88
  -1   3   2  136.42    6.18
   1  -3   2  121.61    7.53
  -1  -3  -2  136.71   13.08
   1   3   2  145.61    9.44
   1   3  -2  143.54    8.27
   1  -3   2  132.57   10.26
   1  -3   2  151.27   12.05
   1  -3  -2  173.42   12.73
  -1  -3   2  142.62   11.28
   1  -3  -2  128.35   10.50
   0  -2  -4  218.97   12.43
   0   2  -4  222.28   12.43
   0  -2  -4  249.19    8.91
   0   2   4  233.70   10.65
   0  -2   4  218.58   13.08
   0   3  -3   -4.07    5.67
   0   3  -3    0.43    2.84
   0   3   3   -1.44    2.70
   0  -3   3    2.27    7.67
   0  -3  -3  -11.76    8.43
   0  -3   3   -1.81    3.92
   0   3   3   -7.27    5.14
   3   0   0   -4.02    3.24
  -3   0   0   -2.78    6.34
   3   0   0   -0.10    8.47
   0   0   5    9.43    8.68
   0   0  -5    3.97    7.07
   1  -2   411142.41  185.75
  -1   2   411397.99  145.30
  -1  -2   411266.34  127.70
  -1   2  -411371.99  181.21
   1   2   411365.24  176.35
   1  -2  -411351.39  198.16
  -1  -2  -411175.25  187.15
  -1  -2   410839.95  177.34
   1   2  -411460.97  183.68
  -1  -2  -411271.76  127.65
  -1   2  -410997.53   70.23
   1  -2  -411188.37  171.35
   3   0   1    7.33    5.16
  -3   0  -1    0.73    7.26
   3   0   1   15.68    6.92
  -3   0   1   -9.21    7.23
   3   0  -1   30.76    7.69
   3   0  -1    9.51    2.46
   2  -3   0   -4.49    6.95
  -2  -3   0   -7.10    6.99
  -2  -3   0    1.67    3.50
   2   3   0   -0.77    3.57
   2   3   0    4.66    5.07
   2  -3   0    7.32    6.36
   2  -3   0   -8.92    4.70
  -3   1   0    5.96    6.21
   3   1   0   -4.84    5.78
   3   1   0    4.84    4.37
  -3  -1   0    6.95    6.97
   3  -1   0   -6.60    3.64
  -3   1   0    3.24    2.52
   3  -1   0    8.88    7.39
   0  -4   0 2693.56   58.10
   0  -4   0 2582.77   41.63
   0  -4   0 2583.86   56.29
   2  -2   3 1504.43   33.97
   2  -2  -3 1516.59   40.05
   2  -2  -3 1422.03   33.43
  -2   2  -3 1524.25   21.65
  -2  -2  -3 1471.80   37.43
   2   2  -3 1584.70   35.48
  -2   2   3 1525.49   18.09
  -2  -2   3 1566.86   30.43
  -2  -2   3 1618.87   34.85
   2   2   3 1508.96   31.66
   2   2   3 1548.50   23.78
   2  -2   3 1491.13   40.84
  -1  -3   3 1921.20   32.43
  -1  -3   3 1938.22   45.08
   1  -3  -3 1957.72   47.85
   1  -3  -3 1874.45   34.22
   1   3   3 1898.61   37.93
   1  -3   3 1964.44   42.05
  -1   3   3 1984.50   30.63
  -1  -3  -3 1942.71   47.25
   1   3  -3 1894.12   40.96
   1  -3   3 1842.77   23.72
  -2   3  -1    3.25    5.12
  -2  -3  -1    4.14    2.53
  -2  -3   1    5.26    7.57
   2   3  -1   -2.76    4.94
   2  -3  -1   30.19    7.46
   2  -3  -1   14.28    7.63
   2  -3  -1   -6.63    5.12
   2  -3   1    2.12    7.71
  -2  -3   1    2.61    7.47
  -2  -3  -1    6.80    8.58
   2   3   1    7.99    6.06
   2  -3   1   -2.08    6.59
   2   3   1    7.67    3.13
   0  -1  -5    0.56    7.11
   0  -1  -5    5.36    5.87
   0   1  -5    6.37    4.16
   0   1   5    7.70    7.02
   0   1  -5    4.74    7.30
   0  -1   5    3.84    3.21
   0  -1   5   31.93    7.26
  -2   0  -462599.72  896.61
  -2   0   462972.64  751.56
  -2   0  -459722.00  972.68
   2   0  -463928.76 1050.50
   2   0   462051.87 1005.30
  -2   0   463157.95  894.72
   3  -1   1 7027.63   90.83
   3  -1   1 6782.59  126.65
   3   1  -1 7093.72   80.23
   3   1  -1 6752.80  113.14
  -3  -1   1 7124.90  120.97
   3   1   1 7016.64  108.90
   3  -1  -1 6909.27  129.45
   3   1   1 6835.10   94.56
  -3   1  -1 6886.39  107.51
  -3   1   1 6824.60  113.01
  -3  -1  -1 6891.24  120.03
   0  -4   1 3509.85   71.32
   0  -4  -1 3523.03   69.99
   0  -4   1 3519.91   63.32
   0  -4  -1 3348.81   46.15
   0  -4  -1 3540.99   74.23
   0   4  -1 3560.83   53.45
   1   0   5    5.21    8.05
   1   0  -5    8.41    7.53
  -1   0  -5    2.10    5.27
  -1   0   5   -1.09    6.10
   1   0  -5    9.66    7.06
  -1   0  -5   23.53    6.44
  -3   0   223376.46  367.63
   3   0   223535.31  322.56
  -3   0   223634.79  214.93
   3   0   223359.55  375.34
   3   0  -223691.13  394.31
  -3   0  -223212.45  361.52
   3   0  -223207.13  224.40
   2  -1  -4  214.03   13.67
   2   1  -4  266.18   16.18
  -2  -1   4  234.15   10.18
  -2   1   4  212.67   11.29
   2  -1   4  235.96   16.51
  -2  -1  -4  209.55   12.34
   2   1   4  212.13   13.74
  -2  -1   4  212.88    9.84
  -2   1   4  213.35    7.99
  -2  -1  -4  273.29   10.50
   2  -1   4  220.15   14.21
  -2   1  -4  246.28    9.66
   1  -4   0    4.13    7.27
  -1  -4   0   12.14    7.63
   1   4   0    3.20    3.41
   1  -4   0    2.76    6.69
  -1  -4   0   21.83    9.20
   1   1   5  261.72   14.86
  -1  -1  -5  232.78   10.05
   1   1  -5  233.87   14.25
  -1  -1   5  218.68   11.76
   1  -1   5  215.07    6.65
  -1  -1  -5  212.36   12.88
  -1   1  -5  221.84   12.93
  -1  -1   5  220.32    8.39
   1  -1   5  225.79   15.11
  -1   1  -5  206.89    5.90
  -1   1   5  247.03   10.84
   1  -1  -5  267.95   13.18
   1  -1  -5  220.12   12.19
   2  -3  -2  398.99   20.15
  -2   3   2  410.66    9.41
  -2  -3  -2  401.45    6.19
   2  -3  -2  381.77   16.69
   2   3   2  411.46   15.35
  -2  -3   2  404.03   17.86
  -2   3  -2  408.46    9.61
  -2  -3   2  438.56   16.04
   2   3  -2  431.99   14.39
  -2  -3  -2  432.09   20.17
   2  -3   2  433.13   15.35
   2  -3   2  397.87   18.78
   3  -1  -2  469.21   19.59
   3   1   2  436.52   16.55
  -3   1  -2  443.56   15.39
  -3  -1   2  457.93   17.89
   3   1  -2  430.03   18.27
   3  -1   2  425.97   19.31
  -3  -1   2  423.86   12.89
   3  -1   2  471.87   16.53
  -3   1   2  401.08   16.70
   3   1   2  461.71   14.16
  -3  -1  -2  480.45   19.26
   1  -4   1 6049.45  109.33
  -1  -4  -1 6186.48  121.03
   1  -4   1 6165.60  102.28
  -1  -4   1 5918.30  120.08
   1   4   1 6032.58  101.47
   1  -4  -1 6180.21   99.54
   1  -4  -1 6512.01  113.98
   1  -4   1 6709.74  120.49
   1  -4  -1 6265.19  120.52
   1   4  -1 6129.49   83.15
  -1  -4   1 6161.56  109.10
   0   4   2 7465.95  116.58
   0  -4   2 7742.87  116.05
   0  -4   2 8214.48  154.69
   0   4  -2 7523.39  118.57
   0  -4  -2 7570.80   91.46
   0  -4  -2 7943.81  155.87
   0  -3  -4  -11.31    8.36
   0  -3   4   -4.95    2.64
   0   3   4   -1.76    5.88
   0   3  -4    3.06    6.88
   0  -3   4    2.62    8.09
   0  -3  -4    4.50    4.55
   3  -2   0   -3.75    7.95
  -3  -2   0    5.92    9.68
   3   2   0    5.45    5.94
   3   2   0    1.36    5.49
   3  -2   0   -1.92    3.34
  -3   2   0    1.09    5.73
   0   2   5 3484.84   63.42
   0   2  -5 3429.70   69.29
   0  -2  -5 3452.41   55.61
   0  -2   5 3335.92   69.84
   0  -2  -5 3427.86   71.37
   3   2  -1 3101.16   47.71
  -3  -2  -1 3146.67   69.33
  -3   2   1 3008.32   55.46
   3  -2  -1 3005.13   66.58
   3   2   1 2892.31   46.88
   3   2   1 3062.15   49.66
  -3   2  -1 2929.35   50.11
   3  -2   1 3038.37   66.33
  -3  -2   1 2973.33   60.86
   3  -2   1 2843.30   42.98
   3  -2  -1 3005.05   29.12
   3   2  -1 3002.83   55.64
  -1  -4   2 4929.48   84.06
  -1  -4   2 4766.85  100.31
  -1  -4  -2 4992.00  103.94
  -1   4   2 4886.28   73.25
   1  -4  -2 5000.99  104.56
   1   4   2 4772.07   83.73
   1  -4  -2 4954.40   79.95
   1   4  -2 4767.43   76.14
   1  -4   2 4836.01   76.70
   1  -4   2 4918.46  102.40
   3   0  -3  -14.35    8.12
   3   0   3   24.33    7.54
   3   0   3    5.21    7.46
  -3   0   3    4.30    3.71
  -3   0  -3  -14.38    8.14
  -3   0   3    3.05    6.59
  -2  -2  -4 1772.63   26.30
  -2  -2   4 1748.30   35.88
   2   2   4 1692.39   39.32
   2  -2  -4 1669.23   40.20
  -2   2  -4 1738.65   24.16
   2  -2  -4 1720.04   43.79
   2   2  -4 1747.47   42.02
  -2   2   4 1677.40   24.79
   2  -2   4 1729.73   42.18
  -2  -2  -4 1736.46   44.60
  -2  -2   4 1737.63   41.01
   2  -2   4 1772.87   46.62
  -1  -3   4 2389.98   37.65
  -1  -3   4 2297.30   53.75
  -1   3  -4 2472.44   51.85
  -1   3   4 2307.02   40.41
  -1  -3  -4 2265.50   56.46
   1  -3  -4 2305.50   58.24
   1   3   4 2271.29   27.16
   1   3   4 2317.94   47.13
  -1  -3  -4 2364.21   27.94
   1   3  -4 2302.26   49.46
   1  -3  -4 2296.79   41.46
   1  -3   4 2270.66   53.04
   1   2   5  465.09   18.32
  -1  -2  -5  475.31   13.69
  -1  -2   5  425.28   21.89
  -1   2  -5  439.11   19.12
  -1   2   5  464.21   14.08
   1  -2   5  464.88   20.60
  -1  -2  -5  450.53   18.99
  -1  -2   5  465.74   10.92
   1  -2  -5  451.71   16.44
   1   2  -5  422.80   19.74
   1  -2  -5  404.79   21.25
   2  -3  -3   25.15    9.86
  -2   3   3   13.80    4.55
  -2  -3  -3   40.58   10.61
   2   3   3   14.28    7.88
  -2  -3   3   18.44    7.01
  -2   3  -3   15.25    4.19
  -2  -3   3   13.69    8.65
   2  -3  -3   19.48    9.67
   2   3  -3   36.12    7.71
   2  -3  -3   19.74    9.85
  -2  -3  -3   22.74    2.59
   2  -3   3   -0.38   10.70
   2  -3   3   14.57    8.22
  -3   2   2   97.64   10.37
  -3  -2  -2  115.79   12.45
   3   2   2  111.51    7.95
   3   2   2   94.84    8.86
   3  -2   2   84.77    9.71
   3  -2  -2   82.19   12.97
  -3  -2   2  101.59   10.99
  -3  -2   2   81.19    8.98
   3  -2   2   89.23   12.63
  -3   2  -2   96.10    8.33
   3   2  -2   73.58   10.26
   3   1  -3 8478.74  156.09
  -3   1  -3 8533.51  135.54
  -3  -1   3 8770.28  152.29
  -3   1   3 8261.04  141.03
   3  -1   3 8475.33  140.57
  -3  -1  -3 8433.65  156.90
   3   1   3 8627.27  140.83
   3  -1   3 8436.82  161.65
   3  -1  -3 8411.75  160.95
   3   1   3 8388.06  137.83
  -3  -1   3 8537.83  116.34
   0   4   314325.59  221.48
   0  -4  -314411.06  277.90
   0  -4   314316.75  189.17
   0  -4   314070.43  267.85
   0  -4  -314439.92  170.04
   0   4  -313916.83  230.72
  -2   0   5    8.32    5.83
  -2   0  -5   15.44    7.72
  -2   0  -5    7.78    5.38
   2   0   5    0.87    8.66
  -2   0   5   -1.12    6.34
   2   0  -5   -5.65    8.51
   0   0  -6 4850.62   88.79
   0   0  -6 4638.53   76.08
   0   0   6 4874.54   94.70
   2  -4   0 4405.94   89.84
   2  -4   0 4494.15   77.80
   2  -4   0 4467.48   90.32
   2   4   0 4539.43   58.13
  -2  -4   0 4797.44  103.27
  -2   1   5  349.22   12.11
  -2   1  -5  387.04   16.93
  -2  -1   5  350.92   13.39
  -2  -1  -5  348.18   18.75
  -2   1   5  347.96   14.38
   2   1  -5  421.86   20.08
  -2  -1  -5  355.57   14.27
   2  -1  -5  354.36   18.24
  -2  -1   5  358.51   12.07
  -2   1  -5  344.53   10.91
   2   1   5  351.39   17.75
   2  -1   5  319.18   18.65
   0   1  -6  -10.12    7.19
   0  -1  -6   -1.25    6.28
   0   1   6    4.97    7.50
   0   1  -6   -5.56    3.86
   0  -1  -6   13.27    5.71
   0  -1   6   -2.54    9.75
  -1   4   3  934.09   21.88
   1  -4   3  895.27   18.66
  -1  -4   3  914.22   21.41
  -1  -4   3  977.46   32.84
   1  -4  -3  916.68   22.32
   1   4   3  932.06   26.13
  -1   4  -3 1066.30   30.64
   1  -4  -3  942.39   34.04
   1  -4   3  902.10   29.30
   1   4  -3  915.49   24.67
  -1  -4  -3  935.03   32.33
   2  -4  -1 6694.20  110.54
   2  -4  -1 6680.78  131.29
   2  -4   1 6826.40  120.11
   2  -4   1 6320.61  123.52
   2  -4   1 6731.60  119.04
  -2  -4   1 6772.33  136.97
  -2  -4   1 6830.36  127.56
  -2  -4  -1 6682.11  134.94
   2   4  -1 6648.05   95.59
   2   4   1 6408.54   63.07
   2   4   1 6454.27  113.95
   2  -4  -1 6434.83  123.85
   1   0  -6  338.30   17.71
   1   0   6  341.17   18.59
  -1   0  -6  303.31   14.47
   1   0  -6  327.05   15.64
  -1   0  -6  321.38   13.45
  -1   0   6  337.71   14.54
   3   3   0   -4.92    5.38
  -3  -3   0   17.43    7.92
   3  -3   0   -7.73    8.49
   3   3   0  -10.61    5.48
   3  -3   0    4.24    4.45
  -3   3   0    4.46    5.42
   0  -3  -5    8.66    5.70
   0  -3  -5   -6.01    9.45
   0   3  -5   -4.82    8.06
   0   3   5   10.78    6.81
   0  -3   5   12.87    9.20
   3  -2   3 1621.97   45.36
   3   2   3 1619.77   31.65
  -3   2  -3 1553.05   29.60
  -3  -2  -3 1624.51   43.40
   3   2  -3 1605.25   38.27
   3   2   3 1598.74   35.85
  -3  -2   3 1575.25   36.18
  -3   2   3 1598.41   38.57
  -3  -2   3 1589.08   37.47
   3  -2  -3 1590.26   47.49
   3  -2   3 1656.56   37.60
  -3  -3  -1 1728.38   47.00
  -3   3   1 1692.51   40.88
   3   3   1 1688.72   35.99
   3  -3   1 1695.09   33.76
   3  -3   1 1630.68   46.24
  -3   3  -1 1686.54   33.33
  -3  -3   1 1648.47   41.60
   3  -3  -1 1669.67   45.46
   3   3   1 1636.80   28.47
  -3  -3   1 1822.06   46.53
   3   3  -1 1738.24   33.30
   3  -3  -1 1700.93   25.73
   3   0   4 6910.03  126.33
  -3   0  -4 6967.41  122.57
  -3   0   4 7125.30   87.74
   3   0   4 7042.20  131.09
  -3   0   4 7048.36  124.33
   3   0  -4 6968.74  141.02
  -1   1   6  961.80   29.46
   1  -1  -6  983.50   28.99
   1  -1  -6  953.43   29.95
  -1  -1   6  967.44   18.48
  -1   1  -6  907.96   27.38
   1   1   6  948.72   29.24
  -1  -1  -6  932.71   26.52
   1  -1   6  966.22   31.99
  -1  -1   6  927.02   27.36
  -1  -1  -6  990.80   25.98
  -1   1  -6 1035.94   17.65
   1   1  -6  968.53   31.35
  -2  -4   2 1256.27   31.48
  -2  -4  -2 1231.05   40.45
   2  -4   2 1246.42   32.47
  -2  -4   2 1258.49   37.18
   2  -4  -2 1139.63   38.55
   2   4   2 1246.58   31.62
   2  -4   2 1139.06   35.65
   2   4  -2 1257.64   27.03
   2  -4   2 1240.49   29.63
  -2   4   2 1202.31   21.17
   2  -4  -2 1307.63   33.97
   0  -5   0   28.16    9.67
   0  -5   0    1.45    8.88
   0  -5   0    8.01    5.78
   2  -3  -4  116.23   11.19
  -2  -3   4  102.84    8.89
  -2   3  -4  128.76    5.63
   2   3   4   85.12   11.58
   2  -3   4  126.88   14.39
   2   3  -4  122.76   11.35
  -2   3   4  118.26    6.47
   2  -3   4  136.04   12.30
  -2  -3  -4  106.84    4.76
  -2  -3  -4  108.14    5.07
  -2  -3   4  112.49   13.99
  -2  -3  -4  112.10   14.58
   2  -3  -4  115.62   14.77
   3  -1   4  107.74   15.53
   3  -1   4  107.86   13.50
   3   1   4   94.17    9.75
   3   1   4  130.06   11.88
   3   1  -4  134.24   13.30
  -3   1   4  101.81   10.72
  -3  -1  -4  118.09   12.20
   3  -1  -4  106.54    4.49
  -3  -1   4  115.14    8.74
  -3   1  -4  108.91    9.66
  -3   1   4  106.90    4.79
  -3  -1   4  117.42   10.85
   3  -1  -4  118.54   13.53
   0  -5   1  -17.54    9.08
   0  -5  -1   12.25    9.42
   0   5  -1   -8.74    5.02
   0  -5   1    4.80    7.15
   0  -5  -1    1.95    9.09
   0  -5  -1   -8.82    5.61
   0   4  -4 6023.11  113.49
   0  -4   4 6161.87   79.77
   0  -4  -4 6140.54  134.93
   0  -4  -4 6198.06   80.89
   0  -4   4 6171.14  126.86
   0   4   4 6195.44  106.22
   2  -2  -5  511.20   23.94
  -2  -2   5  528.81   17.13
   2  -2   5  540.05   22.10
  -2  -2  -5  541.70   21.76
  -2   2   5  540.93   14.84
  -2   2  -5  662.28   24.68
   2   2   5  532.63   20.99
  -2  -2   5  493.18   19.06
  -2   2  -5  561.79   11.47
   2   2  -5  521.19   23.17
   2  -2  -5  533.24   20.78
  -2  -2  -5  527.71   14.25
   1  -3  -5   26.54    7.58
  -1  -3  -5   18.67    4.70
  -1  -3  -5   20.14   11.16
  -1  -3   5   21.76    4.42
  -1   3  -5   46.52    9.32
   1  -3   5   36.44   10.07
  -1  -3   5   36.95    9.94
   1   3  -5   19.39    9.63
  -1   3   5   28.05    6.18
   1  -3  -5   29.85   11.78
   1   3   5   26.32    8.67
   0   2  -6 1206.46   34.53
   0  -2   6 1181.01   35.36
   0  -2  -6 1244.27   28.19
   0  -2   6 1237.02   13.51
   0  -2  -6 1172.45   34.42
   0   2   6 1195.24   35.97
   3   3  -2 1853.50   38.90
  -3  -3   2 1859.72   47.39
   3   3   2 1810.87   40.53
  -3   3  -2 1832.20   33.05
   3  -3   2 1796.55   41.11
  -3  -3   2 1907.39   45.97
   3   3   2 1835.09   28.19
  -3   3   2 1833.76   42.51
   3  -3  -2 1806.11   48.07
   3  -3   2 1677.84   47.03
  -3  -3  -2 1757.80   50.65
   4   0   027054.92  501.93
  -4   0   027638.24  494.45
   4   0   027277.75  322.64
   1   5   0   -2.97    3.66
   1  -5   0    9.60    7.67
  -1  -5   0    7.02    8.81
  -1  -5   0   -1.02    8.18
   4   0  -1   -2.77    8.64
   4   0   1    4.62    7.60
  -4   0   1   28.17    8.27
  -4   0  -1    5.86    8.37
   4   0  -1    2.99    3.30
   4   0   1    0.42    4.62
   1  -5  -1 1811.84   51.38
   1  -5   1 1897.64   48.72
   1  -5  -1 1903.24   51.91
   1  -5  -1 1823.76   42.52
   1   5   1 1830.46   42.07
  -1  -5   1 1816.28   53.21
  -1  -5   1 1923.59   46.77
   1  -5   1 1884.65   48.44
  -1  -5  -1 1891.80   50.84
   1  -5   1 1838.05   48.00
   1   5  -1 1849.06   32.56
   4   1   0  157.25    7.47
   4   1   0  168.12   12.83
   4  -1   0  160.15    6.51
  -4   1   0  164.85   12.99
   4  -1   0  159.31   15.75
  -4  -1   0  172.56   14.35
  -1  -4  -4    6.12    9.18
   1  -4  -4    2.03    9.53
   1   4   4    0.66    6.48
   1  -4   4    2.85    3.36
  -1   4   4   -3.97    4.45
  -1  -4  -4    3.34    2.37
  -1  -4   4    1.01    5.22
   1  -4   4    4.64    8.64
  -1   4  -4    9.15    7.70
   1  -4  -4   -2.09    5.13
   1   4   4   -2.98    2.29
  -1  -4   4   -2.95    8.31
   1   4  -4   -3.85    6.72
   0  -5   2    9.30    7.42
   0  -5  -2  -16.71    9.03
   0  -5  -2   -5.40    4.79
   0  -5   2   21.40    9.26
   0   5  -2   -4.10    5.43
   0   5   2   -7.63    6.45
   1  -2   6  230.30    4.28
  -1  -2  -6  238.58    9.76
   1   2  -6  220.73   16.35
  -1  -2   6  218.85   15.66
  -1  -2  -6  231.51   15.64
   1   2   6  232.59   15.72
   1  -2   6  213.96   16.83
   1  -2  -6  246.75   12.97
  -1   2   6  228.40   14.15
   1  -2  -6  204.27   16.12
  -1   2  -6  240.92   15.23
  -1  -2   6  230.72    7.54
  -4   1   1 1628.83   40.90
   4   1  -1 1623.32   26.12
  -4  -1  -1 1644.04   44.46
   4   1   1 1592.49   29.55
  -4  -1   1 1641.39   43.76
  -4   1  -1 1627.00   39.85
   4   1   1 1669.72   42.98
   4   1  -1 1626.01   41.27
   4  -1  -1 1605.74   44.87
   4  -1   1 1607.80   30.23
   4  -1   1 1614.75   46.29
   2   4   3  514.21   19.43
  -2  -4   3  516.52   20.68
   2  -4   3  474.65   25.21
   2  -4   3  516.59   24.25
  -2  -4   3  477.82   22.20
   2   4  -3  514.78   17.84
  -2   4  -3  533.19   13.11
  -2   4   3  505.48   13.59
  -2  -4  -3  511.69   25.92
   2  -4  -3  515.24   25.29
   2  -4  -3  534.06   19.84
  -2   0  -6 1839.16   40.42
  -2   0  -6 1844.48   37.76
  -2   0   6 1859.78   36.24
   2   0   6 1907.45   50.34
  -2   0   6 1772.49   38.45
   2   0  -6 1797.86   47.76
  -3   2   4  461.02   18.81
  -3   2   4  460.16    9.17
  -3   2  -4  463.67   14.88
  -3  -2   4  446.06   17.22
  -3  -2  -4  498.53   21.14
   3  -2   4  467.58   19.44
   3   2  -4  451.02   24.37
   3  -2  -4  435.53   21.94
  -3  -2   4  453.61   19.05
   3   2   4  471.73   21.69
   3   2   4  434.53   16.04
   3  -2   4  443.92   23.59
   4   0   211686.94  220.53
  -4   0  -211713.37  214.21
   4   0  -211556.79  106.81
   4   0  -211618.33  229.60
   4   0   211869.73  180.03
  -4   0   211684.58  218.52
   1  -5   211689.74  196.36
  -1   5   211588.99  182.80
   1  -5  -211856.28  194.38
  -1  -5   211150.63  235.94
  -1  -5  -211981.66  244.29
   1   5   211411.71  101.73
   1  -5   211466.66  226.22
   1   5  -211730.85  181.66
   1   5   211818.37  209.52
  -1  -5   211720.22  206.20
   1  -5   212824.08  249.41
   1  -5  -211767.13  245.64
   3  -3   3 3439.98   84.91
  -3   3   3 3757.52   40.50
   3   3  -3 3693.46   75.17
  -3  -3  -3 3686.77   86.44
  -3  -3   3 3795.47   77.34
   3  -3  -3 3733.27   82.26
   3   3   3 3642.05   72.74
   3   3   3 3817.34   54.65
  -3   3  -3 3616.76   56.46
   3  -3   3 3701.43   75.97
  -3   3   3 3701.28   76.56
  -3  -3   3 3638.32   79.03
  -2   1  -6 7757.88  108.43
  -2  -1   6 7510.40  133.16
  -2   1  -6 7792.85  146.63
   2   1  -6 7624.67  158.82
  -2   1   6 7716.05  131.77
  -2  -1   6 7663.85  123.23
   2   1   6 7660.33  154.53
  -2   1   6 7717.88  120.68
   2  -1   6 7617.90  158.48
   2  -1  -6 7718.97  152.70
  -2  -1  -6 7746.38  139.00
  -2  -1  -6 7823.12  127.30
   4  -1  -2 1420.02   42.66
   4   1  -2 1412.82   22.49
   4   1   2 1394.72   29.82
   4   1   2 1342.36   34.19
   4  -1   2 1377.60   30.95
  -4   1  -2 1395.41   35.51
  -4   1   2 1376.80   36.66
  -4  -1  -2 1445.60   39.59
   4   1  -2 1369.96   38.72
   4  -1   2 1346.92   41.55
  -4  -1   2 1358.94   39.40
   0   0  -7   -4.77    9.94
   0   0   7   -4.45    8.44
  -3   0   5   -6.52    7.02
   3   0  -5   13.54    9.15
  -3   0  -5    3.05    6.13
  -3   0   5    0.63    4.67
   3   0   5    6.98    8.60
   4   2   0  775.65   21.62
   4  -2   0  717.78   13.08
   4   2   0  787.80   19.97
  -4  -2   0  719.50   28.28
   4  -2   0  794.82   30.31
  -4   2   0  751.22   22.86
   0   5   3   -4.03    6.44
   0  -5   3   -2.54    5.28
   0  -5   3   18.66   10.32
   0   5  -3    1.89    6.55
   0  -5  -3   -1.24   10.26
   0  -5  -3    7.35    4.41
   2   3   5  861.67   27.85
  -2  -3   5  807.78   21.19
   2  -3   5  797.62   28.18
   2  -3  -5  825.40   29.29
  -2   3  -5  830.86   12.82
   2   3  -5  869.20   27.51
  -2  -3  -5  825.35   14.48
  -2   3   5  814.84   19.09
   2  -3  -5  870.04   31.82
  -2  -3  -5  818.83   32.19
  -2  -3   5  804.47   27.96
  -3   4   0   -0.51    6.96
   3  -4   0   13.41    8.82
   3   4   0   -3.97    4.81
   3  -4   0    2.04    6.55
   3   4   0    4.38    6.26
   0   1   7  -14.71    7.76
   0  -1   7   18.46    8.97
   0  -1  -7   -1.56    6.54
   0   1  -7    8.61    4.72
   0   1  -7    1.03    8.43
   0  -1  -7   -0.30    7.19
   4   2   1 1135.52   30.35
   4   2   1 1188.29   26.31
   4   2  -1 1120.54   24.27
  -4  -2   1 1156.31   36.11
   4  -2  -1 1185.42   40.65
   4  -2   1 1162.81   38.63
   4  -2   1 1163.31   22.91
  -4   2   1 1201.99   33.55
  -4   2  -1 1167.30   30.69
   4   2  -1 1186.66   31.08
  -4  -2  -1 1239.99   37.16
   0  -3   6    1.65   11.52
   0  -3  -6    3.22    9.64
   0   3  -6   -4.91    8.96
   0  -3  -6   -3.33    6.35
   0   3   6  -13.77    8.97
  -3   1   5  437.34   18.36
   3  -1   5  443.11   22.14
  -3  -1   5  461.75   17.20
   3   1   5  434.24   17.45
  -3   1  -5  473.08   16.90
  -3  -1   5  422.41   14.23
  -3   1   5  424.96   10.89
   3   1   5  426.07   19.81
   3   1  -5  489.89   22.47
  -3  -1  -5  439.44   21.30
   3  -1   5  423.00   20.87
   3  -1  -5  439.96   21.80
   0  -4  -5   28.94   11.92
   0   4  -5   49.49    9.81
   0  -4  -5   21.78    5.96
   0   4   5   30.56    8.14
   0  -4   5   20.84    4.12
   0  -4   5   19.43   10.92
   3   4   1  262.67    8.77
  -3  -4   1  252.04   20.14
   3  -4  -1  270.51   17.80
  -3  -4   1  242.35   16.80
   3  -4   1  269.57   15.10
  -3   4  -1  241.79   10.89
   3  -4   1  240.11   17.89
   3  -4  -1  275.83   11.98
   3   4   1  257.10   13.63
  -3   4   1  264.96   14.29
  -3  -4  -1  284.94   19.89
   3   4  -1  244.06   12.68
  -1   0  -7    3.70    5.13
   1   0  -7    5.08    8.28
   1   0   7    8.63    9.70
   1   0  -7   -0.09    7.45
  -1   0   7    8.42    7.64
  -1   0  -7   12.42    8.91
  -2  -5   016868.74  341.73
   2   5   016783.25  209.18
  -2  -5   016022.24  335.99
   2  -5   016400.35  313.63
   2  -5   016577.11  318.85
   2  -5   016819.49  307.02
   4   0  -3   -8.06    8.28
   4   0   3  -18.84    8.91
  -4   0   3   13.46    7.66
   4   0   3   11.00    7.83
  -4   0  -3   -1.99    6.87
  -1  -5  -3  307.94   21.48
   1   5   3  347.32   16.84
   1   5  -3  365.42   15.03
   1  -5   3  337.32   20.04
  -1  -5   3  337.49   20.96
  -1  -5   3  326.13   14.02
  -1   5  -3  382.62   18.65
   1  -5  -3  325.11   13.24
   1  -5   3  311.55   13.59
   1  -5  -3  303.18   21.20
  -1   5   3  339.47   12.98
  -2  -5   1  914.35   35.71
  -2  -5   1  922.56   34.97
   2  -5  -1  884.31   32.91
   2  -5  -1  915.53   30.22
   2  -5   1  874.29   27.72
   2  -5   1  902.41   33.44
   2   5   1  920.90   28.28
  -2  -5  -1  956.06   35.13
   2  -5   1 1018.34   33.64
   2   5  -1  945.88   21.36
   2  -5  -1  958.72   27.18
  -2  -4   4  569.76   29.48
   2  -4   4  519.61   26.12
   2   4  -4  519.62   20.95
   2  -4  -4  540.53   26.98
  -2  -4   4  504.07   19.68
   2   4   4  545.13   20.87
   2  -4   4  489.32   26.68
  -2   4   4  520.69   12.48
   2  -4  -4  515.45   19.79
  -2  -4  -4  507.99   27.19
  -1   1   7   43.93    9.68
   1  -1   7   51.99   12.03
  -1   1  -7   40.42   10.32
   1   1  -7   37.94   11.99
   1  -1  -7   72.28   10.83
  -1  -1  -7   62.55    9.25
  -1  -1  -7   69.81    8.63
  -1   1  -7   63.63    5.77
  -1  -1   7   83.81   10.71
  -1  -1   7   59.54    6.61
   1   1   7   43.32   12.13
   1  -1  -7   64.06   12.41
  -2  -2   6   22.29    5.58
   2   2   6   25.94   10.33
  -2  -2   6   13.69    8.32
  -2   2  -6   19.20    4.61
  -2   2  -6    4.02    9.31
   2   2  -6   31.87   10.51
  -2  -2  -6   24.39    6.52
  -2  -2  -6   47.15    9.43
   2  -2  -6   22.79   11.52
  -2   2   6   60.10    7.33
   2  -2   6   15.59   10.94
   2  -2  -6   28.72   11.04
  -1  -3  -6 1989.45   34.71
  -1  -3   6 1898.66   29.02
   1   3  -6 1929.91   50.51
  -1  -3  -6 1935.99   55.31
   1  -3   6 1955.04   54.34
   1  -3  -6 1942.27   41.73
  -1   3   6 1911.72   40.28
   1   3   6 2032.60   47.59
  -1   3  -6 1943.17   51.53
  -1  -3   6 1863.92   49.99
   1  -3  -6 1981.68   57.00
   4  -2  -2  358.55   21.32
  -4   2  -2  390.22   18.31
   4   2   2  374.60   16.87
   4  -2   2  341.85   21.73
   4  -2   2  368.84   15.22
  -4   2   2  386.06   18.00
   4   2   2  369.45   14.51
  -4  -2  -2  355.99   22.36
   4   2  -2  368.19   10.97
  -4  -2   2  374.04   19.30
   4   2  -2  371.84   17.34
   4  -1   3 4488.80   83.54
   4  -1   3 4394.15  101.56
  -4  -1   3 4395.38   91.53
  -4   1  -3 4502.64   85.56
  -4  -1   3 4417.50   68.30
  -4  -1  -3 4701.02  103.57
   4   1  -3 4332.20  102.13
  -4   1   3 4370.49   92.08
   4   1   3 4394.95   86.67
   4   1   3 4430.07   84.83
   4  -1  -3 4398.16  101.84
   1  -4   5  442.63   21.62
  -1  -4  -5  435.32    9.96
   1   4   5  440.82   18.77
   1  -4  -5  437.44   14.75
   1  -4  -5  469.05   25.08
  -1   4  -5  441.20   20.41
  -1  -4  -5  377.34   25.52
  -1  -4   5  451.72   13.42
   1   4  -5  459.57   19.36
  -1  -4   5  393.62   21.94
  -1   4   5  446.29   15.04
   3  -4   2  146.67   10.96
   3  -4  -2  178.14   15.44
  -3  -4   2  123.19   14.30
  -3  -4  -2  143.80   16.57
  -3  -4   2  140.00   15.27
   3   4   2  154.93    6.07
   3  -4  -2  131.19    8.62
  -3   4  -2  144.76    8.49
   3  -4  -2  153.20   15.47
   3   4   2  163.15   14.55
   3   4  -2  159.16   10.65
   3  -4   2  146.42   15.65
  -3  -3   4 6865.74  129.42
   3  -3  -4 6761.62  142.69
  -3  -3  -4 6953.79  155.61
   3   3  -4 7031.84  139.34
  -3   3  -4 6904.55  101.09
  -3   3   4 6918.08  136.06
  -3   3   4 6872.90   79.41
   3  -3   4 6667.64  131.98
   3   3   4 6819.31  130.40
  -3  -3   4 6972.85  134.54
   3  -3   4 6907.85  159.51
   0  -2   7    3.95    2.73
   0   2   7    1.27    7.77
   0  -2  -7  -12.05   10.38
   0   2  -7   -1.48    8.99
   0  -2  -7    7.90    6.50
   0  -2   7   17.70    8.88
  -3   2  -5  794.62   19.42
   3   2   5  766.78   31.90
   3  -2  -5  764.43   33.03
  -3  -2   5  756.67   25.62
  -3  -2   5  763.47   22.34
  -3   2   5  793.00   16.41
  -3  -2  -5  741.42   33.50
   3  -2   5  785.82   33.20
  -3   2   5  739.29   25.41
   3   2  -5  744.39   29.45
   3  -2   5  758.78   27.46
   2  -5   2  271.35   13.15
   2   5   2  281.41   15.34
   2  -5  -2  303.31   20.25
  -2  -5   2  276.31   16.07
   2  -5  -2  275.02   15.80
  -2  -5  -2  244.58   20.59
   2  -5  -2  279.15   13.35
  -2  -5   2  306.34   18.80
   2   5  -2  282.93   13.61
   2  -5   2  256.88   21.91
   2  -5   2  247.34   16.70
   0   5   4    1.66    7.40
   0  -5  -4    3.33    4.80
   0  -5   4   16.79    5.37
   0   5  -4   10.95    9.47
   0  -5   4   -8.70   10.65
   4  -3   0   53.91    6.90
   4   3   0   65.69    8.11
   4  -3   0   43.88   13.76
   4   3   0   63.55    7.48
  -4  -3   0   69.14   13.98
  -4   3   0   55.64    9.32
  -1   2  -710786.32  216.68
  -1   2   710820.67  198.94
  -1  -2  -710805.62  218.46
   1  -2   710579.42  225.86
  -1  -2  -711054.24  184.73
  -1  -2   710701.23  136.69
   1  -2  -710719.62  207.78
  -1  -2   710808.08  218.89
   1  -2  -710619.59  216.37
   1   2   710660.13  214.05
   1   2  -710665.23  222.82
   4   2  -3 1208.26   35.38
   4   2  -3 1202.68   35.07
   4   2   3 1139.02   34.29
   4   2   3 1226.68   29.36
   4  -2   3 1104.46   39.48
  -4   2   3 1162.64   34.84
  -4  -2  -3 1264.78   38.73
   4  -2   3 1154.85   29.57
  -4  -2   3 1217.17   31.73
   4  -2  -3 1213.44   40.49
  -4  -2   3 1205.56   35.68
  -4   2  -3 1228.89   31.98
   4   3  -1   41.65    8.11
  -4  -3  -1   44.08   12.91
  -4   3  -1   41.13   10.27
   4  -3   1   65.22   12.11
   4   3   1   47.66    6.70
  -4  -3   1   67.01   11.57
   4  -3  -1   41.12    4.26
   4   3   1   47.88    8.24
  -4   3   1   33.47    9.35
   4  -3   1   39.05    7.00
   4   3  -1   33.75    8.62
   4  -3  -1   42.96   12.72
  -4   0   4 3091.12   71.43
   4   0  -4 3163.63   81.35
  -4   0   4 3275.96   43.72
   4   0   4 3327.23   77.62
  -4   0  -4 3127.76   72.12
   4   0   4 3110.13   70.24
   0  -6   017628.40  358.00
   0  -6   017925.45  378.99
   3  -4  -3    2.86   11.14
   3   4   3    0.96    3.48
   3  -4  -3   -3.33    8.90
  -3   4  -3    5.53    5.62
   3   4   3    8.05    8.30
  -3  -4  -3    8.42   10.92
   3   4  -3   19.26    7.45
   3  -4   3    9.43    7.85
  -3  -4   3    8.13    8.52
  -3  -4   3   24.79    9.34
  -3   4   3   16.93    3.84
   3  -4   3   17.79   10.42
   2   0  -7    1.44    9.14
  -2   0  -7    1.09    5.30
   2   0   7   -2.75    9.70
  -2   0  -7    0.56    7.11
  -2   0   7    1.32    6.01
  -2   0   7   -7.12    5.55
   1   5   4  362.84   18.10
  -1   5  -4  395.00   18.40
  -1  -5  -4  347.11    7.00
   1   5  -4  408.64   16.61
  -1  -5   4  314.70   24.37
  -1  -5   4  339.17   14.91
   1  -5   4  384.99   12.24
  -1   5   4  380.02   13.58
   1  -5  -4  351.19   23.50
   1  -5  -4  383.26   15.58
   1  -5   4  393.84   21.11
  -1  -5  -4  308.15   24.47
   0  -6   1  -10.09    7.95
   0   6  -1   -9.27    5.84
   0  -6  -1    4.05    6.44
   0  -6  -1    4.79    9.69
   0  -6   1   19.14    9.96
   0  -6  -1   -9.60   10.18
  -3   0   6 1178.36   25.70
   3   0  -6 1225.78   39.45
  -3   0  -6 1245.89   30.65
  -3   0   6 1121.42   30.93
   3   0   6 1179.75   37.70
  -4  -1   4 3650.49   82.31
   4  -1  -4 3817.03   94.76
  -4  -1   4 3816.97   62.24
  -4  -1  -4 3862.98   85.59
   4  -1   4 3661.97   79.15
  -4   1  -4 3782.74   75.34
  -4   1   4 3779.87   85.08
   4   1   4 3857.62   80.55
   4   1   4 3778.67   78.92
   4  -1   4 3869.24   91.92
   4   1  -4 3839.01   97.13
  -2  -5  -3 2571.24   74.35
   2  -5   3 2681.92   69.51
   2  -5   3 2589.19   71.27
  -2  -5   3 2537.35   57.64
   2  -5  -3 2680.82   63.91
  -2   5   3 2503.80   46.51
   2   5   3 2517.01   58.80
  -2  -5   3 2564.13   65.98
   2  -5  -3 2543.26   71.10
   2  -5   3 2506.07   49.22
   2   5  -3 2458.03   54.38
  -2   1  -7 3331.92   76.16
  -2  -1   7 3222.59   58.17
   2  -1  -7 3181.06   76.97
  -2  -1  -7 3316.55   64.71
  -2   1  -7 3226.93   53.08
   2   1  -7 3202.34   80.53
  -2  -1  -7 3289.35   72.15
  -2  -1   7 3170.30   66.13
   2   1   7 3254.66   79.51
   2  -1   7 3301.79   85.04
  -2   1   7 3225.94   63.22
  -2  -3   6  344.54   22.37
  -2   3  -6  351.37   19.68
  -2   3   6  346.10   13.81
  -2  -3   6  367.98   13.63
   2  -3   6  324.34   21.11
   2  -3  -6  346.40   21.78
   2   3  -6  403.52   19.71
   2  -3  -6  348.33   18.47
  -2  -3  -6  325.70   21.13
   2   3   6  323.08   19.30
  -2  -3  -6  340.51   10.86
   1  -6   0    3.00    8.80
  -1  -6   0   13.44   10.62
   1   6   0    3.96    4.19
  -1  -6   0   -1.89   10.30
   1  -6   0   -0.84    8.62
   1  -6   0    2.08    7.19
   3   1  -6  368.65   21.99
  -3   1   6  353.98   12.27
  -3  -1  -6  388.74   17.79
  -3   1  -6  358.46   12.94
  -3   1  -6  426.30   21.18
   3   1   6  359.86   20.97
  -3  -1  -6  409.95   15.09
  -3   1   6  369.33   17.55
   3  -1  -6  376.80   22.07
   3  -1   6  387.23   21.34
  -3  -1   6  377.42   14.10
  -3  -1   6  366.27   15.29
   4   3   2 3738.51   68.09
  -4   3  -2 3679.05   72.15
   4  -3   2 3601.17   94.14
   4  -3   2 3644.03   69.32
  -4   3   2 3622.00   79.70
  -4  -3  -2 3727.76   92.69
  -4  -3   2 3692.24   84.12
   4   3   2 3641.24   72.06
   4   3  -2 3681.64   75.15
   4  -3  -2 3756.90   92.02
  -4  -3   2 3614.40   77.27
   2   4  -5   12.73    8.22
  -2  -4   5  -10.83    9.00
   2   4   5    7.39    7.97
  -2   4   5   -2.20    5.05
   2  -4   5    3.61    9.00
   2  -4  -5    4.49    6.68
  -2   4  -5    3.83    2.73
   2  -4  -5   -6.90   10.32
  -2  -4  -5   12.83   10.48
  -2  -4   5   15.17    6.96
  -2  -4  -5   -2.01    3.02
  -2   4  -5   -5.34    9.88
   0  -4  -6 4627.95  113.81
   0   4   6 4645.15   91.03
   0  -4  -6 4377.29   71.36
   0  -4   6 4534.34  105.96
   0  -4   6 4360.11   43.48
   0   4  -6 4441.51   98.81
  -1  -6   1   15.37    8.93
   1  -6  -1  -10.88    9.68
  -1  -6  -1   24.01    9.54
   1   6  -1    8.46    5.27
   1  -6  -1    5.32    9.61
   1   6   1   14.67    5.57
   1  -6  -1    7.43    6.28
   1   6   1    1.55    3.70
  -1  -6   1   -2.46   10.79
   1  -6   1   -2.63    9.20
   1  -6   1   -6.55    8.50
   1  -6   1    0.63    8.04
   0  -6  -2 1240.45   42.73
   0   6  -2 1196.29   29.21
   0  -6   2 1260.13   43.24
   0   6   2 1286.66   33.00
   0  -6   2 1190.40   32.83
   0  -6  -2 1218.08   27.09
   0   3  -7    3.74    9.08
   0  -3  -7   -9.15    9.17
   0  -3   7   12.01    8.93
   0   3   7   -3.40    7.29
   0  -3   7    2.70    1.69
   0  -3   7   -1.18    2.00
   0  -3  -7    2.07    6.06
   0   0  -8 2834.60   71.78
   0   0   8 2809.93   71.00
   0   0  -8 2932.91   59.40
   3  -3   5   55.89   12.37
  -3  -3  -5   53.50   12.07
   3  -3   5   43.85   12.85
   3  -3  -5   19.63   10.93
  -3   3   5   24.12    4.44
  -3  -3  -5   35.22    5.95
   3   3  -5   45.61   11.71
  -3  -3   5   54.85    8.49
  -3  -3   5   23.26   11.12
   3  -3  -5   15.65   12.28
   3   3   5   35.06    9.73
  -3   3  -5   24.49    5.26
   1  -4  -6 1284.04   32.10
   1   4  -6 1407.60   41.61
  -1  -4   6 1301.98   42.30
   1  -4   6 1367.25   44.02
   1   4   6 1378.80   40.10
   1  -4  -6 1319.11   45.47
  -1  -4   6 1353.10   24.18
  -1   4  -6 1323.02   40.78
  -1   4   6 1369.16   35.71
  -1  -4  -6 1356.99   24.58
  -1  -4  -6 1316.84   47.73
   3   5   0   -2.74    4.31
  -3  -5   0   13.14    9.04
   3  -5   0   -6.33    8.09
   3  -5   0   -5.45    7.12
   3   5   0    9.51    8.70
   3  -5   0    0.78    9.19
   0  -1  -8   -0.67    7.36
   0   1  -8    4.10    8.14
   0   1   8    3.29    8.48
   0   1  -8   -4.40    5.08
   0  -1   8  -12.52   10.99
   0  -1  -8   -2.99    6.62
   4  -2   4 1112.44   40.45
  -4   2  -4 1080.22   29.85
  -4  -2   4 1052.48   30.08
   4  -2   4 1038.81   31.83
   4  -2  -4 1092.51   38.13
  -4  -2   4 1080.00   31.89
   4   2   4 1097.10   31.65
   4   2   4 1053.20   29.79
   4   2  -4 1088.39   35.52
  -4   2   4 1039.47   36.44
  -4  -2  -4 1085.61   36.98
  -1  -6   2 8718.31  175.68
   1  -6   2 8946.30  197.77
  -1  -6   2 8785.84  203.04
   1  -6  -2 8883.72  204.78
   1   6   2 8712.95  170.89
   1  -6   2 8881.90  170.17
   1  -6   2 8765.57  184.74
   1  -6  -2 8930.13  159.74
   1   6  -2 8914.22  152.48
  -1  -6  -2 8688.44  199.84
  -1   6   2 8727.57  154.28
   0  -5   5  -10.70    9.69
   0  -5   5   -1.89    5.01
   0   5   5    5.14    6.64
   0  -5  -5    6.98    4.62
   0  -5  -5  -16.93   10.80
   0   5  -5   10.69    7.48
  -2  -2  -7  395.88   13.83
  -2   2  -7  414.34   20.24
  -2  -2   7  396.65   17.78
   2  -2  -7  392.19   20.21
   2   2   7  394.23   22.22
  -2  -2   7  408.69   14.36
   2   2  -7  389.38   21.34
  -2   2   7  415.48   14.89
   2  -2  -7  406.84   21.59
  -2   2  -7  391.96   10.73
   2  -2   7  399.02   23.66
  -2  -2  -7  365.04   22.73
  -3  -5   1 1172.90   41.42
  -3  -5  -1 1261.36   43.88
   3  -5  -1 1212.15   39.64
   3  -5   1 1175.25   41.78
   3  -5   1 1209.42   35.81
  -3  -5   1 1251.32   40.24
   3   5   1 1207.77   19.69
   3   5   1 1270.78   35.33
   3   5  -1 1232.66   28.34
   3  -5  -1 1213.12   31.53
   3  -5  -1 1262.44   39.00
  -3   5  -1 1105.44   25.00
  -1  -3  -7  189.25   11.03
   1   3  -7  188.57   16.46
  -1  -3  -7  171.14   17.28
  -1  -3   7  158.69   16.64
   1   3   7  188.09   15.29
  -1   3  -7  168.64   15.58
   1  -3  -7  148.17   20.17
  -1   3   7  204.98   12.49
   1  -3  -7  179.47   13.25
   1  -3   7  187.48   17.47
  -1  -3   7  189.94    6.95
   3  -4   4 2326.42   70.64
   3  -4  -4 2361.92   69.65
   3   4   4 2315.90   56.54
  -3  -4  -4 2398.97   69.86
  -3  -4   4 2436.70   60.72
  -3   4  -4 2329.92   40.08
   3  -4  -4 2323.34   59.92
  -3   4   4 2327.17   35.30
   3   4  -4 2511.52   58.11
   3  -4   4 2301.84   59.40
  -3  -4   4 2339.75   58.92
   1   0  -8  647.82   23.90
   1   0   8  619.38   28.13
  -1   0  -8  653.04   24.43
   1   0  -8  660.19   25.85
  -1   0   8  662.54   29.06
  -1   0  -8  644.81   21.04
   3   2  -6 3120.38   78.75
   3  -2   6 2998.63   75.39
  -3   2   6 2946.75   67.97
  -3   2   6 2969.31   48.96
  -3  -2  -6 3023.52   79.91
  -3  -2   6 2897.21   64.76
   3   2   6 3010.86   73.71
  -3  -2   6 2977.79   59.94
   3  -2  -6 2885.50   74.21
  -3   2  -6 3054.35   52.00
  -3  -2  -6 3140.47   57.14
  -4   3   3   87.77   12.79
   4  -3   3  100.00   14.88
  -4  -3  -3  133.41   15.45
   4  -3   3   81.90    9.44
  -4  -3   3  126.66   13.13
  -4  -3   3  107.75   11.10
   4   3   3  107.83    8.84
   4   3   3  126.51   10.98
  -4   3  -3  124.41    8.88
   4  -3  -3   83.99   14.59
   4   3  -3   92.52   11.83
  -5   0   0    1.14    9.71
   5   0   0   36.12    9.37
   5   0   0    5.29    4.57
   2  -5   4  407.66   13.62
   2   5  -4  411.51   17.88
   2  -5  -4  370.82   24.64
   2  -5   4  444.48   24.52
  -2   5   4  435.44   13.12
  -2  -5  -4  402.87   24.99
   2   5   4  393.36   19.26
  -2  -5   4  394.47   18.52
   2  -5  -4  413.22   17.43
   2  -5   4  410.25   22.15
  -2  -5   4  416.64   26.29
   4   0  -5    4.09   10.31
  -4   0   5    2.10    4.09
   4   0   5    7.47    8.44
  -4   0  -5    0.55    7.49
  -4   0   5   11.86    8.08
   4   0   5    6.64    8.39
   0  -6   3  974.21   27.54
   0   6   3  993.95   28.50
   0  -6  -3  975.54   21.24
   0   6  -3  991.28   28.39
   0  -6  -3 1027.41   39.46
   0  -6   3 1032.51   39.57
  -1  -1  -8  299.50   15.36
   1  -1   8  288.74   21.11
   1   1   8  298.15   20.37
   1  -1  -8  287.01   17.80
   1   1  -8  313.92   19.61
  -1  -1  -8  299.91   14.49
  -1  -1   8  286.12   10.97
  -1   1  -8  271.28   10.30
  -1  -1   8  287.03   17.19
  -1   1   8  315.21   19.38
   1  -1  -8  272.68   16.37
  -1   1  -8  312.59   18.32
   5   0  -1    3.46    3.84
   5   0   1   -9.39    5.58
  -5   0   1    2.29    8.66
  -5   0  -1   12.71    8.75
   5   0  -1    5.22    9.28
   5   0   1  -10.19    8.15
   1  -5   5 1301.18   43.91
   1  -5  -5 1332.18   32.77
  -1  -5   5 1288.66   28.71
  -1  -5  -5 1335.92   48.57
  -1   5   5 1308.09   30.50
   1   5   5 1356.76   37.51
  -1  -5   5 1335.26   45.37
   1   5  -5 1332.15   39.71
  -1   5  -5 1297.53   39.50
   1  -5   5 1346.74   23.37
   1  -5  -5 1296.61   49.20
   5  -1   0    5.57    3.80
   5   1   0   -4.22    9.99
   5   1   0    4.19    5.04
  -5   1   0   -7.96    8.60
  -5  -1   0  -12.44    8.93
   5  -1   0   -1.85    9.66
  -3  -5   2  677.58   27.66
   3  -5  -2  719.29   31.38
   3  -5  -2  687.93   21.31
   3  -5   2  729.62   25.68
  -3  -5   2  674.21   29.20
   3  -5  -2  717.32   28.30
  -3  -5  -2  679.86   32.14
   3   5   2  748.69   25.66
   3   5  -2  749.34   23.84
   3  -5   2  688.01   30.94
  -3   5  -2  739.34   19.44
   4   4   0  384.97   13.30
   4  -4   0  376.42   13.85
   4   4   0  385.01   15.65
   4  -4   0  338.39   23.05
  -4  -4   0  350.07   22.68
  -4   4   0  372.14   16.54
  -4  -1   5  348.87   13.58
   4   1   5  317.67   16.94
   4  -1  -5  311.51   21.19
  -4   1  -5  327.80   15.07
  -4  -1   5  322.82   17.63
   4  -1   5  309.76   20.38
   4   1  -5  336.00   21.49
  -4  -1  -5  357.61   18.37
  -4   1   5  335.41   18.12
   4  -1   5  316.01   19.56
   4   1   5  270.53   20.29
  -2  -6   0 6140.72  140.73
   2  -6   0 6230.77  129.98
   2   6   0 5731.07   79.52
   2  -6   0 5961.82  128.82
   2  -6   0 6172.88  134.59
  -2  -6   0 5678.93  145.71
  -5   1  -1  144.87   13.26
   5   1  -1  123.77    7.24
   5  -1  -1  136.39   15.28
  -5  -1   1  141.06   15.07
  -5  -1  -1  106.03   14.47
   5  -1   1  112.66    8.94
   5   1  -1  124.55   16.64
  -5   1   1   78.00   14.71
   5  -1   1  176.44   15.96
   5   1   1  128.25   13.50
   5   1   1  127.63    9.81
  -4   4  -1  897.34   24.85
   4   4  -1  881.40   26.26
   4  -4   1  866.66   24.11
   4  -4  -1  875.62   20.46
  -4  -4  -1  917.17   35.09
  -4   4   1  866.02   28.30
   4   4  -1  866.99   24.98
   4   4   1  860.83   25.51
  -4  -4   1  880.62   34.99
   4   4   1  847.21   21.34
   4  -4  -1  881.82   34.65
   4  -4   1  861.28   35.14
   0  -2  -8  303.36   21.59
   0  -2   8  342.70    7.38
   0  -2  -8  326.96   15.69
   0  -2   8  348.39   20.76
   0   2   8  332.94   18.40
   0   2  -8  372.05   20.61
   1  -6   3   79.50   11.07
   1  -6   3   67.48   14.94
   1  -6  -3   59.39   16.90
  -1  -6   3   78.42   15.54
  -1  -6  -3   94.42   16.13
  -1  -6   3   98.16   12.36
  -1   6   3  110.22    8.66
   1  -6   3   69.93   16.13
  -1   6  -3   86.21   13.04
   1  -6  -3  106.01   10.64
   1   6   3  111.36   11.77
   1   6  -3   81.18    9.05
   2   6  -1   58.72    6.70
   2  -6   1   64.75   11.15
   2  -6  -1   67.24   13.69
   2  -6  -1   93.48   10.91
  -2  -6   1   46.35   14.96
   2   6   1   52.43    4.45
  -2  -6   1   88.68   14.04
   2  -6   1   70.88   11.99
   2   6   1   32.22   10.47
  -2  -6  -1   54.87   13.70
   2  -6   1   55.29   10.59
   2  -6  -1   52.91   13.16
   5   0   2 4356.04  102.20
   5   0  -2 4294.79  104.64
  -5   0  -2 4333.36  100.23
  -5   0   2 4392.10  101.14
   5   0  -2 4327.89   49.62
   5   0   2 4338.01   79.98
   2  -4   6    7.35    9.74
  -2  -4   6   -1.03    8.70
   2   4  -6   16.98    9.07
  -2   4   6    3.94    5.98
   2  -4  -6   40.47    7.72
  -2   4  -6   15.02    9.25
  -2   4  -6    2.83    2.46
   2   4   6    5.12    8.42
   2  -4  -6   -0.74   11.32
  -2  -4   6    0.75    5.22
  -2  -4  -6    4.67    3.71
  -2  -4  -6  -16.47   10.28
   5   1   2   78.19   10.90
   5  -1   2  109.83   14.48
   5   1  -2  109.07    6.29
   5   1   2  132.00   14.78
   5  -1  -2   99.73   15.18
  -5  -1   2  107.79   14.24
  -5   1   2   82.42   13.41
   5  -1   2  111.97    9.96
  -5  -1  -2   65.42   13.53
  -5   1  -2   79.41   12.12
   5   1  -2  109.10   13.81
   1  -2  -8  543.79   26.13
  -1   2  -8  536.57   23.84
   1   2   8  496.54   24.70
  -1   2   8  562.92   21.35
  -1  -2  -8  533.64   22.06
   1  -2   8  558.12   27.56
   1  -2  -8  492.07   25.73
  -1  -2   8  536.70   14.48
  -1  -2   8  559.95   27.41
  -1  -2  -8  545.10   22.93
   1   2  -8  468.47   25.85
  -3   0   7   -4.72    6.54
   3   0  -7   -2.81    9.95
   3   0   7   -1.31    9.81
  -3   0  -7    6.29    7.26
  -3   0   7    2.72    5.04
  -3   0  -7    5.59    6.36
   4  -4  -2   37.54   12.65
   4   4   2   31.58    7.32
  -4  -4   2   50.40    9.75
   4  -4   2   39.51    8.99
  -4   4   2   32.00    9.26
   4   4  -2   48.74    8.07
   4  -4   2   30.63   12.32
  -4  -4   2   42.76   11.97
  -4   4  -2   21.71    6.60
  -4  -4  -2   13.30   12.32
   4  -4  -2   26.84    5.15
   4   4   2   46.03    9.32
  -4  -3   4   53.66   10.00
   4   3   4   60.12    8.56
   4   3  -4   55.72   14.01
  -4   3  -4   71.59    8.68
  -4   3   4   37.82   10.98
   4  -3  -4   56.30   13.16
   4  -3   4   43.60   14.06
   4   3   4   70.36   10.41
  -4  -3  -4   51.69   13.68
  -4  -3   4   64.40   13.66
   4  -3   4   70.01    9.98
   2  -6   2  104.64   10.59
  -2  -6   2  115.90   15.74
   2  -6  -2  114.54   16.13
   2   6   2  113.91    3.35
   2  -6  -2   77.96   12.07
   2  -6   2  125.27   13.81
  -2  -6  -2   75.91   16.28
   2   6   2   78.17   12.27
   2   6  -2  121.23    8.42
   2  -6   2  129.95   17.30
   2  -6  -2   97.09   11.96
  -2  -6   2  104.40   16.01
  -5   2   0   19.08    8.18
   5  -2   0   -3.94   10.51
  -5  -2   0    0.06   10.00
   5  -2   0    1.50    3.73
   5   2   0   11.22    6.24
   5   2   0    1.33    9.50
   3  -5  -3   -3.56    9.70
   3  -5  -3   19.94   11.06
   3   5   3    7.89    2.04
   3   5   3   10.34    8.67
  -3  -5   3   31.42    9.39
   3  -5   3   22.49    8.17
   3  -5   3    5.05   10.40
  -3   5   3    2.58    4.81
  -3  -5  -3    6.57    1.82
  -3  -5   3    4.31   10.95
   3   5  -3    0.99    7.28
  -3  -5  -3    1.88   12.06
  -3   5  -3    3.24    5.82
   2   3   7  375.96   20.94
   2   3  -7  342.77   21.58
   2  -3  -7  362.33   19.05
   2  -3  -7  371.72   23.86
  -2   3  -7  366.70   20.50
  -2  -3   7  373.39   13.65
  -2  -3  -7  381.50   13.10
  -2   3   7  354.45   15.93
  -2  -3   7  364.44   19.45
   2  -3   7  434.38   23.29
  -2  -3  -7  363.54   24.32
  -4   2  -5 5229.76   95.73
   4  -2   5 4991.68  124.56
   4  -2   5 5225.47  119.43
   4   2  -5 5204.24  123.94
   4  -2  -5 5136.55  126.46
   4   2   5 5074.15  110.79
  -4  -2  -5 4983.73  118.70
  -4   2   5 5049.09  116.63
  -4  -2   5 5235.06  109.52
  -4  -2   5 5194.69  102.41
   4   2   5 5123.36  102.84
  -2   0   8 1053.23   30.57
   2   0   8 1074.46   39.83
   2   0  -8 1068.16   38.65
  -2   0  -8 1049.23   31.09
  -2   0   8 1041.55   25.94
  -2   0  -8 1061.46   29.44
  -3   1   7  298.72   16.02
  -3   1   7  335.97   14.18
  -3  -1  -7  331.34   20.55
  -3   1  -7  357.17   18.27
  -3   1  -7  324.77   12.59
  -3  -1   7  309.60   17.08
   3  -1   7  341.78   22.16
  -3  -1   7  307.27   14.48
   3   1  -7  328.32   21.46
  -3  -1  -7  380.41   16.70
   3  -1  -7  316.68   21.06
   3   1   7  321.38   21.73
   5   2  -1 2141.44   40.86
   5  -2   1 2250.50   39.25
   5  -2  -1 2288.68   69.36
  -5   2  -1 2186.69   54.24
   5   2   1 2250.06   45.96
   5   2   1 2208.69   56.15
   5  -2   1 2198.28   67.73
  -5  -2  -1 2239.46   64.85
  -5   2   1 2213.21   55.33
   5   2  -1 2230.02   55.21
  -5  -2   1 2266.66   61.25
  -3   3  -6   63.66    5.65
   3   3  -6   64.62   16.07
   3  -3   6   89.60   12.50
  -3   3  -6   66.17   14.02
  -3  -3   6   78.76   11.13
  -3   3   6   52.54    6.27
  -3  -3  -6   66.46    6.41
  -3  -3  -6   49.47   13.79
   3  -3  -6   46.04   11.95
   3  -3  -6   35.40   14.33
  -3  -3   6   52.80    8.85
   3   3   6   87.10   11.88
   0  -6   4 5307.86   99.62
   0  -6   4 5234.78  134.25
   0  -6  -4 5499.43   83.89
   0   6  -4 5426.88  115.20
   0  -6  -4 5486.41  135.73
   0   6   4 5368.05  111.47
   0   4  -7 4880.10  113.60
   0  -4  -7 4696.97   86.01
   0   4   7 4860.85  101.26
   0  -4  -7 4964.38  127.12
   0  -4   7 4737.18  117.35
   3  -4  -5  206.57   15.82
   3   4   5  224.67   15.63
   3  -4   5  219.25   20.75
  -3   4   5  206.43    8.53
   3   4  -5  200.37   15.31
  -3  -4  -5  197.67   23.92
   3  -4  -5  191.64   19.62
  -3  -4   5  218.71   17.03
  -3  -4   5  192.59   13.82
  -3  -4  -5  200.18    6.58
   3  -4   5  185.81   18.75
  -3   4  -5  203.49    8.59
  -2  -1   8 1683.39   43.66
  -2  -1  -8 1687.13   41.36
   2  -1  -8 1715.21   50.42
   2   1   8 1788.18   54.29
  -2   1  -8 1667.22   33.70
   2  -1   8 1748.22   54.42
   2  -1  -8 1706.78   47.49
  -2  -1  -8 1685.72   44.68
   2   1  -8 1703.14   52.01
  -2  -1   8 1662.53   33.91
  -2   1  -8 1797.88   45.93
  -2   1   8 1707.84   40.65
   5   0   3   26.41    9.05
   5   0   3   -4.99    8.50
  -5   0  -3    7.99   10.42
   5   0  -3   -0.60    2.57
   5   0  -3   -3.80    9.73
   2  -5   5  274.51   19.44
  -2  -5   5  272.59   20.58
  -2   5  -5  277.38   21.18
   2  -5  -5  256.73   14.89
   2   5  -5  234.73   15.53
   2   5   5  220.49   16.85
  -2   5   5  247.72   11.93
   2  -5  -5  273.46   21.91
  -2  -5   5  253.18   14.72
  -2   5  -5  258.09    7.99
  -2  -5  -5  246.29   22.69
   0  -5  -6   -5.06    5.01
   0   5  -6   -3.22    7.91
   0  -5  -6   15.68   10.24
   0   5   6   11.30    6.79
   0  -5   6   -1.86    3.33
   0  -5   6    9.54   10.05
  -1  -6   4 1308.77   34.55
   1  -6   4 1440.62   48.84
   1  -6  -4 1375.29   52.56
   1  -6  -4 1417.33   34.84
  -1   6  -4 1407.96   40.55
  -1   6   4 1422.90   33.26
  -1  -6   4 1422.18   51.50
  -1  -6  -4 1417.93   52.91
   1  -6   4 1379.67   32.26
   1   6  -4 1337.12   36.82
   1   6   4 1420.96   40.23
  -1  -4  -7 2620.58   48.07
   1  -4  -7 2494.56   57.99
  -1   4  -7 2520.82   66.38
   1   4   7 2562.30   64.11
   1  -4   7 2560.68   73.59
  -1  -4   7 2597.25   40.79
   1   4  -7 2480.38   66.71
  -1  -4  -7 2467.73   73.97
  -1   4   7 2470.54   58.39
   1  -4  -7 2414.89   75.06
  -1  -4   7 2427.99   73.82
   5   2  -2  596.14   15.43
   5  -2   2  605.52   18.22
   5  -2   2  626.23   30.51
  -5   2   2  619.13   25.17
   5   2  -2  610.58   25.42
  -5  -2   2  661.07   27.13
   5   2   2  635.85   22.25
   5   2   2  596.41   24.80
  -5   2  -2  623.68   22.77
  -5  -2  -2  673.20   30.48
   5  -2  -2  595.89   29.95
   5   1  -3 1544.74   49.57
  -5  -1  -3 1664.21   48.08
  -5   1   3 1602.48   47.24
   5  -1   3 1543.26   37.51
  -5   1  -3 1630.61   43.31
   5  -1   3 1618.55   50.93
   5  -1  -3 1546.93   50.32
  -5  -1   3 1580.51   48.03
   5   1   3 1602.23   38.35
   5   1  -3 1659.64   26.39
   5   1   3 1612.61   44.01
   4  -4  -3   61.52   12.64
  -4  -4   3   45.40   12.64
   4  -4   3   37.62   13.25
  -4  -4   3   42.05   11.49
  -4  -4  -3   43.71   13.45
   4   4   3   56.89    6.19
   4  -4   3   43.28    9.14
  -4   4  -3   31.11    7.82
  -4   4   3   46.70   10.76
  -4   4   3   52.19    4.06
   4   4   3   52.89    9.92
   4   4  -3   40.40    9.57
   0   3   8   -1.57    8.11
   0   3  -8   -7.72    9.62
   0  -3   8  -14.39    9.83
   0  -3   8   -1.93    2.22
   0  -3  -8   -5.96    6.95
   0  -3  -8    5.36    9.05
  -2  -6  -3 1729.23   57.33
   2  -6  -3 1629.51   55.52
  -2  -6   3 1620.82   53.27
   2  -6   3 1604.56   51.94
   2  -6   3 1617.67   49.17
   2   6   3 1615.21   45.68
  -2  -6  -3 1722.64   57.00
   2  -6   3 1662.16   38.03
  -2   6   3 1624.62   34.13
   2  -6  -3 1717.54   47.34
  -2  -6   3 1630.52   44.69
   2   6  -3 1693.84   39.56
   4   0   6 2429.19   64.17
   4   0  -6 2366.97   69.12
  -4   0   6 2379.96   62.91
   4   0   6 2371.20   61.91
  -4   0  -6 2347.58   55.39
  -4   0   6 2372.38   42.80
   1  -5  -6 1159.28   49.39
  -1   5  -6 1211.21   40.60
  -1  -5  -6 1210.06   20.60
  -1  -5   6 1240.18   44.97
   1   5  -6 1280.00   39.47
   1  -5  -6 1227.46   29.59
  -1   5   6 1300.22   31.32
  -1  -5   6 1214.81   25.06
   1  -5   6 1278.57   45.59
  -1  -5  -6 1180.33   47.63
   1   5   6 1211.64   36.62
  -3  -2  -7  161.51   18.01
  -3   2   7  200.55   11.12
   3  -2   7  231.09   17.97
   3   2  -7  176.96   19.15
   3  -2  -7  213.89   17.48
  -3  -2   7  193.33   15.84
  -3  -2   7  208.06   14.29
  -3   2  -7  201.49   15.69
  -3   2  -7  197.42   11.01
  -3   2   7  178.60   14.46
   3   2   7  217.02   17.55
  -3  -2  -7  203.27   12.06
   0  -7   0   10.33   11.91
   4  -1   6  304.99   19.07
  -4   1   6  286.33   17.21
  -4  -1   6  296.37   13.35
   4   1   6  298.86   16.52
   4   1   6  300.07   18.62
  -4  -1   6  271.78   18.82
  -4   1   6  284.81    9.12
   4   1  -6  303.18   21.07
  -4  -1  -6  281.51   17.65
   4  -1   6  278.13   20.42
   4  -1  -6  319.67   21.98
  -4   1  -6  290.39   14.55
   0   0   9    5.10   10.55
   0   0  -9   13.14   10.83
  -2  -2  -8  141.79   11.69
   2  -2   8  152.99   17.66
  -2   2  -8  124.28   14.46
   2   2  -8  158.46   16.46
  -2   2   8  134.70   11.01
   2  -2  -8  112.91   18.21
  -2  -2   8  157.32   13.54
   2   2   8  126.70   15.51
  -2  -2  -8  146.47   13.42
  -2   2  -8  125.30    6.22
  -2  -2   8  162.21    9.76
   2  -2  -8  132.07   14.76
  -3  -5   4  258.88   18.19
  -3   5   4  279.17   10.56
   3  -5  -4  261.69   17.35
  -3   5  -4  242.71   10.59
   3   5   4  270.05   16.50
  -3  -5   4  218.80   15.18
  -3  -5  -4  310.95   22.59
   3   5  -4  283.78   15.57
   3  -5   4  242.14   21.93
   3  -5   4  302.40   18.34
   3  -5  -4  267.51   21.60
  -1  -3  -8   64.32   12.96
  -1  -3  -8   71.41    9.10
  -1   3   8   73.94   10.89
   1   3  -8   78.63   13.46
   1  -3  -8   94.52   15.95
   1  -3  -8   54.19   12.58
   1   3   8   62.86   12.89
  -1  -3   8   79.62   13.49
  -1   3  -8   90.12   13.25
   1  -3   8   83.54   14.55
   0  -7  -1    2.93    6.47
   0  -7  -1   -3.48    9.46
   0  -7   1   -4.53    9.98
   0   7  -1   -2.96    5.80
   0  -7  -1    5.46   11.29
   0  -7   1    0.89    9.81
   5   3   0    1.78    7.18
  -5  -3   0   12.25   10.39
   5  -3   0   -1.25   10.60
   5  -3   0    6.52    4.09
   5   3   0    1.18    5.92
  -5   3   0  -15.75    8.01
   0   1  -9  -14.39    9.36
   0  -1  -9    4.65    9.67
   0  -1  -9    0.40    6.96
   0   1   9   15.12    9.39
   0  -1   9    6.27    9.98
   0   1  -9    8.79    5.71
   4   3  -5 1047.23   36.44
  -4   3   5 1060.49   34.94
  -4  -3   5 1053.74   31.40
   4  -3   5 1012.19   40.48
  -4  -3  -5 1009.24   39.72
   4   3   5 1046.39   26.78
   4  -3  -5 1056.58   38.16
  -4   3  -5 1049.98   24.20
   4   3   5 1027.52   33.36
  -4  -3   5 1090.72   33.67
   4  -3   5  980.99   34.54
   5  -2   3 2835.57   64.03
  -5  -2   3 2788.56   73.68
  -5   2  -3 2889.19   65.56
   5   2  -3 2829.43   76.34
   5   2   3 2797.12   69.77
   5   2  -3 2835.22   48.07
  -5  -2  -3 2989.89   83.41
   5  -2   3 2774.17   78.59
   5   2   3 2948.58   62.71
   5  -2  -3 2884.14   82.13
  -5   2   3 2878.82   72.89
   1  -7   0  -12.47    7.33
   1  -7   0    8.98    9.21
  -1  -7   0   10.47    9.79
  -1  -7   0   10.28   10.38
   1  -7   0    7.48    9.21
   5  -3  -1  452.81   10.50
  -5  -3   1  475.81   26.89
   5   3   1  476.86   19.80
   5   3  -1  456.72   16.83
   5  -3   1  462.25   27.58
  -5  -3  -1  425.10   27.44
  -5   3   1  455.10   22.12
  -5   3  -1  496.30   22.97
   5  -3  -1  459.62   26.82
   5   3  -1  469.14   23.07
   5  -3   1  499.78   15.24
   5   3   1  463.79   18.40
  -5   0  -4 3241.75   82.66
   5   0  -4 3172.36   87.75
  -5   0   4 3093.06   77.80
  -5   0   4 3109.47   42.76
   5   0   4 3217.85   80.10
   5   0   4 3245.88   74.95
  -3  -6   0   -5.92    9.91
   3  -6   0   -6.15    9.64
   3  -6   0   -3.46    8.85
   3   6   0   -9.48    7.29
   3  -6   0    5.99    6.72
   3   6   0    2.44    4.44
  -1   0  -9    1.46    9.73
  -1   0  -9    9.96    6.60
  -1   0   9   11.84    8.07
   1   0  -9  -10.80    8.02
   1   0  -9   -0.79    9.08
   1   0   9  -13.15    9.89
   0   6   5 2879.49   66.60
   0  -6   5 2910.41   53.00
   0   6  -5 2808.22   69.70
   0  -6  -5 2840.01   86.73
  -1  -7   1  734.55   33.85
   1  -7  -1  701.76   32.18
   1  -7  -1  712.07   26.35
   1   7  -1  668.52   18.75
  -1  -7  -1  684.90   33.40
   1  -7   1  691.70   27.74
  -1  -7   1  712.64   28.51
   1  -7  -1  675.61   30.33
   1  -7   1  694.20   27.04
   1  -7   1  712.21   35.08
   1   7   1  720.22   15.64
   4   5   0  840.61   27.56
  -4   5   0  840.99   28.75
   4  -5   0  860.78   35.58
   4   5   0  852.85   22.21
  -4  -5   0  924.64   37.34
   4  -5   0  900.42   24.52
  -3  -6   1  100.26   17.02
   3  -6   1  132.77   13.64
   3  -6   1  105.29   20.10
  -3  -6  -1  178.85   17.78
   3   6   1  149.55   12.70
   3   6  -1  150.00   10.35
   3  -6  -1  134.76   11.56
   3  -6   1  144.92   13.45
   3  -6  -1  134.71   16.52
  -3  -6   1  123.21   19.08
   3  -6  -1  139.70   15.78
   0  -7  -2   -8.26   12.16
   0  -7  -2   -8.11    5.65
   0   7  -2    3.74    5.70
   0  -7   2   -7.52   10.55
   0  -7   2   12.84    7.34
   0   7   2   12.94    7.24
  -5  -1   4 1865.21   52.47
   5   1   4 1976.26   47.94
  -5   1  -4 1843.86   48.59
   5  -1  -4 1905.75   60.66
  -5  -1  -4 2018.00   58.15
  -5   1   4 1876.23   53.13
   5   1   4 1949.75   52.75
   5  -1   4 1836.83   57.91
  -5  -1   4 1880.26   36.42
   5  -1   4 1934.70   48.07
   5   1  -4 1939.00   57.50
   4   5   1  362.91   12.59
   4   5   1  348.28   17.75
  -4   5  -1  387.44   17.55
  -4  -5   1  384.44   23.31
   4  -5  -1  379.78   14.50
   4  -5   1  319.47   24.80
   4   5  -1  337.14   15.80
   4  -5  -1  382.88   23.24
  -4  -5  -1  388.83   29.40
  -4   5   1  360.56   17.70
   4   5  -1  356.04   16.97
   4  -5   1  391.77   16.71
  -1   1   9   86.41   11.63
  -1  -1  -9   78.96   11.04
   1   1  -9   76.34   13.91
   1  -1   9   91.14   15.13
   1   1   9   79.19   14.74
  -1  -1   9  126.73   12.60
  -1  -1  -9   75.50   12.55
  -1   1  -9   83.73    7.22
  -1   1  -9   76.76   12.79
   1  -1  -9   69.74   13.14
   1  -1  -9   72.62   12.22
  -4  -4   4  392.12   20.07
  -4  -4   4  356.37   18.85
   4   4   4  353.28   11.94
  -4   4   4  348.40    8.16
   4  -4   4  312.62   18.14
  -4   4   4  344.72   19.20
   4  -4   4  301.46   22.92
   4   4  -4  343.22   19.55
   4  -4  -4  344.88   25.41
  -4  -4  -4  342.47   22.76
   4   4   4  345.91   18.88
  -4   4  -4  381.08   14.14
   4   2  -6 8812.83  207.83
  -4  -2  -6 8817.46  196.56
  -4   2   6 8710.61  188.34
   4   2   6 9137.47  176.52
  -4  -2   6 8919.21  168.81
  -4  -2   6 8727.55  179.40
   4  -2   6 8712.09  218.77
   4  -2   6 8923.87  198.58
   4  -2  -6 8954.51  207.49
  -4   2  -6 8724.41  153.55
   4   2   6 8810.95  194.28
  -2  -6   4   16.71    7.93
   2  -6   4   31.07    7.34
   2  -6   4   28.26   11.63
  -2  -6   4   47.78   12.71
   2  -6  -4   21.53   13.93
  -2  -6  -4   24.57   16.48
   2   6   4   10.39   11.87
  -2   6   4   18.73    6.22
   2  -6  -4   42.43    9.33
   2  -4  -7  182.78   13.86
  -2   4  -7  186.64   17.11
   2   4  -7  202.28   16.73
   2   4   7  184.02   16.11
   2  -4  -7  148.76   19.19
  -2  -4   7  189.04   10.69
  -2  -4  -7  172.55   18.09
   2  -4   7  205.21   18.70
  -2   4   7  160.93   12.54
  -2  -4  -7  204.66    8.45
  -2  -4   7  174.70   19.69
   5   3  -2  210.08   16.60
   5  -3   2  190.14   10.99
  -5   3  -2  177.22   14.83
  -5   3   2  158.54   15.69
   5   3   2  224.20   14.90
   5   3  -2  158.77    9.96
  -5  -3  -2  182.47   19.43
   5  -3   2  199.63   18.90
  -5  -3   2  152.82   17.38
   5  -3  -2  152.07   19.17
   5   3   2  170.47   11.48
  -3  -4   6 2013.74   47.78
  -3  -4  -6 2082.71   64.84
  -3   4  -6 2457.26   70.21
  -3  -4   6 2084.51   57.15
   3   4  -6 2130.30   57.85
   3  -4   6 2103.79   61.17
   3  -4  -6 2001.24   55.67
  -3   4   6 2033.06   37.37
   3  -4  -6 2071.72   65.75
  -3  -4  -6 2084.98   30.96
   3   4   6 2055.33   56.38
   1  -6  -5 3858.02  117.03
  -1  -6   5 3844.35   74.45
   1   6  -5 4058.56   90.68
   1  -6   5 4027.33   67.58
   1   6   5 3960.26   89.42
  -1  -6   5 4025.21  109.41
  -1  -6  -5 4061.12  117.43
   1  -6   5 4003.32  108.10
   1  -6  -5 4086.01   82.25
  -1   6   5 4007.35   80.35
  -1   6  -5 3991.99   94.79
   1   7   2 1080.88   19.66
  -1   7  -2 1303.96   35.96
  -1  -7   2 1108.26   43.50
   1  -7  -2 1160.69   43.40
   1   7  -2 1136.85   27.51
   1   7   2 1094.66   35.70
   1  -7   2 1117.80   39.10
  -1  -7  -2 1141.81   45.53
   1  -7   2 1152.24   41.88
  -1   7   2 1128.16   30.68
   1  -7  -2 1182.38   30.71
  -1  -7   2 1062.02   35.32
   3  -6  -2   26.39   12.90
  -3  -6   2   53.56   12.67
  -3  -6  -2    8.04   13.78
   3  -6   2   26.38   12.07
   3  -6  -2   74.87   13.81
  -3  -6   2   20.51   11.03
   3   6   2   16.91    9.24
   3  -6   2   32.29    8.95
   3   6  -2   24.31    8.51
   3  -6   2   39.12   12.57
   3  -6  -2   33.61    9.61
   0   2  -9   73.27   13.53
   0   2   9   66.58   12.50
   0  -2  -9   65.29   13.08
   0  -2  -9   44.28   12.18
   0  -2   9  100.00   14.77
   0  -2   9   73.22    4.82
  -2  -5  -6 2652.35   78.60
   2   5   6 2702.47   68.15
  -2  -5   6 2574.96   75.39
   2  -5  -6 2690.38   81.21
   2  -5  -6 2660.75   63.29
  -2   5  -6 2831.14   73.32
  -2  -5  -6 2681.54   32.76
  -2   5   6 2688.01   54.57
   2   5  -6 2672.67   66.86
  -2  -5   6 2674.22   55.67
   2  -5   6 2689.00   77.79
   3  -3  -7 3403.43   86.10
   3   3   7 3380.72   91.23
  -3   3   7 3366.15   61.78
  -3  -3  -7 3453.74   94.67
   3  -3  -7 3351.54   92.58
  -3   3  -7 3576.68   89.73
   3   3  -7 3328.16   89.16
  -3  -3   7 3313.37   79.11
   3  -3   7 3380.90   90.51
  -3  -3  -7 3436.17   59.85
  -3   3  -7 3411.34   53.55
  -3  -3   7 3361.21   71.72
  -3   0  -8   40.34   10.06
  -3   0   8   35.57   10.10
   3   0  -8   24.12   12.41
   3   0   8   49.48   13.04
  -3   0   8   37.24    9.03
  -3   0  -8   30.76   10.06
   4  -5  -2   81.22   13.80
   4  -5  -2   77.41    8.15
  -4  -5   2   85.79   13.28
   4   5   2   87.84   11.37
   4   5  -2   74.66    9.07
   4  -5   2   74.37   11.32
  -4   5  -2   79.01    7.96
  -4   5   2   80.78   11.71
  -4  -5  -2   80.48   15.74
   4  -5   2   40.89   14.07
   4   5   2   74.21    6.12
  -4  -5   2   86.55   13.31
   0   7   3    7.60    7.51
   0   7  -3    4.99    6.71
   0  -7  -3   -6.11   11.29
   0  -7   3  -11.23    6.69
   0  -7   3    3.37   10.82
   0  -7  -3   11.07    5.75
   2   3   8   52.22   12.69
   2  -3  -8   68.58   13.42
  -2  -3  -8    2.73   11.70
  -2   3  -8   66.86   12.29
  -2   3   8   42.12    8.48
   2   3  -8   68.82   13.06
   2  -3  -8   76.64   13.65
  -2  -3  -8   78.23    7.95
   2  -3   8   75.10   13.38
  -2  -3   8   40.15   11.51
  -2  -3   8   35.92    6.89
  -2   3  -8   42.22    3.09
   3  -1  -8  718.89   31.11
  -3  -1  -8  648.60   23.76
   3   1  -8  697.85   30.67
  -3  -1  -8  682.33   22.52
   3  -1   8  670.32   31.84
   3   1   8  705.46   30.62
  -3   1  -8  727.88   27.27
  -3   1  -8  698.06   21.18
  -3  -1   8  667.70   22.30
  -3  -1   8  657.09   22.37
  -3   1   8  659.19   23.79
  -3   1   8  673.35   19.36
  -5  -2  -4   91.31   14.62
  -5  -2   4   82.35   12.80
  -5  -2   4   75.95    9.74
   5  -2  -4   98.40   15.31
  -5   2  -4   82.58   10.24
   5  -2   4   71.35   10.60
   5   2  -4   63.38   13.36
  -5   2   4   83.09   13.25
   5  -2   4   80.58   14.81
   5   2   4   67.73   12.13
   5   2   4   71.02   10.40
   0   5  -7    1.04    8.77
   0  -5   7   -7.67   10.38
   0   5   7    6.45    7.84
   0  -5  -7    3.07    5.64
   0  -5  -7  -11.35   11.62
   1   2  -9  806.36   32.54
   1  -2   9  823.63   34.48
  -1  -2  -9  766.52   25.08
  -1  -2   9  749.19   17.86
   1  -2  -9  848.70   29.54
  -1   2   9  750.61   31.51
  -1   2  -9  732.10   14.99
  -1  -2  -9  755.23   29.08
   1   2   9  777.47   31.61
  -1  -2   9  727.32   29.33
  -1   2  -9  811.24   31.24
   1  -2  -9  741.48   29.15
   0   4   8 2074.40   54.97
   0   4  -8 2079.77   63.00
   0  -4  -8 2139.31   66.92
   0  -4   8 2097.90   64.44
   0  -4  -8 2169.49   49.62
  -3  -5  -5 1090.88   46.70
   3   5   5 1132.86   36.25
   3   5  -5 1140.34   39.21
  -3  -5   5 1115.13   43.35
   3  -5   5 1114.45   38.27
   3  -5   5 1110.95   45.98
  -3   5   5 1118.45   24.01
   3  -5  -5 1120.06   36.99
  -3  -5   5 1093.71   35.88
   3  -5  -5 1154.00   45.88
  -3   5  -5 1109.25   24.18
  -5   3   3  625.47   26.67
   5  -3   3  613.56   31.64
  -5  -3   3  638.87   27.84
   5   3   3  646.63   22.19
  -5   3  -3  611.64   21.86
   5  -3   3  602.19   23.06
  -5  -3  -3  625.44   29.99
   5   3  -3  618.95   24.91
   5  -3  -3  648.03   29.87
  -5  -3   3  606.65   21.32
   5   3   3  634.43   23.09
  -2  -7   0   19.92   14.48
   2  -7   0    8.67   11.21
   2   7   0   29.37    4.58
  -2  -7   0   -5.40   14.29
   2  -7   0   13.43   12.66
   2  -7   0   32.01   10.65
  -2   0  -9    1.50    6.86
  -2   0   9    0.23    5.81
  -2   0  -9   -4.33    9.24
  -2   0   9    3.83    7.46
   2   0  -9  -11.78   10.32
   2   0   9   -4.58   10.32
  -4   0  -7    3.93    8.07
   4   0   7   -2.29    9.63
   4   0  -7   -0.74   10.04
  -4   0   7  -11.68    9.31
  -4   0   7    5.42    5.77
   1  -7  -3 1307.87   49.64
   1   7  -3 1249.93   36.35
  -1   7   3 1271.31   36.23
   1   7   3 1292.38   39.53
  -1  -7   3 1161.90   39.29
  -1   7  -3 1285.39   36.70
   1  -7   3 1391.97   49.84
  -1  -7  -3 1226.05   50.32
   1  -7  -3 1321.67   35.12
  -1  -7   3 1229.22   46.52
   1  -7   3 1227.47   36.84
   2  -7   1   -7.23   10.33
   2  -7  -1    6.82   12.10
  -2  -7   1  -11.75    8.59
   2  -7   1   14.74   10.55
   2  -7   1   16.80    8.83
   2   7   1   -4.04    8.35
   2  -7  -1    5.15    8.43
  -2  -7   1    4.12   10.56
  -2  -7  -1   11.04   10.67
   2   7  -1   -7.92    5.09
   2  -7  -1  -10.06    9.89
   2   7   1    2.02    3.30
  -5   0   5    1.27    8.62
  -5   0   5   -0.64    4.41
   5   0   5  -11.76    9.51
   5   0   5   -4.01   10.49
   5   0  -5   73.91   13.61
  -5   0  -5   -3.96   10.90
  -3   6  -3  844.29   23.23
   3  -6  -3  807.84   34.83
   3   6   3  804.60   32.46
  -3  -6   3  771.54   35.07
  -3  -6  -3  791.05   38.17
   3  -6   3  804.77   31.90
  -3   6   3  819.44   21.22
   3  -6   3  748.41   36.72
   3   6  -3  800.53   25.26
   3  -6  -3  834.86   37.17
  -3  -6   3  844.85   30.39
  -1  -5  -7   -1.20    4.86
  -1  -5   7  -10.74    9.59
   1   5  -7   14.23    9.11
  -1  -5   7    9.22    4.65
  -1   5   7    1.30    8.00
   1  -5  -7   -3.26   11.32
   1  -5   7   -3.56   10.63
   1  -5  -7  -12.56    7.04
  -1  -5  -7  -13.26   11.11
   1   5   7    1.55    8.33
   1   4   8 2508.59   65.20
   1  -4  -8 2382.17   73.22
   1  -4   8 2383.67   72.94
   1  -4  -8 2317.14   58.42
  -1   4  -8 2333.69   66.05
   1   4  -8 2271.88   67.06
  -1  -4  -8 2371.52   71.43
  -1   4   8 2350.59   55.90
  -1  -4  -8 2422.19   49.21
  -1  -4   8 2463.57   38.19
  -1  -4   8 2380.98   69.21
  -4   5   3   11.36   10.01
   4   5   3   23.25    4.14
   4   5  -3    6.89   10.31
   4  -5   3   18.75    8.41
  -4  -5  -3   32.77   13.62
   4   5   3   24.68    9.37
  -4   5  -3   32.04    7.26
  -4  -5   3   32.78   10.49
  -4   5   3   10.43    4.25
   4  -5   3   13.50   13.26
   4  -5  -3   20.45   11.82
  -4  -5   3   18.64   10.82
   2  -1   9  166.46   18.03
  -2   1   9  158.03   13.15
   2  -1  -9  154.71   17.19
  -2  -1  -9  190.55   14.57
   2  -1  -9  200.39   16.53
   2   1   9  172.77   18.21
  -2  -1   9  162.15    9.34
  -2  -1   9  168.74   13.31
  -2   1  -9  121.35   16.53
  -2  -1  -9  174.24   14.82
  -2   1  -9  151.05   10.32
   2   1  -9  133.78   17.32
  -5   4   0   -5.14    7.31
   5   4   0  -14.01    7.08
  -5  -4   0  -14.80   10.43
   5  -4   0    3.73   10.56
   5  -4   0    4.17    4.46
   5   4   0    7.95    6.45
  -4  -1   7 1260.23   32.57
   4  -1  -7 1302.06   45.32
  -4   1   7 1187.94   36.53
   4  -1   7 1205.45   43.57
   4  -1   7 1236.03   44.24
  -4  -1  -7 1237.67   41.31
  -4   1   7 1147.01   24.72
   4   1  -7 1234.10   45.48
   4   1   7 1224.81   41.99
  -4   1  -7 1204.63   31.41
  -4  -1   7 1238.82   36.03
  -4   3  -6 1453.83   33.40
  -4  -3   6 1512.06   45.03
   4  -3  -6 1422.89   49.40
  -4  -3   6 1459.80   41.85
   4   3   6 1507.62   45.12
   4  -3   6 1429.89   53.45
  -4  -3  -6 1425.09   48.60
  -4   3   6 1430.13   44.09
   4  -3   6 1449.53   45.38
   4   3  -6 1477.97   46.57
  -4   3   6 1374.57   23.80
   5  -1   5 3137.10   89.19
   5   1   5 3244.84   84.25
  -5  -1   5 2928.04   77.25
   5   1   5 3159.21   75.60
  -5   1  -5 2961.99   69.57
   5  -1  -5 2990.39   88.70
   5  -1   5 3059.64   74.50
  -5   1   5 3176.42   79.99
   5   1  -5 2995.43   84.19
  -5  -1  -5 3017.12   78.53
  -5  -1   5 3040.35   57.46
  -4   4   5  612.02   11.84
   4  -4   5  578.52   25.76
   4   4   5  632.97   16.44
  -4   4  -5  606.22   17.28
  -4  -4   5  596.27   29.08
   4  -4  -5  594.91   27.89
   4   4   5  584.36   25.18
   4  -4   5  626.89   32.32
  -4  -4  -5  606.96   31.50
  -4  -4   5  597.16   24.51
  -4   4   5  623.62   25.86
   4   4  -5  613.39   25.95
   5   4  -1   68.33    8.61
   5   4   1   71.71   10.24
   5  -4  -1   69.18    7.14
   5  -4   1   67.31    8.38
  -5   4   1   83.90   11.57
   5   4   1   77.08    9.78
   5   4  -1   76.96    9.99
  -5   4  -1   70.00   10.36
   5  -4   1   84.32   16.15
  -5  -4  -1   65.68   15.38
   5  -4  -1   59.34   14.16
  -5  -4   1   58.18   15.52
   3   2  -8  733.08   33.19
  -3   2  -8  668.22   18.15
  -3  -2   8  722.66   21.76
  -3  -2  -8  727.59   29.91
   3  -2   8  705.16   32.32
  -3   2   8  706.03   26.64
  -3   2   8  734.57   22.18
  -3  -2   8  705.89   29.57
  -3  -2  -8  719.32   21.25
   3  -2  -8  669.57   31.66
  -3   2  -8  747.18   33.71
   3   2   8  795.67   32.75
  -2  -6   5 1035.81   28.73
   2   6   5 1027.38   35.11
   2   6  -5 1001.96   33.35
  -2  -6   5 1045.89   43.79
   2  -6   5 1018.78   23.89
  -2   6  -5 1194.81   41.19
   2  -6  -5 1034.47   46.06
  -2  -6  -5 1044.74   44.96
   2  -6  -5 1086.92   34.99
  -2   6   5 1029.80   25.66
   2  -6   5  948.71   40.95
   0   6  -6  156.60   15.18
   0  -6  -6  140.03   10.13
   0  -6   6  138.30    8.91
   0   6   6  113.59   12.98
   0  -6   6  131.55   18.34
   0  -6  -6  141.41   18.79
   2  -7  -2  177.92   13.92
  -2  -7   2  167.61   19.42
   2  -7   2  147.96   16.38
   2   7  -2  179.16    9.51
   2  -7  -2  191.06   18.59
   2   7   2  196.67   14.87
   2   7   2  154.10    4.27
  -2  -7   2  162.48   15.45
   2  -7  -2  170.05   14.45
   2  -7   2  163.51   13.57
   2  -7   2  169.10   16.70
  -2  -7  -2  207.45   18.77
   0  -3  -9   -4.34    8.48
   0  -3  -9  -17.91    9.20
   0  -3   9    8.62   10.31
   0   3  -9    3.49    9.64
   0   3   9    4.65    8.40
   0  -3   9    1.57    2.23
   0   7  -4   -4.69    7.48
   0  -7  -4   -8.76   12.55
   0  -7   4   13.64    7.64
   0  -7   4    8.09   11.41
   0  -7  -4    1.47    5.87
   0   7   4   -0.07    7.91
   6   0   0  241.12   10.27
  -6   0   0  194.65   18.38
   6   0   0  191.67   19.60
  -5   4   2   12.59    7.80
   5   4  -2   -5.62    5.61
   5   4   2   -9.69    6.61
   5  -4   2   16.23    6.94
  -5  -4  -2   -7.78   10.91
   5   4   2   -5.88    6.55
   5  -4   2  -13.02   11.03
   5  -4  -2   -4.05   11.19
  -5   4  -2    7.72    6.52
  -5  -4   2   -6.38    9.86
   5   4  -2    0.25    6.88
  -1  -6  -613744.84  353.45
   1   6  -614090.29  301.77
   1  -6   613697.99  190.50
  -1  -6   613470.91  330.90
  -1   6   613397.00  264.04
  -1  -6  -613808.53  175.10
  -1  -6   613432.70  225.88
   1  -6   613849.59  332.88
   1  -6  -613626.98  350.00
   1   6   613884.59  289.41
  -1   6  -613912.95  307.48
   1  -6  -613999.30  255.29
  -6   0   1   -0.10    9.65
  -6   0  -1    2.93    9.86
   6   0  -1    1.39    3.95
   6   0   1    3.19    9.18
   6   0  -1    8.76   10.09
  -5  -3   4   -3.73    9.27
   5  -3   4  -20.45   10.85
   5   3  -4  -11.46    9.58
  -5   3   4   -6.95    9.42
   5   3   4   -7.52    7.45
   5  -3   4    2.05    9.29
  -5  -3   4   -2.71    8.91
   5  -3  -4    3.05   11.35
  -5   3  -4   -0.48    8.27
   5   3   4    0.70   10.20
  -5  -3  -4  -13.67   10.69
   2  -2  -9    6.96   11.54
   2  -2  -9   35.01   10.22
   2   2   9   36.03   12.02
   2   2  -9   24.06   11.91
  -2   2   9    8.64   10.64
  -2  -2  -9   14.04    9.93
   2  -2   9   20.68   12.69
  -2  -2   9   22.22    6.76
  -2  -2  -9    8.20    9.33
  -2   2  -9   23.56    5.17
  -2   2  -9   30.84   10.02
  -2  -2   9   38.53    9.60
   1  -3  -9  122.58   15.16
  -1   3   9   96.98   15.28
  -1   3  -9  126.53   15.50
   1   3   9  148.64   14.78
  -1  -3  -9  120.86   14.67
   1  -3  -9  142.06   18.75
  -1  -3  -9  100.39   11.78
  -1  -3   9   94.12   16.01
   1  -3   9  109.74   16.76
   1   3  -9  121.29   16.32
  -4  -2  -7  252.03   18.85
   4  -2   7  248.06   21.10
   4   2  -7  250.16   21.44
  -4   2   7  237.39   17.83
   4  -2  -7  251.01   21.99
  -4   2   7  263.08   10.23
  -4  -2  -7  314.72   17.74
  -4   2  -7  281.46   14.32
  -4  -2   7  200.89   18.57
  -4  -2   7  231.12   13.97
   4   2   7  274.59   19.95
   4  -2   7  248.01   21.90
  -6   1   0   98.39   13.92
   6  -1   0   94.79    7.21
   6  -1   0   84.31   19.39
   6   1   0   87.93   13.40
   6   1   0   83.52    8.63
  -6  -1   0  119.88   14.69
   5  -2   5 1080.30   37.60
  -5  -2   5 1048.15   30.23
  -5   2   5 1043.62   36.51
   5   2   5 1029.93   34.40
   5  -2  -5 1044.38   42.84
   5   2   5 1090.41   37.43
   5   2  -5 1054.02   39.54
  -5   2   5 1079.24   37.44
  -5   2  -5 1059.56   30.91
   5  -2   5 1030.04   41.85
  -5  -2  -5 1083.55   40.21
  -5  -2   5 1061.51   36.18
   1  -7   4   51.46   14.30
  -1   7  -4   51.37   10.44
   1   7  -4   52.61   11.41
  -1  -7  -4   55.31   15.45
   1  -7   4   44.78    9.23
   1   7   4   52.23   11.06
  -1  -7   4   28.98    8.70
  -1  -7   4   56.14   14.71
  -1   7   4   40.84    8.36
   1  -7  -4   44.59    9.32
   1  -7  -4   48.91   15.50
   3  -6  -4  669.68   34.92
  -3   6   4  742.00   18.13
  -3  -6  -4  732.03   36.45
  -3   6  -4  666.40   19.06
  -3  -6   4  680.33   26.97
  -3  -6   4  728.74   34.02
   3  -6   4  635.36   29.76
   3   6  -4  717.80   27.08
   3  -6   4  714.01   34.41
   3  -6  -4  725.57   33.11
   3   6   4  719.63   28.19
  -3  -4  -7 1958.22   64.03
  -3   4   7 1891.49   39.03
   3   4  -7 1990.33   59.53
   3  -4   7 1854.68   59.45
  -3  -4  -7 1940.69   34.16
  -3   4  -7 2004.04   58.69
   3  -4  -7 1879.10   57.05
  -3  -4   7 1958.52   56.95
  -3  -4   7 1843.86   43.78
   3  -4  -7 1873.73   65.83
   3   4   7 1894.56   56.36
   6   1  -1  925.82   35.64
  -6  -1   1  965.67   36.65
  -6   1   1  954.94   36.28
  -6   1  -1  950.10   34.08
   6  -1  -1  879.00   37.92
   6  -1   1  954.05   39.53
  -6  -1  -1  909.99   36.40
   6   1  -1  959.00   20.77
   6   1   1  954.34   34.13
   6  -1  -1  920.82   17.73
   6   1   1  936.34   25.55
   6  -1   1  970.94   23.48
   0   0  10  365.88   23.30
   0   0 -10  387.51   21.17
   0   0 -10  389.02   17.26
   4   5  -4   -1.75    8.97
  -4   5   4   11.81    4.48
  -4   5   4   39.57    7.76
  -4  -5  -4   23.29   13.83
   4   5   4   15.88    4.63
   4  -5  -4   35.03   11.16
   4   5   4   37.92    9.43
  -4  -5   4    0.39   10.49
  -4  -5   4   31.83   10.40
   4  -5   4   38.17    9.52
   4  -5   4   39.39   13.34
  -4   5  -4   22.00    5.61
   2  -7  -3    3.22   10.17
   2   7  -3   23.36    8.22
  -2  -7   3   22.57   12.43
  -2  -7   3   25.76    9.29
   2  -7   3    0.39   10.92
   2  -7   3   12.09   11.58
   2   7   3   21.21   11.82
   2  -7  -3   12.67   12.60
  -2   7   3   28.52    7.60
  -2  -7  -3  -17.40   12.80
   2  -7   3   -7.73    7.06
  -2  -5  -7  323.51   23.17
   2  -5  -7  324.75   19.60
   2   5  -7  273.01   19.90
   2   5   7  300.02   20.49
  -2  -5   7  303.27   22.26
  -2   5   7  326.16   13.92
  -2  -5   7  320.99   14.69
   2  -5  -7  307.34   25.39
  -2   5  -7  341.85   21.47
   2  -5   7  332.33   23.70
  -2  -5  -7  325.78    9.61
   2  -4   8  405.95   25.42
   2  -4  -8  323.51   24.71
   2   4   8  351.56   22.32
  -2  -4   8  360.89   13.22
  -2  -4  -8  390.09   13.20
   2   4  -8  385.06   23.11
  -2   4  -8  377.06   22.05
  -2  -4   8  339.47   22.78
   2  -4  -8  361.93   19.74
  -2   4   8  366.32   15.10
  -2  -4  -8  386.03   23.38
   6   0  -2 9749.80  239.21
   6   0   2 9780.41  239.71
  -6   0   2 9848.83  228.18
  -6   0  -2 9610.46  224.23
   6   0   2 9821.13  177.56
   3   5  -6 1984.23   63.15
  -3   5   6 2032.54   39.27
  -3  -5   6 2104.60   55.31
  -3  -5  -6 2070.06   69.45
   3  -5   6 1970.48   66.57
   3  -5  -6 2072.57   58.00
   3  -5  -6 1993.83   68.92
  -3  -5   6 2012.97   64.33
  -3  -5  -6 2023.21   26.34
   3   5   6 2012.15   56.76
   0  -1 -10    5.74    7.14
   0  -1  10  -12.91   10.42
   0   1  10   10.84   10.19
   0   1 -10    4.81    5.96
   0  -1 -10    3.33    8.82
   0   1 -10    4.55    9.69
   4  -6   0   51.21    9.67
   4   6   0   31.46    6.99
  -4   6   0   30.21    9.22
   4   6   0   65.69    9.85
  -4  -6   0   52.31   13.66
   4  -6   0   43.54   13.41
  -1   0  10 1665.18   53.31
  -1   0 -10 1470.73   38.86
  -1   0 -10 1586.69   50.51
   1   0 -10 1461.49   47.46
   1   0 -10 1581.27   43.04
   1   0  10 1548.89   53.17
   5   4   3   83.74   11.70
   5   4   3   87.38    9.61
  -5  -4  -3   97.39   16.65
  -5   4  -3   88.88    9.98
  -5   4   3  102.27   12.87
   5  -4   3   84.91   11.63
   5  -4  -3   98.48   16.27
  -5  -4   3   71.99   12.01
  -5   4   3   94.39    3.36
   5   4  -3   78.11   12.11
   5  -4   3  111.59   16.53
  -5  -4   3   91.53   14.79
   6   1  -2  243.02    9.27
  -6   1   2  271.09   19.55
  -6  -1   2  271.59   19.35
  -6  -1  -2  286.05   20.27
   6   1   2  248.53   12.61
   6  -1  -2  239.64   21.44
   6   1   2  263.32   17.86
   6  -1   2  280.38   20.96
  -6   1  -2  286.74   18.18
   6   1  -2  298.32   20.45
   6  -1   2  275.29   15.14
   3  -3  -8   38.33   11.37
  -3  -3   8   18.60   10.60
   3   3  -8   25.96   12.85
  -3  -3   8   25.47    8.76
   3  -3  -8   42.30   13.16
   3  -3   8   45.90   13.34
  -3   3  -8   58.12   11.89
  -3  -3  -8   31.88    7.25
  -3  -3  -8   37.56   12.16
  -3   3  -8   40.75    5.61
   3   3   8   54.88   12.92
  -3   3   8   29.96    8.18
   4  -6  -1   10.18   10.65
  -4  -6   1   43.49   10.11
   4  -6   1   12.41   11.62
  -4   6   1    3.00    8.01
  -4  -6  -1    2.69   11.50
   4  -6  -1   -2.67    7.09
   4   6  -1    5.53    7.77
  -4   6  -1   -2.81    7.26
   4   6   1    6.52    8.02
   4   6  -1   -2.13    6.73
   4  -6   1   -2.33    9.49
  -5   0   6 2670.03   45.56
   5   0   6 2575.76   73.20
   5   0  -6 2508.38   76.05
  -5   0  -6 2539.29   66.15
   5   0   6 2611.71   75.00
  -5   0   6 2485.47   68.43
  -6  -2   0 2937.80   84.22
   6   2   0 2952.71   56.69
  -6   2   0 2924.86   76.50
   6  -2   0 2972.57   47.17
   6  -2   0 3012.09   93.06
   6   2   0 2994.56   76.74
  -1   1 -10   48.35    7.70
   1  -1 -10   47.01   12.36
  -1  -1 -10   58.26   11.31
  -1  -1 -10   38.76   10.80
  -1   1  10   58.50   11.73
   1  -1  10   46.92   13.78
  -1  -1  10   50.06   12.02
   1   1  10   53.72   13.88
   1   1 -10   74.28   13.51
  -1  -1  10   45.82    7.37
  -1   1 -10   72.03   12.35
   1  -1 -10   53.87   10.19
   6   2   1  502.01   16.49
   6  -2   1  507.76   28.08
   6  -2   1  488.45   15.46
   6   2  -1  500.09   26.48
   6   2  -1  480.27   16.01
  -6  -2   1  450.70   26.75
  -6   2  -1  473.15   24.02
  -6  -2  -1  491.08   28.20
   6  -2  -1  557.39   35.42
   6   2   1  503.22   26.67
  -6   2   1  445.47   24.29
   3  -7   0   16.87   10.73
   3   7   0   37.23    9.06
   3   7   0    2.40    5.36
  -3  -7   0    6.91   11.07
   3  -7   0    4.26   10.54
   3  -7   0   -3.10   10.78
   0  -5  -8   -4.28    6.89
   0   5   8   -1.57    8.33
   0  -5  -8  -18.59   14.20
   0  -5   8    4.68   10.95
   0   5  -8   -0.84    9.76
  -5  -1   6  830.28   31.69
   5   1   6  847.75   31.51
   5  -1   6  836.06   32.63
  -5   1   6  816.54   32.72
   5  -1  -6  846.48   37.86
  -5  -1  -6  834.19   35.60
   5   1   6  847.80   31.78
  -5   1  -6  882.14   32.82
  -5  -1   6  854.89   23.81
   5  -1   6  857.68   37.67
   5   1  -6  869.02   38.55
   0  -8   0  107.03   17.26
   0  -8   0  109.01   14.85
   0   8   0  116.91   11.31
  -3   0  -9    1.67    9.68
  -3   0   9   -3.51    6.48
  -3   0   9   -5.81    6.78
  -3   0  -9   -0.09    7.87
   3   0  -9    4.61   10.09
   3   0   9   -5.14   10.59
  -4  -4  -6  148.20    8.51
   4  -4   6  124.86   14.55
  -4  -4   6  107.84   13.89
   4   4  -6  143.05   15.48
   4  -4   6  136.41   19.29
  -4   4  -6  127.43    8.45
  -4  -4  -6  105.99   17.55
  -4   4   6  116.89   15.01
  -4  -4   6  116.92   11.53
   4  -4  -6  139.38   16.17
   4   4   6  129.71   14.02
  -4   4   6  126.92    6.58
   0  -7  -5   18.87   12.00
   0  -7   5    4.05    6.00
   0   7   5   -9.32    7.27
   0  -7  -5   -0.27    4.80
   0  -7  -5   -2.96    5.62
   0  -7   5   -7.09   11.24
   0   7  -5   -2.12    7.96
  -3  -7   1  547.37   29.77
   3  -7  -1  586.48   27.48
   3   7   1  577.14   25.42
   3  -7  -1  603.19   23.99
   3  -7   1  553.19   28.83
  -3  -7   1  543.56   29.94
   3  -7   1  570.07   26.46
   3   7   1  554.73   13.16
   3   7  -1  593.91   18.04
  -3  -7  -1  562.25   32.13
   3  -7  -1  561.32   29.52
   3  -7   1  548.99   34.06
  -2   6  -6   80.05   13.64
  -2   6   6   57.04    9.00
   2  -6   6   46.49   14.87
  -2  -6  -6   77.06   16.26
   2  -6  -6   69.54   17.75
   2   6  -6   84.45   12.67
  -2  -6   6   81.64   16.11
   2   6   6   65.71   12.73
   2  -6  -6   56.97   12.48
  -2   6  -6   72.92    4.70
  -6   0  -3   -9.46   12.43
  -6   0   3   58.89   13.59
   6   0   3    8.96   12.81
   6   0   3   73.97   11.07
   6   0  -3  101.02   14.56
   0  -8  -1  597.54   31.22
   0  -8  -1  675.75   32.34
   0  -8   1  622.15   32.64
   0   8  -1  624.47   20.94
   0  -8   1  598.18   27.97
   0  -8  -1  661.61   21.87
   4   6   2  190.89   15.09
   4  -6   2  198.96   13.45
   4  -6  -2  210.29   17.70
   4   6  -2  167.65   12.94
   4  -6  -2  194.50   12.56
  -4   6  -2  181.80   12.91
   4  -6  -2  207.05   19.33
  -4  -6  -2  177.05   21.04
   4   6   2  173.28    7.80
   4  -6   2  178.15   19.89
  -4  -6   2  187.53   18.67
  -4  -6   2  200.83   23.52
   0  -2 -10 4167.17  101.17
   0  -2  10 4063.45   56.17
   0   2 -10 4023.72  105.64
   0  -2 -10 4080.82   96.28
   0   2  10 4055.07  104.59
   0  -2  10 4140.20  110.88
   2  -3   9  679.67   32.05
  -2  -3   9  593.27   33.39
   2   3   9  608.25   29.51
  -2   3  -9  650.98   27.54
  -2  -3  -9  626.01   28.33
   2  -3  -9  614.43   31.05
   2   3  -9  597.58   29.49
  -2  -3  -9  590.56   19.05
   2  -3  -9  662.19   27.56
  -2   3   9  611.39   25.31
  -2  -3   9  623.66   17.81
  -3   1  -9  117.80   10.07
   3  -1  -9  134.99   16.15
   3   1   9   77.17   17.18
  -3  -1   9   89.05   13.36
   3  -1   9  110.31   16.78
  -3   1   9  106.12   11.31
  -3  -1   9  121.42   12.76
   3   1  -9  125.04   16.72
  -3   1   9   95.10   12.06
  -3  -1  -9  126.64   13.72
  -3  -1  -9  119.35   12.02
  -3   1  -9  103.29   13.88
   4  -3  -7 1419.47   50.50
  -4   3  -7 1400.13   30.74
   4  -3   7 1482.85   55.46
  -4  -3  -7 1482.05   50.75
  -4  -3   7 1363.72   40.25
   4   3   7 1445.55   47.33
  -4   3   7 1354.96   44.69
  -4  -3   7 1400.59   42.86
   4  -3   7 1458.46   50.24
  -4  -3  -7 1494.55   33.04
  -4   3   7 1492.91   28.18
   4   3  -7 1459.45   48.15
  -4   0  -8   31.24    9.86
  -4   0   8   54.91    8.12
  -4   0   8   35.68   10.07
   4   0   8   39.27   13.44
  -4   0  -8   61.95   11.06
   4   0  -8   48.22   14.43
   0  -4  -9  998.57   31.32
   0  -4  -9  961.73   40.09
   0   4  -9  936.05   37.35
   0   4   9  954.13   34.89
   0  -4   9  988.21   40.56
   5  -3  -5  601.19   30.86
  -5  -3   5  593.67   26.84
  -5  -3   5  620.39   23.02
   5   3   5  619.51   23.22
  -5   3  -5  640.64   23.63
   5  -3   5  607.92   33.07
  -5   3   5  617.48   27.27
  -5  -3  -5  585.44   31.54
   5   3   5  619.65   25.42
   5  -3   5  658.75   26.30
   5   3  -5  654.10   28.81
   2   7  -4  308.58   15.38
   2  -7   4  274.85   15.04
  -2  -7  -4  284.14   23.85
  -2  -7   4  246.50   22.60
  -2  -7   4  274.67   18.95
   2  -7  -4  242.67   23.81
  -2   7   4  297.60   13.43
   2   7   4  281.77   18.41
   2  -7  -4  283.11   15.76
   2  -7   4  258.13   20.84
  -2   7  -4  385.94   21.46
   6  -2  -2 1397.76   54.28
   6   2   2 1463.08   45.88
  -6  -2   2 1474.09   48.51
  -6  -2  -2 1449.07   51.15
  -6   2   2 1382.15   45.73
  -6   2  -2 1368.43   48.89
   6  -2   2 1414.29   34.18
   6   2  -2 1417.60   45.02
   6   2   2 1412.82   35.12
   6   2  -2 1373.00   29.55
   6  -2   2 1493.07   59.62
   1  -5  -8   84.15   16.41
  -1  -5  -8   73.23    7.44
  -1  -5   8   62.30    5.83
   1  -5  -8   61.00    8.98
  -1  -5   8   45.66   14.98
   1  -5   8   55.08   15.35
   1   5   8   45.89   12.11
  -1  -5  -8   45.98   15.90
   1   5  -8   58.44   12.69
  -1   5  -8   65.79   13.18
  -1   5   8   70.29   10.15
  -6  -1   3  448.17   26.01
   6  -1   3  467.89   27.61
  -6   1  -3  500.31   23.64
   6  -1   3  435.96   20.84
  -6   1   3  486.72   25.76
   6   1  -3  521.89   27.75
   6   1   3  520.33   21.67
   6   1   3  495.34   23.69
   6  -1  -3  503.93   27.91
   6   1  -3  457.74   11.94
  -6  -1  -3  514.49   25.79
   1  -8   0   -3.37   10.35
   1  -8   0   11.65   10.15
   1   8   0    7.29    5.07
  -1  -8   0   20.05   11.67
   1  -8   0   -6.03   11.24
  -1  -8   0    0.19   10.02
   0   6  -7 2957.50   81.20
   0   6   7 2914.39   72.15
   0  -6   7 2971.25   44.70
   0  -6   7 2878.54   88.79
   0  -6  -7 2945.55   95.94
   0  -6  -7 2901.85   56.38
   1  -7   5    6.41    6.29
  -1   7   5    1.25    6.87
   1   7  -5   12.90    8.03
  -1  -7   5    7.04    7.20
  -1   7  -5   -5.24    8.64
   1  -7   5  -11.69   11.40
  -1  -7  -5   -8.91   12.15
  -1  -7   5   -7.40   12.08
   1  -7  -5    2.80   12.46
   1  -7  -5   -4.45    7.00
   1   7   5   14.59    8.59
  -3  -6  -5   -7.34   12.31
   3  -6  -5   -1.46    8.80
   3   6   5    6.65    8.92
  -3   6  -5   -0.68    4.81
  -3   6   5   10.51    6.01
   3  -6  -5    9.90   12.13
   3   6  -5   -5.85    9.67
   3  -6   5   -7.06   11.30
  -3  -6   5  -16.94   10.30
  -3  -6   5   12.86    7.64
   3  -6   5   -5.88   10.21
  -5  -5   0    0.86   10.77
   5   5   0    2.48    7.43
   5   5   0  -10.53    6.89
  -5   5   0  -11.13    9.20
   5  -5   0   -2.62    6.18
   5  -5   0    2.47   11.67
  -4  -1  -8  186.40   18.33
  -4   1   8  204.61   10.83
   4   1   8  195.10   18.86
  -4  -1   8  205.17   14.44
   4  -1   8  168.48   20.17
   4   1  -8  173.20   20.45
  -4  -1  -8  232.44   13.48
  -4   1   8  191.05   15.04
  -4  -1   8  204.10   14.61
  -4   1  -8  238.96   22.00
   4  -1  -8  233.34   21.00
  -4   1  -8  198.14   13.84
   3  -7   2  480.47   30.65
  -3  -7  -2  442.20   29.27
   3   7   2  441.85   22.43
   3   7  -2  469.30   18.67
   3  -7  -2  436.78   26.20
  -3  -7   2  433.78   28.54
   3  -7   2  463.16   24.45
   3  -7   2  502.11   33.09
   3  -7  -2  438.35   20.84
  -3  -7   2  449.16   29.70
   3  -7  -2  482.58   24.11
   1  -8   1  259.70   17.90
  -1  -8   1  211.12   19.38
   1  -8  -1  240.37   16.92
   1  -8  -1  203.47   20.75
   1  -8   1  228.07   19.90
   1  -8   1  263.69   19.82
   1   8  -1  230.52   11.43
   1  -8  -1  261.12   24.65
  -1  -8  -1  280.82   21.69
   1   8   1  236.49    9.72
  -1  -8   1  243.82   21.30
   1  -2 -10  301.45   19.12
   1   2 -10  256.58   21.56
  -1   2  10  280.19   18.61
  -1  -2 -10  304.64   21.27
  -1  -2 -10  295.16   16.46
   1  -2  10  289.42   24.19
  -1  -2  10  333.22   21.38
  -1   2 -10  278.71    9.86
  -1   2 -10  327.17   21.34
   1   2  10  284.71   21.14
  -1  -2  10  294.66   10.34
   1  -2 -10  328.32   20.07
   0   8  -2 2680.66   61.14
   0  -8  -2 2738.39   88.79
   0  -8  -2 2744.11   56.12
   0  -8   2 2683.73   83.43
   0   8   2 2626.70   67.92
   0  -8   2 2622.63   73.65
   4  -5  -5   53.19   14.92
   4   5   5   86.32   14.20
  -4  -5  -5   39.31   14.58
  -4  -5   5   43.00   10.77
   4  -5  -5   30.22   12.47
  -4   5  -5   35.32    6.64
  -4  -5   5   53.08   12.09
   4  -5   5   55.92   14.38
  -4   5   5   33.74    5.23
   4   5  -5   19.32   11.10
   4  -5   5   23.62   11.57
  -5  -5   1   64.78   12.95
   5   5  -1   41.57   10.56
   5  -5  -1   36.27    6.69
   5   5   1   39.73    7.82
  -5   5  -1   35.73   10.36
   5   5   1   31.51    9.42
   5  -5   1   31.47   14.04
   5  -5   1   39.84    8.88
  -5   5   1   40.61   10.65
  -5  -5  -1   38.38   14.16
   5  -5  -1   41.99   14.75
   5   5  -1   33.69    7.99
  -5   4  -4   85.50    9.49
  -5  -4   4   56.40   11.84
  -5   4   4  110.08   13.30
  -5   4   4   79.11    3.36
  -5  -4  -4  100.84   16.96
   5   4  -4  107.63   13.16
   5  -4   4   74.19   13.42
   5  -4   4  123.01   17.29
   5   4   4   88.52    9.21
   5  -4  -4   93.62   15.89
  -5  -4   4   75.09   13.72
   5   4   4   81.20   11.72
  -1  -4  -9   80.38    9.61
   1   4  -9   84.26   15.02
  -1   4   9   92.37   11.12
  -1  -4  -9   93.34   18.25
  -1  -4   9   66.02    5.85
  -1  -4   9   56.70   14.43
   1  -4  -9   85.03   13.44
   1   4   9   86.61   13.28
  -1   4  -9   69.45   13.89
   1  -4   9   57.07   16.15
   1  -4  -9   79.66   15.47
  -5   2   6   10.51   11.57
   5  -2  -6   49.63   13.92
   5   2  -6   29.53   13.26
   5   2   6   24.41   11.82
  -5  -2   6   35.14    8.73
   5  -2   6   31.68   14.10
  -5   2  -6   31.84    8.23
   5  -2   6   50.29   14.31
   5   2   6   39.78   10.82
  -5  -2  -6   54.82   14.43
  -5  -2   6   28.96   10.65
  -2   0 -10 3287.21   87.36
  -2   0  10 3240.85   70.06
  -2   0 -10 3238.17   73.41
  -2   0  10 3118.68   77.46
   2   0  10 3156.93   94.28
   2   0 -10 3227.95   90.53
  -1  -6   7 1041.91   42.81
   1   6  -7 1024.44   37.27
   1  -6   7  883.98   41.81
   1   6   7 1033.12   36.10
  -1  -6   7 1019.83   23.84
  -1   6   7 1006.73   30.74
  -1  -6  -7 1006.73   46.05
   1  -6  -7 1068.74   28.01
  -1   6  -7 1069.14   38.60
   1  -6  -7 1015.71   47.70
   4   6   3   34.59    3.93
   4  -6  -3   57.77   14.55
   4  -6   3   50.09   12.60
  -4   6  -3   31.05    8.60
  -4  -6  -3   17.61   15.74
  -4  -6   3   49.23   13.03
   4  -6  -3   59.35   15.93
   4   6   3   56.30   10.89
  -4   6   3   43.31    5.97
  -4  -6   3   62.34   13.50
   4   6  -3   40.29   10.63
   4  -6   3   48.80   14.57
  -3   2   9 3016.56   73.37
   3   2  -9 3136.66   91.82
  -3  -2  -9 3054.65   78.86
  -3  -2   9 2930.76   77.57
  -3   2   9 2971.33   63.50
   3  -2  -9 2992.89   85.32
   3  -2   9 2995.90   91.18
   3   2   9 2967.44   86.62
  -3  -2  -9 3036.90   68.77
  -3   2  -9 2969.12   79.75
  -3  -2   9 2965.11   65.77
  -1   8   2    1.60    5.07
  -1  -8   2  -18.37   11.22
   1   8   2    4.27    4.00
  -1  -8   2   12.99    9.00
   1  -8   2   -8.30   10.43
   1   8  -2   14.57    6.55
   1   8   2    1.01    8.67
  -1  -8  -2   21.04   11.82
   1  -8  -2  -13.07   11.67
  -1   8  -2    3.69    7.77
   1  -8  -2    5.78    6.97
   6  -3   0  246.92    8.91
  -6  -3   0  257.71   21.58
  -6   3   0  268.16   17.89
   6  -3   0  237.45   23.33
   6   3   0  246.95   12.37
   6   3   0  256.59   18.82
   2  -1 -10    2.90   10.48
   2  -1  10    0.28   11.56
   2   1  10   20.10   11.39
   2   1 -10    5.81   10.46
  -2  -1 -10  -11.63    8.99
  -2   1 -10    9.33    6.00
  -2   1 -10   -1.75    9.00
  -2  -1 -10    0.03    7.86
  -2  -1  10    6.80    5.29
  -2  -1  10    0.77    8.33
  -2   1  10    8.85    9.77
   2  -1 -10   -1.52    9.16
  -5   5  -2  265.00   14.71
   5  -5  -2  248.05   22.37
  -5  -5  -2  270.99   22.72
  -5   5   2  252.33   17.71
   5   5   2  279.49   12.22
   5  -5   2  257.69   24.10
   5   5   2  268.59   15.91
  -5  -5   2  259.45   22.17
   5  -5  -2  271.44   11.56
   5  -5   2  283.91   13.92
   5   5  -2  257.34   14.97
   5   5  -2  267.96   14.60
   6  -2   3 1193.57   46.66
   6  -2   3 1197.89   33.19
   6   2  -3 1196.60   26.63
  -6   2   3 1112.39   41.00
   6   2  -3 1254.39   42.55
  -6   2  -3 1187.11   43.09
  -6  -2   3 1130.40   44.70
   6   2   3 1168.39   38.06
  -6  -2  -3 1283.57   48.20
   6   2   3 1197.61   37.12
   6  -2  -3 1178.46   46.94
   6   3  -1    8.08    5.33
   6   3   1   -4.84    9.31
   6  -3  -1   12.84   12.34
   6   3   1    0.87    6.52
   6  -3   1   20.03   12.35
  -6  -3  -1   16.20   11.81
   6  -3   1    7.89    5.08
   6   3  -1    0.23    8.79
  -6   3  -1    5.73    8.94
  -6   3   1    6.68    9.23
  -6  -3   1   24.18   11.32
   6   0   4 5466.92  140.02
  -6   0   4 5359.20  133.73
   6   0  -4 5257.91   59.23
   6   0  -4 5452.64  146.77
  -6   0  -4 5491.53  130.14
   6   0   4 5491.16  117.46
  -4   2  -8 2069.60   46.53
  -4   2   8 2150.36   58.67
   4   2  -8 2146.39   68.76
  -4  -2   8 2208.48   59.32
   4  -2  -8 2233.55   70.24
  -4   2   8 2164.47   43.81
  -4  -2  -8 2292.11   53.05
  -4   2  -8 2565.76   75.30
  -4  -2  -8 2079.08   65.91
   4   2   8 2087.21   64.98
  -4  -2   8 2163.36   54.24
   4  -2   8 2238.50   70.73
  -3  -7   3   21.22   10.37
  -3  -7   3   22.33   12.64
   3  -7  -3  -18.44   12.70
   3   7   3    3.79    9.92
   3  -7   3    7.41   12.90
   3  -7   3   15.58   10.35
   3   7  -3   16.83    7.53
  -3   7   3   20.52    5.79
   3  -7   3   19.00    9.61
   3  -7  -3   33.75   12.38
  -3  -7  -3   33.92   14.18
   0  -8   3   19.53   13.31
   0  -8  -3   -1.77    5.59
   0  -8   3   -6.02    7.45
   0   8   3   -8.83    9.50
   0  -8  -3   -5.00   12.02
   0   8  -3    4.61    6.62
  -3  -5   7   73.95   16.12
   3   5   7   71.92   12.90
   3  -5   7   54.84   14.04
   3   5  -7   69.38   13.01
  -3   5   7   49.91    7.76
  -3  -5  -7   49.34   15.26
  -3   5  -7   53.09    4.85
  -3   5  -7   49.04   13.06
   3  -5  -7   51.60   16.06
  -3  -5   7   56.00   10.68
   3  -5  -7   58.33   14.32
  -3  -4   8   15.54   10.69
   3  -4  -8   11.44   13.78
   3   4   8   31.09   12.06
  -3  -4  -8   23.43    5.74
  -3   4   8   10.22    7.65
  -3  -4   8   30.27    8.10
   3  -4   8   26.28   12.27
   3  -4  -8   43.19   10.84
   3   4  -8   19.53   12.24
  -3   4  -8   20.49    3.71
  -3   4  -8   43.26   11.83
  -3  -4  -8   -1.06   12.64
   0   3  10   -8.78    8.98
   0  -3 -10    1.78    8.50
   0  -3  10    4.51    9.68
   0  -3 -10    0.12   11.10
   0  -3  10   -1.03    2.63
   0   3 -10   13.15    9.82
  -6  -1  -4  350.73   26.61
  -6   1   4  302.82   24.82
   6   1   4  280.68   19.81
   6   1  -4  257.68   22.35
   6  -1   4  299.97   23.17
  -6  -1   4  269.14   20.98
   6  -1   4  306.17   18.86
  -6   1  -4  312.94   18.60
   6   1  -4  296.36    9.57
   6  -1  -4  292.72   23.31
   6   1   4  296.86   17.88
   2  -5  -8 1191.87   37.59
  -2  -5   8 1163.56   44.65
   2  -5   8 1280.08   49.40
   2  -5  -8 1194.52   48.90
   2   5   8 1198.65   42.16
  -2   5  -8 1285.56   42.65
  -2   5   8 1202.26   32.15
  -2  -5  -8 1259.98   50.32
  -2  -5  -8 1220.47   25.00
   2   5  -8 1221.31   41.96
  -2  -5   8 1230.71   30.33
   6  -3  -2  836.86   40.95
   6   3  -2  886.71   36.54
   6   3   2  860.01   28.22
   6  -3   2  868.62   24.03
   6   3  -2  887.26   22.65
   6  -3   2  856.68   39.51
  -6  -3  -2  912.08   40.91
  -6   3   2  844.07   33.13
  -6  -3   2  883.08   37.21
   6   3   2  911.16   26.80
  -6   3  -2  895.78   35.46
   2  -8   0  806.21   34.09
  -2  -8   0  790.19   36.41
  -2  -8   0  793.83   38.40
   2  -8   0  887.30   33.64
   2   8   0  828.61   20.54
   2  -8   0  842.80   36.85
  -2  -7  -5   20.08   14.60
  -2   7   5   32.32    6.96
   2  -7  -5   38.58   15.59
   2  -7  -5   45.51   11.29
  -2   7  -5   20.68   11.55
   2   7   5   35.11   11.02
   2  -7   5   37.28   12.90
   2   7  -5   24.00    9.97
   2  -7   5   37.19    7.28
  -2  -7   5   28.23   13.79
  -2  -7   5   11.96   10.46
  -5   0   7    5.04    8.03
  -5   0  -7   -8.71    7.60
   5   0  -7    4.91   10.81
   5   0   7   -8.35    8.63
   5   0   7    3.66    9.51
  -5   0   7    1.67    4.75
   0  -7  -6    4.41   12.07
   0   7   6   -1.13    9.87
   0   7  -6    2.33    8.40
   0  -7  -6    2.01    4.91
   0  -7   6    1.77   11.47
  -1  -8   3  617.47   28.69
   1   8   3  613.06   26.46
  -1   8   3  554.86   25.47
   1  -8   3  595.47   23.46
  -1  -8  -3  560.25   37.24
  -1   8  -3  616.68   24.60
   1   8  -3  597.13   23.70
   1  -8   3  557.46   30.69
  -1  -8   3  601.80   34.49
   1  -8  -3  551.16   32.81
   1  -8  -3  590.12   23.15
   1   8   3  652.36   13.12
   2  -8  -1 4107.83  108.45
   2   8   1 3840.22   95.88
   2  -8  -1 4072.67  114.14
   2  -8  -1 3874.96   98.92
   2   8   1 4001.92   60.82
  -2  -8   1 4112.43  117.20
   2  -8   1 4006.79  108.65
  -2  -8  -1 3979.72  116.94
   2  -8   1 3919.64  110.24
   2  -8   1 3923.92  105.41
   2   8  -1 4020.03   75.55
  -2  -8   1 3805.56  118.49
  -2   2 -10   91.56    7.12
   2  -2 -10   88.90   14.15
   2  -2  10   82.31   16.39
   2   2  10  104.39   16.34
  -2  -2  10   88.17    9.05
  -2  -2 -10   66.49   14.94
   2   2 -10  126.38   15.56
   2  -2 -10   62.16   16.91
  -2  -2  10   57.08   13.51
  -2   2  10   88.29   13.57
  -2  -2 -10   90.88   10.20
  -2   2 -10   81.80   13.34
  -1  -3 -10 1997.75   66.09
  -1   3  10 1936.94   54.76
  -1  -3 -10 1892.20   47.61
   1   3 -10 1907.10   61.20
   1  -3 -10 1955.50   66.96
   1  -3  10 1915.18   68.78
   1   3  10 1884.28   59.23
   1  -3 -10 1956.91   54.41
  -1  -3  10 1926.68   65.70
  -1  -3  10 1882.33   31.60
  -1   3 -10 1897.71   60.79
   5  -5   3   35.76   17.82
   5   5   3   39.42    6.89
  -5  -5  -3   59.04   15.12
  -5   5   3   44.39    3.85
   5  -5  -3   67.26   15.26
   5  -5   3   45.45    9.21
  -5   5   3   39.96   11.43
   5   5   3   61.36   10.56
   5   5  -3   51.72   12.21
  -5   5  -3   49.33    7.89
  -5  -5   3   52.62   16.59
  -5  -5   3   36.76   11.58
  -2   4  -9   38.61   12.59
  -2   4   9   32.97    8.55
  -2  -4   9   44.13    6.88
   2   4   9   51.39   12.60
  -2  -4   9   28.58   14.60
   2  -4  -9   30.37   10.32
  -2  -4  -9   37.18    7.75
   2  -4   9   25.41   13.68
   2  -4  -9   63.70   14.04
   2   4  -9   34.29   13.04
  -2  -4  -9   39.26   12.95
   5  -1   7   24.31   12.01
   5  -1  -7   20.97   14.36
  -5   1   7   42.98    5.89
  -5  -1  -7   43.96   10.86
  -5   1  -7   25.13   11.39
   5   1   7   20.01   12.34
   5   1  -7   20.07   13.79
   5   1   7   18.53   12.11
  -5  -1   7   27.61    7.64
  -5  -1   7   26.40   11.19
  -5   1   7   37.27   11.81
  -5   3   6  885.66   33.79
  -5  -3   6  927.40   33.85
   5  -3   6  960.33   42.06
   5   3  -6  929.59   42.56
   5  -3   6  936.11   35.50
  -5  -3  -6  879.71   38.60
   5   3   6  914.77   29.93
  -5  -3   6  918.46   32.33
  -5   3  -6  920.66   29.60
   5  -3  -6  937.50   41.03
   5   3   6  861.29   33.56
   4  -6  -4  589.28   29.81
   4  -6   4  575.44   25.92
   4   6   4  544.60   25.94
  -4   6  -4  574.72   18.79
   4  -6   4  586.57   32.25
   4   6  -4  609.53   24.08
  -4  -6   4  567.09   27.77
  -4   6   4  554.35   15.75
  -4  -6  -4  594.05   32.15
   4  -6  -4  528.61   33.14
  -4  -6   4  561.32   30.31
   4  -4   7   47.86   12.59
  -4  -4   7   47.31   11.61
  -4  -4   7   33.25    9.44
   4   4   7   40.95   12.15
   4  -4  -7   53.91   15.81
  -4   4  -7   47.97    6.98
  -4  -4  -7   42.58   14.23
  -4  -4  -7   50.11    5.99
  -4   4   7   47.09   11.73
   4   4  -7   25.76   16.49
  -4   4   7   40.71    6.04
   4  -4   7   36.39   15.84
   5  -4   5 1324.43   41.98
   5   4  -5 1428.97   47.42
   5   4   5 1456.01   35.97
   5  -4   5 1340.01   54.11
   5   4   5 1433.15   42.95
   5  -4  -5 1403.66   52.20
  -5  -4   5 1393.94   40.86
  -5  -4  -5 1363.51   51.22
  -5  -4   5 1369.88   46.30
  -5   4  -5 1392.89   34.40
  -5   4   5 1354.18   46.66
   2   6  -7   71.01   13.27
  -2   6  -7  108.58   14.30
  -2   6  -7   78.74    4.14
   2   6   7   84.71   13.32
   2  -6  -7   64.38   11.03
  -2  -6   7   90.44   15.41
   2  -6  -7   75.90   18.55
   2  -6   7   74.76   15.37
  -2  -6  -7   89.25   16.68
  -2   6   7   75.71    8.62
  -2  -6   7   77.77    9.63
   1   7  -6 1085.24   37.23
   1  -7   6 1072.75   44.33
  -1   7   6  988.59   30.60
   1  -7   6 1062.06   25.91
  -1  -7   6  976.93   27.47
   1   7   6 1018.86   38.96
   1  -7  -6 1012.40   27.89
  -1   7  -6  997.39   37.33
   1  -7  -6 1011.94   48.54
  -1  -7   6 1008.81   44.21
  -1  -7  -6  909.60   47.41
   3   6   6 6619.83  159.61
  -3  -6   6 6625.49  174.08
  -3   6   6 6469.95  119.43
   3  -6   6 6747.89  177.17
  -3  -6   6 6845.97  152.61
  -3   6  -6 7751.33  193.83
   3   6  -6 6907.03  160.68
  -3  -6  -6 6866.82  194.12
   3  -6  -6 6686.57  160.88
  -3   6  -6 6675.28  101.24
   3  -6  -6 6688.80  191.43
  -6  -2   4 6123.32  158.57
   6   2  -4 6115.53  157.83
   6   2   4 6208.02  148.41
   6  -2   4 5998.34  166.63
  -6   2   4 6073.40  151.45
  -6  -2  -4 6338.60  163.79
   6  -2   4 6107.10  135.51
   6   2  -4 6146.08  104.84
   6  -2  -4 6145.56  165.12
  -6   2  -4 6259.83  144.03
   6   2   4 6148.56  134.70
   2   8  -2  110.89    9.24
  -2  -8   2  131.63   19.35
   2   8   2  114.23   14.40
   2  -8  -2  113.35   19.21
  -2  -8   2  124.74   15.88
   2  -8  -2  149.20   12.81
   2   8   2  128.31    5.34
  -2  -8  -2  115.53   18.92
   2  -8   2  144.24   14.32
   2  -8   2  119.88   15.83
   2  -8   2  119.39   16.44
   2  -8  -2  149.92   18.99
   3  -3  -9   56.67   12.87
  -3  -3  -9   53.45    7.13
  -3   3  -9   43.74   13.26
  -3   3  -9   63.27    5.94
   3   3   9   63.34   14.28
  -3   3   9   57.61    8.11
   3  -3  -9   43.63   14.04
   3  -3   9   52.95   14.96
  -3  -3  -9   46.73   12.86
   3   3  -9   30.30   14.02
  -3  -3   9   42.18   11.82
  -3  -3   9   46.05    7.92
  -4  -5   6 1237.47   44.63
   4   5  -6 1373.35   44.75
   4   5   6 1294.12   42.19
   4  -5   6 1228.25   44.53
   4  -5   6 1239.29   53.12
   4  -5  -6 1303.84   54.51
  -4  -5  -6 1245.27   52.37
  -4   5   6 1314.13   25.58
  -4  -5  -6 1272.13   20.61
  -4  -5   6 1252.29   43.90
   4  -5  -6 1246.46   51.15
  -4   5  -6 1279.55   27.24
  -3  -7   4   61.92   11.23
  -3   7  -4   46.43    6.75
  -3  -7   4   47.74   14.86
   3  -7  -4   63.12   16.50
   3  -7  -4   72.46   11.92
  -3  -7  -4   36.38   16.23
  -3   7   4   63.04    7.26
   3   7   4   61.82   11.54
   3  -7   4   52.35   15.37
   3   7  -4   36.91    9.37
   3  -7   4   60.61   13.81
   0   0  11   15.18   10.44
   0   0 -11    3.23    7.45
   0   0 -11   12.26   10.19
   6  -3   3  742.56   37.26
  -6   3  -3  806.08   32.28
  -6  -3   3  819.16   35.64
  -6   3   3  763.13   32.45
   6   3  -3  819.07   21.40
   6  -3  -3  742.97   37.98
   6   3   3  828.21   28.17
   6  -3   3  811.27   26.42
  -6  -3  -3  817.35   37.75
   6   3   3  774.97   30.48
   6   3  -3  767.38   32.11
   0  -8  -4  102.59   23.65
   0  -8   4  109.38   16.95
   0   8  -4  111.85   12.13
   0   8   4  107.34   12.26
   0  -8   4  104.10   10.86
   0  -8  -4  116.42    8.74
  -4  -3  -8  339.02   14.86
   4  -3   8  330.31   24.56
  -4   3   8  353.94   13.57
  -4   3  -8  359.78   14.30
  -4  -3   8  350.94   22.08
   4  -3  -8  365.02   24.25
  -4   3  -8  415.34   25.85
   4   3   8  335.17   23.60
  -4   3   8  402.91   21.74
   4   3  -8  383.06   25.15
  -4  -3   8  354.39   17.43
  -4  -3  -8  417.87   28.04
   0  -5   9    2.24    1.43
   0  -5  -9    3.47    5.56
   0  -5   9   23.20   11.28
   0   5  -9    9.20    9.92
   0   5   9  -11.69    8.62
   0  -5  -9   15.80   11.43
   6   0   5    6.88    9.03
   6   0  -5   -3.34   12.73
   6   0   5  -15.27   10.12
  -6   0  -5   -0.52    9.56
  -6   0   5  -10.49   10.66
   0   1 -11   -0.43    9.59
   0  -1 -11   -2.10    7.26
   0  -1  11    5.66   10.35
   0   1 -11   -8.19    6.26
   0   1  11   -6.63   12.28
   5   2   7  373.57   24.14
   5   2   7  402.85   22.26
  -5  -2  -7  404.90   23.52
  -5  -2   7  376.09   21.00
   5  -2   7  382.56   24.18
  -5   2  -7  415.95   20.57
  -5   2   7  387.03   23.53
   5  -2   7  384.75   29.76
  -5  -2   7  442.72   18.27
  -5   2   7  389.82   10.76
   5  -2  -7  408.61   27.07
   5   2  -7  384.16   26.82
   0   6  -8  738.05   33.24
   0   6   8  781.07   29.75
   0  -6  -8  775.24   22.54
   0  -6  -8  759.07   40.37
   0  -6   8  734.42   36.91
  -6  -4   0   98.78   18.15
  -6   4   0   91.72   15.84
   6   4   0  108.02   10.99
   6   4   0  100.14   10.21
   6  -4   0  107.16   17.80
   1   0 -11  -15.23    8.69
  -1   0 -11   12.63    8.68
   1   0 -11    7.59   10.15
   1   0  11   -9.26   10.71
  -1   0 -11   -2.35    6.75
  -1   0  11   -0.39    9.27
   4  -7   0 1461.25   53.39
   4  -7   0 1519.31   60.03
   4   7   0 1573.34   47.25
   4  -7   0 1527.58   46.39
  -4  -7   0 1552.14   58.74
   4   7   0 1571.74   33.53
   6  -1   5 2373.37   73.74
   6   1   5 2335.62   64.15
   6   1   5 2343.38   76.17
   6  -1  -5 2342.42   77.83
  -6   1   5 2378.70   71.07
  -6   1  -5 2322.40   69.17
  -6  -1  -5 2444.37   74.37
   6   1  -5 2502.89   76.84
   6  -1   5 2334.99   67.57
  -6  -1   5 2306.52   69.91
  -1  -8  -4 4245.39   61.95
   1  -8   4 4232.97   94.96
  -1  -8  -4 4285.01  132.40
   1   8  -4 4225.50  101.49
  -1   8   4 4398.81  101.59
   1   8   4 4422.71  107.97
   1  -8  -4 4383.84  132.45
  -1   8  -4 4432.87  106.74
  -1  -8   4 4079.72  124.94
  -1  -8   4 4220.68  103.04
   1  -8   4 4543.62  134.70
   1  -8  -4 4335.45   94.26
   4   0   9    5.26   10.73
  -4   0  -9    0.07    9.23
  -4   0   9   14.88    9.61
  -4   0  -9  -11.95    6.59
  -4   0   9    8.05    7.01
   4   0  -9    8.07   11.42
  -3   0 -10  697.97   26.29
  -3   0 -10  623.62   24.10
   3   0 -10  663.99   32.91
  -3   0  10  690.86   23.20
   3   0  10  680.18   35.25
  -3   0  10  636.09   23.37
  -6  -4  -1  903.58   41.72
   6   4   1  903.06   31.13
   6  -4   1  822.54   42.05
   6  -4   1  887.48   24.22
  -6   4  -1  858.32   34.94
   6   4  -1  877.44   28.71
   6  -4  -1  913.67   19.13
   6   4   1  901.32   32.00
  -6   4   1  905.38   33.36
  -6  -4   1 1016.75   42.83
   6  -4  -1  887.16   42.64
   6   4  -1  929.62   34.65
   5  -5  -4  110.55   16.73
  -5   5  -4   97.23   11.23
  -5   5   4  106.60   14.08
   5   5   4  105.23   13.06
  -5  -5   4  134.17   16.92
  -5  -5   4  113.17   16.28
   5   5  -4   97.57   16.18
  -5   5   4   97.68    4.63
  -5  -5  -4  110.15   18.50
   5  -5   4  112.96   17.62
   5   5   4  102.11    8.23
   5  -5   4   76.82   11.84
   4  -7  -1 1369.60   50.54
   4   7  -1 1370.50   34.42
   4  -7   1 1404.56   53.16
   4  -7   1 1415.87   46.88
   4   7  -1 1423.61   44.40
   4  -7  -1 1458.89   53.37
  -4  -7   1 1366.23   57.17
  -4   7  -1 1471.26   39.17
   4   7   1 1401.62   45.09
   4  -7  -1 1398.41   43.28
   4   7   1 1393.36   26.52
  -4  -7  -1 1476.10   57.53
  -1  -5  -9   49.31    8.61
  -1  -5   9   48.06    6.03
   1   5   9   63.32   15.15
   1  -5  -9   38.35   15.35
   1  -5  -9   98.40   10.03
   1   5  -9   54.45   14.24
  -1   5   9   48.17   11.30
   1  -5   9   93.22   16.08
  -1  -5   9   80.30   15.42
  -1  -5  -9   95.15   15.80
  -1   5  -9   74.17   14.43
  -2   8   3  690.86   22.55
   2  -8  -3  611.48   36.42
   2  -8   3  723.46   35.19
   2  -8  -3  673.50   25.92
  -2  -8  -3  630.20   36.44
  -2  -8   3  666.53   37.73
   2   8   3  659.98   28.55
   2  -8   3  689.81   28.42
   2  -8   3  609.37   31.70
   2   8  -3  714.83   25.09
  -1  -1 -11  306.01   19.81
  -1   1  11  337.53   19.90
  -1  -1  11  320.79   11.56
   1   1  11  331.07   23.20
  -1   1 -11  325.37   14.18
   1  -1  11  309.69   24.23
   1  -1 -11  347.65   26.04
   1   1 -11  322.81   22.55
  -1  -1 -11  311.07   19.28
  -1  -1  11  321.13   21.83
   1  -1 -11  295.17   17.67
  -1   1 -11  325.76   21.65
   2  -3 -10 1132.25   40.07
   2  -3  10 1111.11   54.85
   2   3  10 1077.32   41.05
  -2  -3 -10 1107.89   46.74
   2   3 -10 1136.68   44.47
  -2   3  10 1115.20   38.68
   2  -3 -10 1069.71   44.04
  -2  -3 -10 1148.41   33.79
  -2  -3  10 1092.98   41.88
  -2  -3  10 1132.56   27.23
  -2   3 -10 1168.96   42.77
  -4  -1   9 1252.27   34.18
  -4  -1   9 1312.60   41.39
   4   1  -9 1318.43   51.30
  -4   1   9 1277.76   39.93
   4  -1  -9 1334.24   49.41
  -4   1  -9 1341.95   43.20
  -4  -1  -9 1274.29   36.29
  -4   1   9 1229.04   30.39
   4  -1   9 1288.30   49.09
  -4  -1  -9 1287.95   46.76
   4   1   9 1230.78   49.25
  -4   1  -9 1256.76   36.28
  -1  -6  -8 2235.37   77.37
  -1   6   8 2270.73   61.29
  -1  -6  -8 2224.23   41.66
   1   6   8 2258.84   64.07
   1  -6  -8 2235.91   56.11
   1  -6  -8 2243.50   80.28
  -1  -6   8 2189.28   39.95
   1  -6   8 2312.98   75.87
  -1   6  -8 2299.78   69.56
   1   6  -8 2301.86   68.05
  -1  -6   8 2231.18   72.64
   3   1 -10  237.45   21.00
  -3   1  10  215.27   14.47
  -3  -1  10  213.21   13.22
  -3   1 -10  186.87   12.12
  -3   1  10  209.99   13.53
  -3  -1 -10  211.44   14.28
  -3  -1 -10  205.05   14.63
  -3  -1  10  202.86   14.92
   3  -1 -10  169.78   20.76
   3  -1  10  211.83   21.26
   3   1  10  235.42   21.32
  -3   1 -10  180.54   16.96
   0   4  10  791.09   32.62
   0   4 -10  992.86   38.93
   0  -4 -10  877.99   30.15
   0  -4 -10  771.81   36.98
   0  -4  10  831.94   37.74
   5   6   0   -3.19    6.14
  -5   6   0   -4.00    7.84
   5  -6   0   18.87   11.38
   5   6   0   -2.00    7.60
   5  -6   0    6.84    6.85
  -5  -6   0    8.36   11.63
  -2  -7   6  906.02   30.09
  -2  -7   6  893.24   42.81
  -2   7   6  872.18   24.84
  -2  -7  -6  912.80   44.61
   2  -7   6  923.65   41.19
   2  -7  -6  960.18   33.65
   2   7  -6  941.31   32.89
   2  -7   6  941.30   24.40
   2  -7  -6  893.78   45.38
  -2   7  -6  925.63   37.38
   4  -6   5   62.45   11.90
  -4  -6   5   55.40   13.18
   4  -6  -5   62.71   15.81
  -4  -6   5   39.08   13.66
   4  -6  -5   44.05   12.46
   4  -6   5   25.45   14.99
  -4   6   5   24.59    5.71
  -4   6  -5   38.03    7.45
   4   6   5   31.35   11.55
  -4  -6  -5   73.63   15.91
   4   6  -5   48.58   11.29
   6  -4   2  645.57   21.75
  -6  -4  -2  658.51   34.90
  -6   4   2  566.14   33.81
   6  -4   2  612.43   34.66
  -6  -4   2  613.46   33.87
   6   4   2  653.10   25.62
   6   4  -2  656.93   26.12
  -6   4  -2  672.20   25.57
   6  -4  -2  695.66   35.18
   6  -4  -2  603.08   11.72
   6   4   2  626.92   24.88
   6   4  -2  626.03   22.91
   0  -2 -11   80.11   15.12
   0  -2  11   67.53   15.79
   0  -2 -11   72.07   12.90
   0   2 -11   63.58   15.48
   0   2  11   66.51   14.00
   5   6  -1  545.22   23.41
   5   6   1  535.24   17.43
   5  -6  -1  537.29   33.66
   5  -6  -1  556.23   20.39
  -5   6  -1  564.67   25.95
   5  -6   1  557.12   22.26
   5   6   1  576.19   24.43
  -5  -6  -1  587.62   33.75
  -5  -6   1  568.68   32.35
   5   6  -1  577.95   19.40
   5  -6   1  527.92   33.68
  -5   6   1  601.87   24.71
   4   7  -2   42.92    9.13
  -4  -7   2   21.27   13.15
   4  -7   2   67.63   14.60
   4  -7   2   38.83   12.24
   4  -7  -2   34.05   10.30
   4  -7  -2   51.50   13.78
   4   7   2   44.28   11.37
   4   7   2   28.74    3.96
  -4   7  -2   30.38    8.30
   4  -7  -2   34.42   13.13
  -4  -7   2   40.88   14.09
  -4  -7  -2   53.86   15.13
   6   3   4  138.40   14.67
  -6   3   4   98.38   17.44
   6   3  -4  159.59   16.12
  -6  -3  -4  122.39   18.87
  -6  -3   4  141.76   17.24
   6  -3   4  123.21   19.22
  -6  -3   4  114.39   11.22
   6  -3   4  175.42   12.81
  -6   3  -4  147.57   13.47
   6   3   4  127.15   13.35
   6  -3  -4  113.31   18.81
  -6  -2   5   13.38    7.55
   6  -2   5   -1.65   15.40
  -6  -2  -5  -14.88   11.88
   6   2   5    8.20    9.34
   6   2   5   24.75    9.31
  -6  -2   5   11.31   10.74
  -6   2  -5   10.83   10.56
   6   2  -5    7.01   14.74
  -6   2   5    3.62   11.35
   6  -2   5  -14.01   11.17
  -1   4  10  775.16   28.81
   1   4  10  790.94   33.97
   1  -4 -10  784.47   36.67
   1  -4 -10  792.47   28.01
  -1  -4 -10  736.51   36.70
  -1  -4  10  760.97   16.56
  -1   4 -10  751.69   34.47
   1   4 -10  757.33   39.87
  -1  -4 -10  786.62   27.11
  -1  -4  10  811.56   37.63
   1  -4  10  843.04   39.74
   3   5  -8  937.78   44.40
  -3   5   8  951.16   27.35
  -3  -5   8  963.63   39.55
   3  -5   8  997.20   41.03
  -3  -5  -8 1042.34   22.02
  -3  -5   8 1019.94   31.14
  -3   5  -8 1010.66   41.69
   3   5   8  930.45   37.82
   3  -5  -8  937.11   40.83
   3  -5  -8  993.50   45.82
  -3  -5  -8  986.22   44.54
   3  -8   0  -10.35   10.09
  -3  -8   0    7.31   13.78
   3  -8   0   -9.64   12.30
   3   8   0    3.17    8.95
   3   8   0    1.28    4.93
   3  -8   0   17.12    8.88
   0  -7   7    1.53    4.51
   0  -7   7  -23.70   12.35
   0   7   7    0.50    8.00
   0  -7  -7   10.93    5.10
   0  -7  -7    1.53   12.74
   0   7  -7  -18.84    9.53
  -5  -4   6  249.47   17.72
   5   4   6  263.92   13.85
  -5   4   6  239.39   19.72
  -5  -4   6  264.32   19.33
   5  -4   6  270.64   19.11
   5  -4   6  262.75   25.90
  -5   4  -6  259.36   12.32
   5   4   6  264.46   19.11
   5   4  -6  284.05   20.31
   5  -4  -6  273.91   22.84
  -5  -4  -6  247.09   23.50
   3  -7   5   92.03   16.85
  -3  -7   5  107.94   16.47
   3   7   5  104.13   14.62
   3  -7  -5  127.91   23.45
  -3   7  -5  112.32    8.89
   3   7  -5   95.44   12.23
   3  -7  -5   87.46   14.03
  -3  -7   5   74.45   15.96
  -3  -7  -5   74.56   20.04
   3  -7   5  117.08   15.73
  -3   7   5  110.02    8.45
  -1   2 -11   47.09   13.74
   1  -2 -11   60.75   12.27
  -1  -2  11   57.48   13.72
  -1  -2 -11   71.97   10.73
  -1  -2 -11   70.10   11.48
   1  -2 -11   53.94   13.64
  -1  -2  11   54.13    6.75
   1   2  11   40.68   14.90
  -1   2  11   62.26   13.65
   1  -2  11   61.37   14.58
   1   2 -11   90.38   18.92
   0   8  -5 3800.36   92.61
   0  -8   5 3551.28   82.36
   0   8   5 3709.46   98.42
   0  -8  -5 3711.52  117.24
   0  -8   5 3973.97  124.71
   0  -8  -5 3812.31   69.54
   3  -8   1  424.23   26.33
   3   8   1  429.44   23.21
   3   8   1  440.30   12.77
   3  -8  -1  476.24   26.75
  -3  -8   1  413.26   31.61
   3   8  -1  436.52   15.70
  -3  -8  -1  445.85   33.45
   3  -8  -1  439.85   22.86
   3  -8  -1  453.67   25.50
   3  -8   1  461.75   24.74
   3  -8   1  461.18   24.23
  -3  -8   1  389.50   30.25
   5  -6  -2 1174.42   29.52
   5  -6   2 1140.83   35.46
  -5  -6  -2 1159.19   50.85
   5  -6  -2 1200.02   47.57
  -5   6   2 1151.81   38.27
  -5  -6   2 1152.16   48.33
   5   6   2 1158.59   39.25
   5  -6   2 1171.49   49.27
   5   6  -2 1163.98   36.19
   5   6  -2 1166.01   36.20
  -5   6  -2 1120.99   36.02
   4   2  -9 3023.04   94.51
   4  -2   9 3185.94   94.93
  -4   2  -9 3142.22   65.34
  -4  -2   9 3276.74   80.54
  -4   2   9 3158.28   64.62
  -4  -2  -9 3223.71   73.04
  -4  -2   9 3176.80   79.75
   4  -2  -9 3203.86   97.55
   4   2   9 3102.06   94.39
  -4  -2  -9 3266.45   92.94
  -4   2   9 3170.81   82.81
  -4   2  -9 3307.47   89.41
  -3  -2 -10  437.50   23.00
  -3  -2  10  468.64   17.39
  -3   2  10  439.46   21.60
   3  -2 -10  454.17   26.61
  -3   2 -10  448.28   25.28
  -3  -2 -10  434.51   20.42
  -3  -2  10  436.05   24.88
   3   2  10  427.25   27.61
   3   2 -10  452.61   29.86
   3  -2  10  371.19   29.57
  -3   2 -10  415.06   14.28
  -3   2  10  458.31   21.60
   5  -3  -7  716.71   34.88
  -5  -3   7  782.84   30.72
   5  -3   7  729.10   33.57
  -5   3   7  711.73   32.56
  -5  -3  -7  788.84   35.01
  -5   3  -7  738.84   24.66
   5   3   7  733.33   27.90
   5  -3   7  716.19   38.58
   5   3   7  785.04   31.32
  -5  -3   7  692.11   29.22
   5   3  -7  767.89   35.48
  -5   0   8  278.53   12.28
   5   0  -8  301.59   23.14
   5   0   8  225.48   20.63
  -5   0  -8  284.19   19.74
   5   0   8  313.56   22.08
  -5   0   8  293.22   18.16
  -3   4  -9  566.85   11.80
   3   4   9  684.41   32.49
  -3   4  -9  616.39   30.86
  -3  -4  -9  563.34   31.60
   3   4  -9  633.19   31.43
   3  -4  -9  607.10   32.98
   3  -4   9  671.03   31.55
  -3  -4   9  598.50   19.60
  -3  -4  -9  604.56   18.80
  -3   4   9  657.05   23.40
  -3  -4   9  672.84   30.30
   3  -4  -9  660.62   33.46
  -2   0  11  -11.61    9.70
  -2   0 -11   -9.89    9.02
   2   0 -11    0.15   11.76
  -2   0 -11   -2.85    7.63
  -2  -8  -4    8.77   13.39
   2  -8  -4   27.96    8.19
   2   8   4    3.57   10.11
  -2  -8   4   -5.63   10.65
  -2   8  -4    8.88   10.93
  -2  -8   4   -0.40   13.13
   2  -8  -4   24.68   13.64
   2  -8   4   20.40   15.30
   2  -8   4   18.84    8.77
  -2   8   4    7.36    6.31
   2   8  -4    1.15    7.22
   1  -7  -7  169.65   13.07
   1   7  -7  154.27   19.53
  -1   7   7  176.32   13.79
  -1  -7  -7  150.76    6.85
   1  -7  -7  207.53   22.51
   1  -7   7  195.98   19.91
  -1  -7   7  180.28   11.07
   1  -7   7  156.72    8.71
  -1  -7  -7  159.87   22.25
   1   7   7  164.33   15.82
  -1   7  -7  184.83   17.29
  -1  -7   7  188.87   20.63
   7   0   0    2.87    5.46
  -7   0   0   17.34   11.01
   3  -6  -7   17.81   16.89
  -3  -6   7   45.36    8.63
  -3  -6  -7   26.55   15.51
   3  -6  -7   44.56   12.95
  -3   6  -7   23.23    4.49
   3   6   7   39.64   11.87
   3   6  -7   22.89   14.07
  -3  -6   7   15.95   14.52
  -3   6  -7   36.76   12.58
  -3  -6  -7   27.71    3.36
  -3   6   7   23.18    6.21
   3  -6   7   44.94   12.83
   6   4  -3 1578.24   41.15
   6  -4  -3 1621.46   60.96
   6   4   3 1554.10   43.20
  -6   4  -3 1628.83   48.81
   6  -4   3 1555.54   44.09
   6   4   3 1523.46   44.59
  -6  -4   3 1615.94   57.52
   6   4  -3 1596.09   53.93
  -6   4   3 1540.42   55.13
  -6  -4  -3 1559.26   60.35
   6  -4   3 1493.80   60.62
  -4  -7  -3   33.03   14.23
  -4  -7   3   27.65   11.37
   4  -7  -3   -4.61   13.23
   4   7   3   13.97    2.62
   4   7  -3   23.90    9.81
   4  -7  -3   24.58   11.43
   4   7   3   22.24   10.22
  -4  -7   3   13.38   15.72
  -4   7  -3   29.97    6.54
   4  -7   3   16.21   12.56
  -4   7   3   11.09    6.33
   4  -7   3   55.63   13.41
  -2   5  -9  203.63   20.37
  -2  -5   9  244.39   20.86
  -2  -5  -9  255.21   11.82
   2  -5  -9  216.20   23.08
   2  -5  -9  253.68   20.05
  -2  -5  -9  207.76   22.72
   2   5   9  250.89   18.76
   2   5  -9  201.05   20.79
  -2   5   9  237.01   14.81
  -2  -5   9  243.73   12.30
   2  -5   9  206.89   22.94
  -1  -8  -5   62.03    4.93
  -1   8   5   70.64   12.85
   1  -8  -5   73.97   17.73
   1  -8  -5   62.47   10.53
   1  -8   5   84.57   17.07
  -1  -8   5   70.18   16.97
  -1   8  -5  101.90   12.46
   1   8   5   74.04   12.74
  -1  -8  -5   83.47   18.62
  -1  -8   5   61.49   11.95
   1  -8   5   59.85   10.07
   1   8  -5   84.24   13.71
  -5  -1   8   18.75    7.24
   5  -1   8   -4.79   10.95
   5  -1   8   11.00   13.13
  -5   1   8   12.06    9.23
   5  -1  -8   -2.51   11.99
  -5  -1   8    0.47    8.65
   5   1  -8    4.27   11.97
  -5  -1  -8   -4.32    8.41
   5   1   8   -5.97   13.03
  -5   1   8    3.95    5.06
   6   0   6 2047.70   65.86
  -6   0   6 2000.34   35.62
   6   0  -6 1931.66   67.68
  -6   0  -6 2087.64   62.70
  -6   0   6 1854.57   59.89
   6   0   6 1904.46   59.59
   0   9   0   17.81    6.95
   0  -9   0   -6.96   11.83
   0  -9   0   10.02   13.20
  -4  -5   7  257.05   19.97
  -4   5   7  250.45   10.08
   4  -5  -7  187.00   24.59
   4  -5  -7  256.60   20.34
  -4  -5  -7  220.74    8.18
  -4  -5  -7  204.88   24.01
  -4  -5   7  222.99   16.01
   4   5  -7  225.49   23.96
   4  -5   7  215.35   20.63
   4   5   7  230.15   18.74
  -4   5  -7  241.31    9.59
   7   0  -1   -4.83    4.54
   7   0   1    2.28    6.74
   7   0   1   -8.80   10.12
  -7   0  -1    6.41   10.55
  -7   0   1    3.04   10.68
   7   0  -1   -9.09   11.13
  -2  -1  11   11.65    5.45
  -2  -1 -11   -1.16   10.02
  -2  -1  11   20.02    9.27
   2   1  11   12.58   12.29
   2   1 -11    6.43   11.26
  -2   1 -11    4.13    5.90
  -2  -1 -11    9.32    8.74
  -2   1 -11    1.93    9.66
   2  -1 -11    2.85   10.94
   2  -1 -11    3.92   11.74
  -2   1  11    0.61   11.15
   2  -1  11    6.03   12.52
   4   4  -8  876.79   39.36
   4  -4  -8  863.87   38.12
  -4   4  -8  861.63   20.93
  -4   4  -8 1017.02   43.57
  -4  -4   8  841.76   29.50
   4  -4   8  862.04   42.77
  -4   4   8  864.94   24.27
   4   4   8  875.76   37.18
  -4  -4   8  833.68   32.62
  -4  -4  -8  841.00   22.20
  -4   4   8  856.30   36.20
  -4  -4  -8  828.80   44.77
   3   8   2   -5.59    9.14
  -3  -8  -2   -9.04   14.92
   3  -8  -2    8.39    9.80
  -3  -8   2   21.54   12.45
   3   8   2    2.03    2.77
   3  -8   2   -1.62   11.04
   3  -8   2   13.91    8.93
   3   8  -2    0.12    6.99
   3  -8   2   -6.93    8.23
  -3  -8   2  -11.35   11.84
   3  -8  -2   -2.02   11.92
   5   5   5  330.55   12.90
   5   5   5  334.75   20.01
  -5  -5   5  323.46   26.51
  -5   5  -5  307.98   15.13
  -5  -5  -5  393.50   29.22
   5  -5   5  310.63   20.80
  -5   5   5  343.47   22.92
   5   5  -5  313.91   20.32
   5  -5  -5  308.43   25.17
  -5   5   5  328.15    8.89
   5  -5   5  309.18   25.27
  -5  -5   5  368.01   24.55
   7   1   0   -7.45    9.56
   7   1   0    3.33    6.06
  -7   1   0    2.10   10.35
  -7  -1   0    2.55   10.83
   7  -1   0    3.82   11.27
   7  -1   0    7.89    5.22
  -2  -6  -8   96.98   19.50
  -2  -6   8   99.77   16.02
   2   6  -8  119.51   14.78
  -2  -6   8  106.20    9.87
  -2   6  -8   74.84   15.37
   2  -6   8  108.17   16.48
   2  -6  -8   88.14   19.74
   2  -6  -8   91.28   13.72
  -2   6   8   91.45   10.10
  -2  -6  -8   83.57    6.48
   2   6   8  115.76   15.01
   0  -9   1   -1.32   12.18
   0  -9  -1    4.50   12.47
   0  -9  -1    4.94   10.93
   0   9   1   -7.57    6.34
   0  -9   1   -0.29   11.83
   6   1   6   33.35   12.12
   6   1   6    6.83   10.23
  -6   1   6   19.22   11.13
  -6  -1  -6   11.24   10.67
   6  -1   6    3.22   12.73
   6  -1  -6   -0.15   13.56
  -6  -1   6   14.55   10.87
  -6   1  -6   23.28    9.11
  -6  -1   6    5.32    6.23
  -6   1   6    7.17    3.00
   6   1  -6   19.75   12.98
   6  -1   6   33.35   12.48
  -7  -1  -1   25.36   10.50
   7   1  -1  -12.35   10.08
  -7  -1   1    4.49   10.50
  -7   1  -1   14.67    9.72
   7  -1  -1   -0.84   11.16
   7   1   1   -6.32    6.39
   7  -1   1    5.75   14.09
   7   1   1    6.22   12.25
  -7   1   1    5.60   10.89
   7   1  -1    7.40    4.73
   7  -1   1   -7.23    5.79
   5  -6   3  795.82   40.82
  -5   6   3  843.25   32.66
  -5  -6  -3  817.42   42.79
   5   6   3  852.59   21.22
   5  -6  -3  892.04   40.45
   5  -6   3  841.28   32.99
   5   6   3  884.91   32.22
   5   6  -3  844.69   29.24
  -5   6   3  863.23   18.05
  -5  -6   3  878.58   37.28
  -5   6  -3  833.95   25.57
  -5  -6   3  868.54   36.79
   0  -3 -11    8.71   11.85
   0   3 -11   11.33   10.80
   0  -3  11    3.07   11.24
   0  -3 -11    1.01    7.84
   0   3  11   -3.47    9.82
   0  -3  11    2.99    2.74
   1  -9   0   13.39    7.82
   1  -9   0  -15.55   10.31
   1  -9   0   -9.10   10.92
   1   9   0    2.38    5.12
  -1  -9   0   -8.91   10.24
  -1  -9   0  -10.28   11.90
  -7   0   2  116.60   18.01
   7   0   2  137.96   22.06
  -7   0  -2  123.95   17.56
   7   0  -2  176.51    7.76
   7   0  -2  149.72   18.24
   7   0   2  159.34   13.10
   1   9   1 1309.86   40.65
  -1  -9   1 1453.10   53.76
  -1  -9   1 1437.73   59.95
   1  -9   1 1475.22   50.59
  -1  -9  -1 1437.26   57.36
   1   9  -1 1394.02   33.77
   1  -9  -1 1470.03   58.27
   1  -9  -1 1532.14   43.17
   1  -9  -1 1454.61   54.77
   1  -9   1 1423.17   55.79
  -6  -3   5   44.59    8.82
  -6  -3   5   58.63   15.19
   6  -3   5   21.62   15.86
   6   3   5   56.00   11.75
   6   3   5   41.60   13.99
   6  -3  -5   52.59   15.63
   6   3  -5   61.07   13.48
  -6   3  -5   25.26   12.33
  -6  -3  -5   70.82   15.21
   6  -3   5   57.20   13.35
  -6   3   5   31.32   13.41
   2   4 -10  490.86   28.09
   2  -4  10  464.14   30.13
   2   4  10  438.83   30.81
  -2  -4  10  495.60   26.36
  -2  -4 -10  474.81   28.15
   2  -4 -10  454.47   34.17
  -2  -4 -10  480.25   17.08
  -2   4  10  474.17   21.67
   2  -4 -10  511.32   28.38
  -2   4 -10  473.00   27.42
  -2  -4  10  482.16   15.45
   0  -9  -2  -27.53   16.01
   0   9  -2   -3.60    7.82
   0  -9  -2  -12.28    7.26
   0   9   2  -13.36    9.22
   0  -9   2   14.00   16.56
   0  -9   2   -6.37    9.20
  -7  -1   2   80.58   15.15
  -7   1   2   79.93   14.92
   7   1  -2   76.49    6.33
   7   1  -2   87.52   15.42
   7  -1   2   82.02   10.77
   7  -1   2   67.61   16.33
  -7   1  -2   69.56   14.20
  -7  -1  -2   78.91   16.27
   7   1   2   90.40   14.26
   7  -1  -2   71.69    4.69
   7  -1  -2   68.29   16.33
   7   1   2   82.45   11.34
   5  -2   8 2026.99   70.66
   5  -2   8 2077.49   68.45
  -5  -2   8 2051.14   60.37
  -5   2  -8 2044.26   53.08
  -5   2   8 2047.14   62.01
  -5  -2  -8 2030.23   65.19
   5  -2  -8 2072.97   71.58
   5  -2   8 2092.17   68.93
   5   2   8 2029.37   64.79
   5   2  -8 2034.58   79.07
  -5  -2   8 2028.88   53.83
   6  -5   0   35.71    6.80
   6   5   0   55.34    9.91
  -6   5   0   43.69   10.73
  -6  -5   0   38.64   15.23
   6   5   0   13.54    9.08
   6  -5   0   19.75   15.09
   2   2 -11  230.11   21.89
   2  -2  11  248.81   23.86
  -2  -2 -11  238.95   20.64
   2  -2 -11  232.19   18.99
  -2   2 -11  301.81   19.96
  -2   2 -11  221.60    9.76
  -2  -2  11  251.49   13.00
   2  -2 -11  223.57   19.94
  -2  -2  11  210.71   19.61
   2   2  11  260.31   21.73
  -2  -2 -11  268.86   15.23
  -2   2  11  213.65   16.73
   4  -6  -6  138.65   16.96
  -4  -6   6  144.72   21.46
   4   6  -6  146.87   16.84
   4   6   6  153.71   15.86
   4  -6  -6  160.83   21.77
  -4  -6   6  166.55   14.77
  -4   6  -6  142.05    9.92
  -4  -6  -6  127.14   21.59
   4  -6   6   96.92   17.75
   4  -6   6  153.46   20.06
  -1  -3 -11   26.72   11.51
   1  -3  11   22.05   14.32
   1   3  11   50.17   13.09
   1  -3 -11   64.95   13.35
   1  -3 -11   42.56   12.92
  -1   3  11   58.77   14.72
  -1   3 -11   50.74   13.52
  -1  -3  11   51.11   14.02
  -1  -3 -11   46.00   12.66
   1  -3  11   31.38    2.82
   1   3 -11   12.88   13.50
  -1  -3  11   43.14    5.18
   3  -8   3 1931.59   62.83
   3   8  -3 1762.00   47.37
  -3  -8  -3 1863.16   77.66
  -3  -8   3 1763.87   59.22
   3   8   3 1887.87   58.95
   3  -8   3 1795.89   54.66
  -3   8   3 1786.59   45.03
  -3  -8   3 1760.73   65.84
   3  -8  -3 1828.01   62.65
   3  -8   3 1771.64   64.80
   3  -8  -3 1758.13   74.87
  -7   2   0  -13.73    9.53
   7  -2   0   14.68   11.47
  -7  -2   0   -2.63   11.21
   7   2   0   -6.33    4.96
   7  -2   0    3.87    4.11
   4   3   9    3.81   10.65
  -4  -3   9    1.00    7.09
   4   3  -9    6.71   11.60
  -4  -3   9    4.40    8.34
   4  -3   9   47.49   11.73
   4  -3  -9   10.20   14.01
  -4   3   9    4.40    6.29
  -4   3  -9   -0.20    5.32
  -4  -3  -9    2.79   10.86
  -4  -3  -9   -4.26    5.67
  -4   3   9   -6.26    8.92
  -4   3  -9   -1.51   10.84
  -3  -3  10  422.91   28.07
   3   3 -10  440.47   27.55
   3  -3  10  432.54   28.86
  -3  -3 -10  425.74   29.07
  -3  -3  10  478.80   17.52
  -3   3 -10  462.49   26.52
   3  -3 -10  500.05   28.45
  -3   3  10  406.72   21.45
  -3  -3 -10  449.47   19.60
   3  -3 -10  444.54   26.88
   3   3  10  439.36   28.15
   6   5  -1   87.39   10.38
  -6   5   1   64.72   12.95
   6   5  -1   73.37   12.98
   6  -5   1   70.31    9.00
  -6  -5  -1   56.36   17.60
   6  -5   1   88.71   17.86
   6   5   1   74.09   11.42
  -6  -5   1  109.81   16.82
   6   5   1   77.93   11.20
  -6   5  -1   89.19   14.62
   6  -5  -1   53.54   17.93
   6  -5  -1   70.33    6.42
   6   4  -4 1354.53   52.22
   6  -4  -4 1330.09   54.89
  -6  -4   4 1348.12   48.27
   6  -4   4 1290.06   53.93
   6   4   4 1321.82   41.65
  -6   4   4 1288.47   47.53
  -6   4  -4 1345.09   38.85
   6   4   4 1295.29   38.64
  -6  -4   4 1290.07   43.08
   6  -4   4 1269.09   39.98
  -6  -4  -4 1342.23   54.10
  -6  -2  -6 2205.15   70.49
  -6   2   6 2155.19   66.55
  -6  -2   6 2104.27   65.26
   6   2   6 2176.91   63.28
  -6  -2   6 2179.17   51.64
   6  -2   6 2163.62   67.65
   6  -2   6 2246.95   85.24
   6   2  -6 2062.98   72.20
  -6   2  -6 2144.46   60.28
   6   2   6 2086.98   63.75
   6  -2  -6 2159.67   75.82
  -4  -7  -4 2139.96   79.01
   4   7  -4 2364.51   61.15
   4  -7   4 2284.87   81.60
   4  -7  -4 2125.34   68.58
   4   7   4 2247.91   71.12
  -4  -7   4 2081.08   66.22
  -4   7  -4 2223.79   49.52
   4  -7  -4 2179.46   79.15
   4  -7   4 2089.45   68.61
  -4  -7   4 2225.22   73.82
  -4   7   4 2195.15   43.91
   7  -2  -1  471.28   29.47
   7   2   1  430.29   24.27
  -7  -2   1  446.10   27.67
   7  -2   1  389.91   27.94
   7   2  -1  410.95   15.46
   7  -2   1  425.11   16.47
   7   2  -1  469.43   24.70
   7   2   1  434.59   16.32
  -7   2   1  456.97   25.83
  -7  -2  -1  449.51   28.75
  -7   2  -1  434.38   24.92
  -1  -9   2   20.87   11.16
  -1   9  -2   34.89    8.98
  -1   9   2   13.66    8.41
   1  -9   2   14.14   12.62
   1  -9   2   17.07   13.22
   1   9   2   -0.76   10.54
   1  -9  -2   23.58    9.97
   1  -9  -2   -6.90   14.12
  -1  -9   2    6.56   14.02
   1   9  -2   31.85    8.08
  -1  -9  -2   17.42   13.60
   1   9   2   15.65    4.84
   0   6   9 1586.80   51.19
   0  -6  -9 1640.16   41.24
   0  -6   9 1686.76   64.04
   0  -6  -9 1680.74   66.65
   0   6  -9 1665.30   57.53
  -2  -7   7    8.07    7.85
  -2  -7   7   26.32   12.81
   2  -7   7   35.77   11.97
  -2  -7  -7   23.38   14.46
   2   7  -7   -1.24   12.50
  -2   7   7   -2.66    6.14
   2  -7  -7    2.76   14.95
   2  -7  -7    9.39    9.18
  -2   7  -7   28.61   10.58
   2   7   7   12.40   10.42
  -2  -7  -7    9.42    2.19
   3  -7   6   64.84   14.85
  -3  -7   6   52.31   12.63
  -3   7  -6   49.24   18.74
   3  -7  -6   75.10   12.17
   3   7   6   55.48   13.45
  -3  -7   6   55.04   15.20
  -3  -7  -6   59.05   17.49
   3   7  -6   63.99   14.30
   3  -7  -6   34.28   17.77
  -3   7  -6   69.40    7.22
  -3   7   6   60.69    8.47
   2  -8  -5  204.88   14.39
   2   8   5  211.15   18.66
  -2  -8   5  184.96   22.28
  -2  -8   5  214.52   16.97
   2  -8  -5  162.24   22.87
   2  -8   5  233.23   20.64
  -2   8  -5  246.51   18.13
   2  -8   5  200.76   13.64
  -2   8   5  176.43   12.55
   2   8  -5  216.80   14.69
  -2  -8  -5  219.59   23.54
   0  -5 -10   -9.01   11.53
   0   5  10    3.14    9.54
   0   5 -10    7.87   11.43
   0  -5  10   15.62   11.81
   0  -5 -10    7.40    8.51
   0   8   6 1314.05   41.35
   0  -8  -6 1200.56   55.30
   0  -8   6 1182.92   32.33
   0   8  -6 1223.07   40.32
   0  -8   6 1207.20   51.63
  -7   0  -3    6.82    9.75
   7   0   3   -0.19    6.59
   7   0  -3    6.35   11.15
   7   0  -3    0.74    3.21
  -7   0   3   -6.66   10.28
   0   9  -3    9.26    8.67
   0  -9   3    5.55    8.27
   0  -9  -3  -16.92   12.45
   0   9   3   14.63    8.93
   0  -9  -3    5.64    6.41
  -6   5  -2 1391.02   41.68
   6  -5   2 1467.66   40.33
   6  -5   2 1384.15   59.13
  -6  -5  -2 1477.00   58.91
   6  -5  -2 1371.66   55.32
   6   5  -2 1406.78   43.69
  -6   5   2 1412.72   46.62
   6   5  -2 1432.69   42.41
   6   5   2 1458.55   46.13
  -6  -5   2 1511.95   58.42
   6   5   2 1410.37   39.25
  -5  -6   4  830.61   38.06
  -5  -6  -4  890.94   45.49
   5  -6   4  836.29   36.50
  -5   6   4  925.04   35.82
   5  -6   4  842.74   43.54
   5  -6  -4  919.49   41.96
  -5  -6   4  882.73   37.00
   5   6  -4  864.86   36.10
  -5   6   4  912.05   18.71
   5   6   4  848.76   33.40
  -5   6  -4  881.79   28.87
  -5  -4  -7  229.71   12.80
  -5  -4   7  196.07   17.99
   5  -4  -7  224.65   21.83
   5  -4   7  183.00   18.56
  -5   4   7  184.02   18.58
   5   4   7  203.05   19.15
   5   4  -7  203.41   21.01
   5  -4   7  207.03   22.75
  -5   4  -7  210.44   11.12
  -5  -4   7  183.67   16.20
  -5  -4  -7  207.95   21.84
   7   2  -2   19.82    6.36
   7   2  -2   21.72   11.99
   7  -2   2   31.67    7.56
   7  -2   2   43.11   14.69
   7   2   2   32.27    7.31
   7  -2  -2   23.20    2.31
   7   2   2   33.10   11.35
  -7   2   2   65.89   15.37
  -7   2  -2   26.03   11.71
  -7  -2   2   35.77   12.75
   7  -2  -2   44.06   18.08
  -7  -2  -2   36.22   14.16
   1  -6  -9 3376.80  112.69
  -1   6  -9 3254.93   97.58
   1  -6   9 3429.39  110.45
  -1  -6  -9 3207.62  109.75
   1   6   9 3404.46   92.70
  -1  -6  -9 3349.14   64.11
   1  -6  -9 3302.47   77.41
  -1   6   9 3375.00   83.59
   1   6  -9 3356.26   99.84
  -1  -6   9 3231.21  104.23
  -1  -6   9 3356.49   56.77
  -7   1  -3  743.69   37.99
   7  -1   3  758.84   37.96
   7  -1  -3  815.48   37.86
   7   1   3  770.75   28.77
  -7   1   3  731.22   34.58
   7  -1   3  740.65   25.09
   7   1   3  735.36   33.31
   7   1  -3  758.21   16.83
   7   1  -3  772.37   37.60
  -7  -1  -3  770.44   36.02
  -7  -1   3  781.02   35.56
  -4   0  10  843.57   34.23
   4   0  10  939.42   40.31
  -4   0 -10  840.20   31.62
  -4   0 -10  929.49   32.45
  -4   0  10  853.28   27.39
   4   0 -10  927.00   42.44
  -1  -5 -10  127.08    9.81
  -1   5  10  145.52   14.40
  -1   5 -10  130.32   17.71
   1   5 -10  138.78   21.40
  -1  -5 -10  171.68   24.05
  -1  -5  10  106.35   18.68
   1   5  10  124.72   16.18
   1  -5  10  145.77   20.75
  -1  -5  10  132.27    6.98
   1  -5 -10  145.11   13.41
   1  -5 -10  114.92   19.21
   1   8  -6   45.88   12.50
  -1   8   6  105.45   10.91
  -1  -8  -6  105.97   18.40
   1   8   6   98.22   12.72
  -1   8  -6   79.70   14.06
   1  -8  -6   66.06   19.55
  -1  -8   6  119.36   22.76
   1  -8  -6   82.81   10.97
   1  -8   6  106.23   18.05
   1  -8   6   75.26   10.14
  -1  -8   6   76.23   11.00
   0   0 -12   48.67    9.12
   0   0 -12   57.39   12.98
   0   0  12   50.91   14.93
   2  -9   0  329.41   24.91
  -2  -9   0  338.37   28.17
   2  -9   0  312.76   24.96
   2   9   0  316.84   12.43
   2  -9   0  346.96   23.84
  -2  -9   0  288.79   26.82
   0   7   8  -10.03    8.93
   0   7  -8   11.50   10.15
   0  -7   8   -2.44   12.73
   0  -7  -8   16.71    6.51
   0  -7   8    2.01    4.60
   0  -7  -8   17.77   13.82
  -5   5   6 5994.23  157.07
   5  -5   6 5888.94  159.52
  -5   5   6 5923.63   84.91
   5  -5   6 5796.86  182.30
  -5   5  -6 6076.46  120.00
  -5  -5   6 6190.71  156.94
  -5  -5   6 6159.41  163.59
   5   5   6 5949.31  152.40
   5  -5  -6 6150.31  169.29
   5   5  -6 6099.25  156.48
  -5  -5  -6 6047.17  178.45
  -4   1 -10  350.64   19.52
   4  -1  10  365.57   26.29
  -4  -1  10  358.43   20.95
  -4  -1 -10  430.14   19.44
  -4  -1 -10  382.30   24.93
  -4   1  10  372.59   24.02
  -4   1  10  359.44   16.28
   4   1  10  423.09   28.06
   4   1 -10  385.41   26.39
   4  -1 -10  416.71   28.25
  -4   1 -10  380.42   22.68
  -4  -1  10  403.44   19.08
  -1  -9  -3  507.13   33.47
   1   9  -3  503.48   22.84
   1  -9  -3  519.66   22.39
  -1  -9   3  488.44   23.58
   1  -9  -3  480.59   33.36
  -1  -9   3  465.66   35.63
  -1   9  -3  532.98   25.71
   1  -9   3  543.70   24.08
   1   9   3  555.32   13.71
   1   9   3  506.43   25.89
  -1   9   3  547.63   23.19
   1  -9   3  521.04   31.40
   2  -9   1  125.62   18.82
   2  -9   1   91.30   15.07
   2  -9  -1  111.77   17.00
  -2  -9   1   75.94   19.45
   2  -9  -1  110.63   16.40
   2  -9  -1  131.10   17.40
   2   9   1   96.72   14.48
  -2  -9   1   87.62   16.89
   2   9  -1   99.34    9.36
   2  -9   1  113.99   16.58
  -2  -9  -1   90.80   18.58
   3   0  11    2.76   12.06
  -3   0  11  -10.45    9.15
  -3   0 -11   -4.24    7.29
  -3   0 -11   17.66    8.25
   3   0 -11   -5.71   10.63
  -3   0  11   -3.03    8.52
   3   8  -4 1101.38   37.42
   3  -8   4 1163.38   37.47
  -3   8   4 1143.97   32.72
   3  -8  -4 1111.89   44.80
   3  -8  -4 1115.26   49.86
  -3  -8   4 1055.19   48.32
   3   8   4 1180.80   40.52
   3  -8   4  996.77   45.90
  -3  -8   4 1104.12   40.56
  -3  -8  -4 1171.74   59.02
   3  -8   4 1031.73   44.21
   0  -1 -12    1.09    9.47
   0   1 -12   -2.47   10.66
   0   1 -12   -1.90    6.85
   0  -1 -12    2.42    9.20
   0   1  12  -14.27   10.51
   0  -1  12   -1.66   11.04
   6   0   7    2.83   10.06
  -6   0  -7   -4.11    9.00
  -6   0   7   -3.41    5.44
   6   0   7   -7.33   10.72
   6   0  -7   14.87   11.94
  -6   0   7   -5.74   12.02
  -5  -3   8 2877.17   77.92
   5  -3  -8 2944.55   96.13
  -5   3   8 2964.22   85.22
  -5   3  -8 3168.24   70.71
  -5  -3  -8 3020.88   91.23
   5  -3   8 2999.12   91.59
  -5   3   8 2936.43   50.16
  -5  -3   8 3202.41   85.85
   5  -3   8 2804.54   94.00
   5   3  -8 2887.22   92.70
   5   3   8 3059.66   90.39
   3  -5  -9  140.18   15.36
  -3  -5   9  135.43   12.18
   3   5  -9  168.80   17.02
   3   5   9  155.46   17.67
   3  -5   9  138.54   20.02
  -3  -5  -9  137.66   22.74
  -3   5   9  138.53   12.99
  -3  -5   9  140.90   17.78
   3  -5  -9  131.79   20.12
  -3   5  -9  146.90   18.08
  -3  -5  -9  121.53    8.81
   2   3  11  248.19   21.94
  -2   3 -11  241.46   20.91
  -2  -3  11  245.41   20.06
  -2  -3 -11  262.78   23.63
   2  -3  11  278.59   25.65
   2  -3 -11  257.41   19.91
  -2  -3  11  261.65   12.29
   2  -3 -11  206.39   20.52
   2   3 -11  274.73   23.71
  -2  -3 -11  261.23   17.45
  -2   3  11  255.85   17.36
  -1   0 -12  286.23   20.62
   1   0  12  302.58   23.54
   1   0 -12  305.47   21.43
  -1   0 -12  258.30   17.11
  -1   0  12  288.92   21.09
   1   0 -12  299.07   15.98
  -3   1 -11  580.20   28.30
  -3  -1 -11  624.50   28.32
   3   1 -11  681.87   34.78
   3   1  11  639.47   40.99
  -3  -1  11  649.05   21.05
  -3   1  11  608.40   28.29
  -3  -1 -11  543.71   26.59
  -3  -1  11  592.38   29.84
   3  -1 -11  581.94   33.08
  -3   1 -11  543.21   19.68
  -3   1  11  613.83   27.69
   3  -1  11  604.50   34.55
  -7  -3   0   16.57   12.59
   7   3   0    0.21    8.97
   7  -3   0   -0.66    4.17
   7  -3   0   17.98   12.96
   7   3   0    2.60    5.95
  -7   3   0    7.54   10.12
   1  -7  -8   93.19   10.81
   1  -7   8   63.09    4.63
  -1  -7  -8   80.45   17.95
   1  -7  -8   58.30   18.47
  -1  -7   8   57.29   16.08
  -1   7  -8   60.78   14.29
   1   7  -8   60.07   14.27
  -1   7   8   71.92   10.56
  -1  -7   8   54.34    6.97
   1   7   8   73.01   12.96
  -1  -7  -8   55.50    6.75
   1  -7   8   53.70   16.54
   0   4  11  231.45   19.40
   0   4 -11  229.03   21.26
   0  -4 -11  265.99   18.21
   0  -4 -11  203.75   24.98
   0  -4  11  214.13   23.25
   6   5  -3   35.84    8.68
   6  -5   3   39.49   11.01
  -6   5  -3   51.72    9.96
  -6   5   3   22.37   12.23
   6   5   3   51.62   10.88
   6  -5  -3   91.65   16.45
  -6  -5  -3   54.50   15.29
   6   5   3   40.15    9.06
   6   5  -3   54.11   11.24
   6  -5   3   63.18   16.71
  -6  -5   3   75.86   15.87
  -3  -6  -8 2937.75  101.83
   3  -6  -8 2969.44   84.14
  -3  -6   8 3052.79   75.63
   3   6  -8 3063.96   88.53
  -3  -6   8 3057.67   93.62
  -3   6   8 2975.11   67.41
   3  -6  -8 3016.31  104.19
   3   6   8 3005.87   86.04
  -3   6  -8 3228.62   94.12
  -3   6  -8 2996.74   41.44
   3  -6   8 3057.20   99.47
   6   1   7  307.13   22.10
   6   1  -7  330.08   26.21
  -6   1   7  286.70   21.80
  -6  -1  -7  299.29   21.33
   6  -1  -7  286.22   25.35
  -6  -1   7  255.80   22.18
   6  -1   7  296.56   24.71
   6   1   7  279.28   20.71
  -6   1  -7  326.80   19.17
  -6  -1   7  302.73   14.18
   6  -1   7  311.99   24.27
  -7  -2   3  245.40   21.88
   7   2   3  241.93   14.37
   7  -2   3  244.65   15.55
  -7   2   3  264.84   20.80
   7   2  -3  227.39   20.98
   7   2  -3  223.88   10.62
  -7  -2  -3  252.77   23.91
   7   2   3  196.04   22.44
   7  -2  -3  275.52   23.74
  -7   2  -3  237.83   18.40
   7  -2   3  244.36   23.73
   6  -3   6  256.87   24.22
   6   3   6  202.38   17.77
   6  -3  -6  230.17   22.34
  -6   3  -6  205.55   16.72
  -6  -3  -6  173.76   20.64
  -6  -3   6  195.70   17.94
   6  -3   6  197.27   17.02
   6   3  -6  222.06   20.27
  -6   3   6  202.57   18.80
   6   3   6  194.70   17.00
  -6  -3   6  237.68   16.24
   2  -9  -2 1181.32   45.29
  -2  -9   2 1194.39   54.48
   2   9  -2 1206.43   34.01
   2   9   2 1160.06   42.11
  -2  -9   2 1144.46   45.47
   2   9   2 1215.57   22.16
   2  -9  -2 1237.47   52.72
   2  -9   2 1209.11   48.78
   2  -9   2 1219.35   46.03
   2  -9  -2 1278.81   44.30
   2  -9   2 1140.27   45.10
  -2  -9  -2 1181.06   53.04
   5  -7   0   20.01    8.10
   5  -7   0  -15.10   11.97
  -5  -7   0  -17.04   13.17
   5   7   0    9.38    6.28
  -5   7   0    3.62    8.20
   5   7   0   -1.15    9.03
  -7   3   1 1181.27   44.31
   7  -3   1 1228.24   28.08
   7  -3  -1 1203.76   21.03
   7  -3  -1 1259.76   53.74
  -7  -3  -1 1331.66   52.11
   7   3   1 1229.52   33.64
  -7  -3   1 1296.64   51.82
   7  -3   1 1340.02   54.46
  -7   3  -1 1254.61   42.51
   7   3   1 1307.85   43.61
   7   3  -1 1230.32   47.97
   7   3  -1 1290.12   33.67
  -4  -5  -8 5300.81   86.00
  -4  -5  -8 5541.63  164.92
  -4   5  -8 5377.67   89.90
  -4   5  -8 6319.47  173.71
   4  -5  -8 5353.79  165.39
   4  -5   8 5529.90  155.83
   4  -5  -8 5342.43  148.32
   4   5   8 5301.90  150.30
  -4  -5   8 5689.76  150.96
  -4  -5   8 5253.74  126.27
   4   5  -8 5684.11  161.84
  -4   5   8 5263.58   98.63
   7   0  -4   15.81   12.44
  -7   0  -4    1.12   10.14
  -7   0   4    7.44   10.77
   7   0  -4    0.12    3.00
   7   0   4   31.88    7.57
   1  -1 -12  121.32   14.60
   1  -1 -12  201.08   19.87
   1   1  12  187.39   23.51
  -1  -1  12  155.66   17.85
  -1   1 -12  164.05   11.32
  -1   1 -12  131.08   17.15
  -1  -1 -12  141.15   15.22
   1  -1  12  137.02   20.40
  -1  -1 -12  166.87   15.18
  -1   1  12  155.81   20.77
   1   1 -12  139.19   17.87
  -1  -1  12  152.07   10.21
   4  -8   0  626.00   32.55
   4   8   0  634.15   17.84
   4  -8   0  624.43   33.57
   4  -8   0  608.36   26.09
  -4  -8   0  623.75   36.97
   4   8   0  642.12   28.97
  -5   0   9   14.28    6.79
   5   0   9   -7.37   12.32
  -5   0  -9   21.79   10.18
  -5   0  -9  -11.77   10.36
  -5   0   9    6.19   11.60
   5   0  -9    3.98   13.49
   6  -4   5 1299.17   41.49
   6   4   5 1348.25   43.34
   6  -4  -5 1419.77   57.33
   6   4  -5 1333.72   49.06
  -6  -4   5 1350.04   49.76
  -6   4  -5 1344.93   42.23
  -6   4   5 1319.92   48.81
   6   4   5 1467.80   41.57
   6  -4   5 1297.87   58.23
  -6  -4   5 1362.05   48.73
  -6  -4  -5 1363.54   54.31
   4   7   5  650.21   29.53
   4  -7   5  632.94   30.97
  -4  -7  -5  691.78   39.12
   4   7  -5  644.75   28.52
  -4  -7   5  599.00   33.91
  -4   7   5  713.31   20.41
   4  -7   5  616.01   37.17
  -4   7  -5  647.05   20.69
   4  -7  -5  666.77   39.53
  -4  -7   5  654.58   33.99
   4  -7  -5  708.61   33.78
  -5   7   1   10.51    8.79
  -5  -7   1  -20.46   11.81
   5   7   1    7.04    8.69
   5   7   1    3.08    6.26
   5   7  -1    3.96    6.72
  -5  -7  -1    1.58   12.31
   5   7  -1   26.59    9.05
  -5   7  -1    6.14    8.64
   5  -7  -1   -6.62    7.32
   5  -7   1   -1.99    7.58
   5  -7   1  -18.83   12.05
   5  -7  -1   -5.24   12.57
   0  -9  -4   14.19    6.34
   0  -9   4    0.06    8.40
   0  -9   4   15.56   12.74
   0  -9  -4    3.37   13.95
   0   9   4    7.44    9.35
   0   9  -4    1.78   10.11
   4  -8   1   14.80   12.94
   4  -8  -1   13.52   14.78
   4   8   1    8.28   12.50
   4  -8  -1    8.44   12.00
  -4  -8  -1    2.32   14.37
  -4  -8   1   18.73   12.80
   4   8  -1   -0.56   10.06
   4  -8   1   22.39    9.03
   4  -8   1   -4.14   10.68
   4   8   1   14.14    5.27
   4  -8  -1   22.81    8.66
   4   8  -1   12.19    6.74
   4  -2 -10  552.66   31.25
  -4  -2 -10  480.32   21.44
   4   2 -10  473.98   29.70
  -4   2  10  446.03   24.05
  -4  -2 -10  466.10   25.53
   4   2  10  410.58   29.65
  -4   2 -10  518.49   26.49
  -4  -2  10  490.26   20.40
  -4   2 -10  461.91   18.00
  -4  -2  10  408.25   26.16
   4  -2  10  473.22   30.49
  -4   2  10  467.05   20.35
   7   1  -4  456.10   29.08
   7   1  -4  445.71   11.72
   7   1   4  503.50   27.08
   7   1   4  471.92   25.25
  -7   1  -4  492.42   25.74
  -7   1   4  493.60   28.49
  -7  -1   4  470.90   27.44
   7  -1   4  468.96   29.09
   7  -1  -4  439.16   36.56
   7  -1   4  493.90   21.24
  -7  -1  -4  478.09   28.63
  -1  -4  11 2335.59   79.55
  -1  -4  11 2280.33   37.61
   1   4  11 2241.55   76.41
  -1   4 -11 2310.95   75.85
   1  -4  11 2352.47   81.34
  -1   4  11 2206.01   65.26
  -1  -4 -11 2366.02   76.76
   1  -4 -11 2320.95   77.14
  -1  -4 -11 2299.11   57.87
   1   4 -11 2276.54   75.22
   1  -4 -11 2242.80   67.63
  -5   1   9 1592.52   50.35
   5  -1   9 1577.93   56.78
  -5   1  -9 1841.24   58.60
  -5  -1  -9 1599.29   49.90
  -5   1   9 1475.17   35.56
  -5  -1   9 1499.67   41.59
  -5  -1   9 1534.24   48.68
  -5   1  -9 1435.86   45.08
   5   1   9 1620.73   64.75
   5  -1  -9 1671.28   62.64
   5   1  -9 1546.08   60.87
  -5  -1  -9 1512.55   54.13
  -4   4  -9  325.98   23.23
   4   4   9  296.10   23.79
  -4   4  -9  314.32   11.57
  -4   4   9  302.22   22.22
  -4   4   9  314.22   14.62
  -4  -4   9  324.14   20.02
   4  -4  -9  306.79   23.53
  -4  -4  -9  303.65   13.85
  -4  -4  -9  329.01   25.36
   4  -4   9  328.83   24.92
   4   4  -9  306.27   25.04
  -4  -4   9  345.38   24.72
   0  -2 -12  240.63   18.37
   0  -2  12  210.73   10.03
   0  -2 -12  219.23   17.86
   0   2 -12  278.47   21.78
   0  -2  12  208.80   23.23
   0   2  12  245.01   21.69
  -3   4  10  789.29   29.32
   3  -4  10  703.95   37.29
   3  -4 -10  733.63   34.14
   3  -4 -10  718.92   37.31
  -3  -4 -10  765.47   24.44
  -3  -4  10  734.43   25.77
  -3  -4  10  688.22   37.75
   3   4  10  709.22   35.74
  -3   4 -10  787.54   35.70
   3   4 -10  815.62   37.87
  -3  -4 -10  695.19   33.80
  -2  -6   9  431.67   16.31
  -2   6  -9  446.59   27.83
   2  -6  -9  407.96   30.99
   2   6   9  445.03   24.98
  -2  -6   9  462.57   28.67
  -2   6   9  423.43   19.30
   2  -6  -9  458.99   24.43
   2   6  -9  466.24   31.40
  -2  -6  -9  408.87   13.47
  -2  -6  -9  440.14   30.48
   2  -6   9  412.02   29.51
  -7  -3   2  137.77   18.52
  -7  -3  -2  117.00   20.05
   7   3   2  127.80   13.41
   7  -3  -2  119.92   20.57
  -7   3  -2  124.81   14.94
   7   3   2  101.83   13.30
  -7   3   2  133.31   17.14
   7   3  -2  132.54   18.59
   7  -3   2  111.39   20.04
   7   3  -2  109.51    8.63
   7  -3   2  118.59   10.41
  -4   6   7  274.91   12.18
  -4  -6   7  264.74   18.53
  -4  -6   7  260.05   22.31
   4   6   7  241.72   20.21
   4  -6   7  247.57   22.87
  -4  -6  -7  281.61   26.61
   4  -6  -7  252.91   21.47
  -4   6  -7  271.76   10.36
  -4   6  -7  253.36   19.22
   4   6  -7  291.29   21.51
   4  -6  -7  278.78   27.53
   5   6  -5  588.98   26.46
  -5   6  -5  533.61   19.73
  -5   6   5  557.96   13.42
   5  -6   5  483.83   33.58
   5  -6   5  492.57   26.81
   5   6   5  567.29   28.41
  -5   6   5  562.03   29.82
  -5  -6  -5  548.94   35.40
   5  -6  -5  518.38   30.28
  -5  -6   5  526.28   34.10
  -5  -6   5  502.16   29.90
   3  -2  11 1491.12   58.85
  -3   2 -11 1459.81   57.75
  -3  -2 -11 1475.51   47.73
  -3  -2  11 1503.83   49.38
  -3  -2  11 1464.97   40.04
   3  -2 -11 1489.54   55.24
   3   2  11 1530.43   58.86
  -3   2  11 1579.61   46.97
  -3   2  11 1551.73   47.49
   3   2 -11 1495.12   58.30
  -3  -2 -11 1573.16   46.95
  -2  -5 -10  836.59   24.42
   2   5 -10  847.89   37.20
   2  -5 -10  821.67   33.31
   2  -5 -10  793.77   42.77
  -2  -5 -10  863.67   45.39
  -2   5  10  819.21   33.40
   2   5  10  830.99   35.88
   2  -5  10  823.34   42.54
  -2  -5  10  836.47   22.72
  -2  -5  10  810.29   39.72
  -2   5 -10  832.69   38.24
  -1   9   4   61.52   13.33
   1  -9   4   88.03   17.51
  -1   9  -4   78.53   12.49
   1  -9   4   81.47   10.98
  -1  -9   4   59.23   11.70
  -1  -9  -4   56.01   18.82
   1   9  -4   81.79   11.32
   1  -9  -4  110.80   11.32
   1   9   4  105.56   13.98
   1  -9  -4   57.19   19.53
  -1  -9   4  110.74   18.08
   2  -8  -6    2.08   15.67
  -2  -8  -6   17.90   16.71
   2  -8   6   30.06    7.49
   2  -8  -6   53.75   12.14
   2  -8   6   60.96   14.38
   2   8   6   44.18   11.52
  -2  -8   6   57.62   14.63
  -2   8  -6   35.02   12.36
  -2   8   6   17.93    8.35
  -2  -8   6   21.61   10.26
   2   8  -6   24.45   13.31
   5  -7   2  334.82   18.85
   5   7  -2  335.23   19.79
  -5   7  -2  324.32   16.18
  -5   7   2  353.11   21.34
   5  -7  -2  380.38   31.44
  -5  -7  -2  332.67   28.62
   5   7  -2  344.99   15.92
   5   7   2  363.29   21.34
  -5  -7   2  379.50   30.67
   5   7   2  341.16   11.99
   5  -7   2  314.43   27.78
   5  -7  -2  332.54   17.05
   4  -8   2 1094.88   50.50
   4  -8  -2 1047.95   34.52
   4   8  -2 1191.56   34.51
  -4  -8   2 1101.77   46.61
  -4  -8   2 1128.51   47.36
   4   8   2 1134.86   41.89
   4  -8  -2 1176.19   46.29
   4  -8   2 1175.80   44.22
   4  -8  -2 1148.37   49.58
  -4  -8  -2 1138.14   53.24
   6   2  -7  173.46   19.22
  -6  -2  -7  133.22   17.11
  -6   2   7  102.65   18.03
   6  -2   7  121.63   16.45
   6  -2   7  159.72   20.83
  -6   2   7  119.35    4.62
  -6  -2   7  117.07   12.36
  -6   2  -7  147.55   12.55
  -6  -2   7  161.32   16.22
   6  -2  -7  171.87   20.26
   6   2   7  131.29   17.61
   6   2   7  143.45   18.86
   2  -9  -3    5.54   14.93
  -2   9   3    6.89    9.17
   2  -9  -3   23.47    9.08
   2  -9   3   21.27   12.81
   2  -9   3   27.22    9.43
  -2  -9  -3   26.48   14.14
   2   9   3   16.17    2.75
  -2  -9   3   13.39   14.58
  -2   9  -3   10.92    7.18
   2   9   3    2.23   11.14
   2   9  -3   19.72    9.08
  -2  -9   3   20.99   14.00
  -1  -2  12   -4.84   11.13
   1   2  12   -9.20   11.91
   1  -2 -12    6.64   11.90
  -1   2 -12   10.36    5.65
   1  -2 -12    6.73   10.27
   1  -2  12   -8.79   12.47
  -1   2  12   14.34   10.45
  -1  -2 -12    9.20    9.39
  -1  -2 -12    5.03    8.57
  -1   2 -12  -20.51   11.27
  -1  -2  12    6.60    5.14
  -3   7   7 1592.98   39.64
  -3  -7  -7 1658.59   66.13
  -3  -7   7 1625.85   60.61
   3   7  -7 1547.35   54.68
   3   7   7 1587.82   53.94
  -3  -7   7 1587.07   47.05
   3  -7  -7 1626.69   55.06
  -3   7  -7 1559.27   29.49
  -3   7  -7 1701.51   57.17
   3  -7  -7 1569.51   65.41
   3  -7   7 1676.34   61.41
   0  -8   7   12.06   14.21
   0  -8  -7   -7.59   15.34
   0   8   7   24.09    9.70
   0   8  -7   12.16   13.57
   0  -8   7   23.66    6.68
   0  -8  -7   17.30    6.41
   6   5   4   -2.02    8.95
   6  -5  -4    8.93   12.86
  -6  -5   4   -1.87   11.44
  -6   5   4    2.36    2.05
  -6  -5   4   14.51    9.25
  -6   5  -4    9.35    7.09
   6  -5   4    4.89    7.70
  -6  -5  -4    3.02   13.10
  -6   5   4   26.64   10.18
   6   5  -4    9.18   11.56
   6  -5   4  -14.01   13.37
   6   5   4  -12.49    7.80
   3   8  -5  391.34   20.58
   3  -8   5  375.38   25.87
  -3  -8  -5  416.43   37.14
   3  -8  -5  375.39   26.99
   3  -8  -5  331.46   29.98
   3   8   5  422.42   23.85
  -3   8   5  394.42   18.00
  -3  -8   5  380.48   21.52
  -3  -8   5  395.56   28.19
   2   0 -12   11.16   13.88
  -2   0  12   40.57    9.83
  -2   0 -12   -9.24    7.81
  -2   0 -12   16.06    9.25
   2   0  12  -11.00   11.83
  -2   0  12   -6.42    6.19
  -7   2  -4    4.58   10.21
  -7   2   4    6.51   11.40
   7   2   4    5.08    9.81
  -7  -2  -4   10.49   13.08
   7   2  -4    2.25   12.14
   7   2  -4   -0.06    5.02
   7  -2   4    5.79   12.68
   7   2   4   -0.46    9.80
   7  -2  -4   -1.89   13.15
   7  -2   4   42.42    9.91
  -7  -2   4    7.54   12.09
   5   2   9 4885.93  140.03
  -5   2  -9 4866.41  107.85
  -5  -2   9 5005.94  113.33
  -5  -2  -9 4894.62  135.30
  -5   2   9 4893.68  128.92
  -5  -2  -9 5150.19  113.44
   5   2  -9 4896.07  147.44
   5  -2  -9 5047.92  150.04
   5  -2   9 4942.96  141.40
  -5   2   9 4656.92   85.37
  -5  -2   9 4809.11  126.89
  -2  -7   8  697.00   23.01
   2  -7   8  732.29   37.49
  -2   7   8  754.23   24.35
   2   7  -8  691.74   32.10
   2  -7  -8  755.10   43.14
   2  -7  -8  719.57   30.39
  -2   7  -8  744.60   34.32
  -2  -7   8  734.58   37.73
  -2  -7  -8  731.19   39.35
  -2   7  -8  666.63   11.40
   2   7   8  699.80   31.59
   7   3  -3 1533.44   37.17
   7  -3   3 1478.49   61.40
   7   3  -3 1521.60   52.89
   7   3   3 1555.55   47.97
   7   3   3 1536.98   47.23
   7  -3   3 1495.90   42.03
   7  -3  -3 1550.75   62.80
  -7  -3   3 1511.11   58.81
  -7   3  -3 1528.65   49.47
  -7   3   3 1469.11   53.46
  -7  -3  -3 1558.48   60.21
   2   1 -12  102.13   17.96
  -2  -1 -12   99.20   11.91
   2  -1  12  113.55   18.37
   2   1  12  115.62   17.91
  -2   1 -12   87.85   15.72
  -2  -1  12   85.83   11.52
   2  -1 -12   96.37   13.62
  -2  -1 -12   72.32   13.60
  -2   1 -12   95.98    9.97
   2  -1 -12  132.60   17.24
  -2  -1  12   90.76   17.92
  -2   1  12  114.60   17.19
   6  -6   0  736.41   25.10
  -6   6   0  741.68   33.89
   6   6   0  695.66   26.63
  -6  -6   0  742.35   40.71
   6  -6   0  752.12   40.80
   6   6   0  767.13   28.15
  -1   8   7 1182.35   40.23
   1   8  -7 1163.40   43.73
  -1  -8   7 1190.30   33.19
   1   8   7 1263.97   46.80
   1  -8  -7 1219.18   58.53
  -1  -8   7 1287.74   55.92
  -1   8  -7 1205.94   45.90
   1  -8  -7 1269.07   36.69
  -1  -8  -7 1154.57   56.99
   1  -8   7 1292.93   59.64
   1  -8   7 1254.94   29.50
   5  -7   3   93.79   13.98
  -5   7   3  110.12   14.31
   5  -7   3   95.93   20.40
   5  -7  -3  108.58   17.76
   5   7   3  101.50    6.35
   5   7   3  119.55   14.94
  -5   7  -3  115.03   11.83
  -5   7   3   82.12    7.61
  -5  -7   3   74.48   16.22
  -5  -7  -3  111.21   20.01
   5   7  -3  123.81   11.58
  -5  -7   3   83.39   17.48
   7   0   5    2.20   10.27
  -7   0  -5   10.09    9.98
   7   0  -5   -7.46   11.76
  -7   0   5   -1.72   10.92
   7   0   5    3.40   10.54
   6  -6   1  144.33   21.91
   6   6  -1  148.30   13.68
  -6   6   1  121.23   15.41
  -6  -6  -1  138.08   20.14
   6  -6   1  162.56   12.69
   6  -6  -1  137.80   11.30
  -6   6  -1  154.90   14.21
   6   6   1  148.49   11.46
   6   6   1  148.23   14.11
   6   6  -1  131.90   12.47
   6  -6  -1  165.02   20.98
  -6  -6   1  184.43   22.48
  -4   8   3  516.82   19.78
   4  -8   3  550.43   34.03
   4   8   3  532.71   28.31
   4  -8  -3  573.01   35.51
  -4  -8   3  503.23   32.07
   4  -8  -3  590.65   29.98
   4   8  -3  581.82   24.31
  -4  -8   3  493.28   31.16
  -4  -8  -3  567.03   35.56
  -4   8  -3  537.80   20.65
   4  -8   3  513.13   30.82
   3   9   0   -4.18    9.25
   3  -9   0   -4.40   10.16
   3   9   0   13.06    5.93
   3  -9   0   -9.37   11.18
   3  -9   0    4.39   11.18
  -3  -9   0   21.10   12.38
  -5  -5   7  589.14   28.62
   5  -5   7  548.77   29.48
  -5   5   7  564.52   14.36
  -5   5   7  565.70   31.57
   5  -5   7  523.06   34.91
   5   5   7  564.53   30.90
   5   5  -7  520.99   34.61
  -5  -5  -7  626.51   37.39
   5  -5  -7  578.44   32.65
  -5  -5   7  578.39   27.00
  -5   5  -7  612.43   19.97
  -5  -4  -8 3143.47   63.02
   5   4  -8 2828.50   99.70
  -5   4  -8 2934.11   63.44
  -5  -4   8 3107.40   86.08
  -5   4   8 2832.32   84.23
   5  -4   8 2956.38   91.18
   5  -4   8 2840.91   98.71
   5  -4  -8 2936.56   95.63
   5   4   8 2918.05   89.46
  -5  -4   8 2855.02   77.46
  -5   4   8 2950.73   51.56
  -5  -4  -8 3059.86  105.48
  -4   3 -10   98.80    8.51
  -4  -3  10   96.42   11.01
   4   3 -10  133.22   18.11
  -4  -3 -10  130.29   16.57
   4   3  10   78.88   17.30
  -4  -3 -10   81.14   11.22
   4  -3  10   64.93   18.25
  -4   3 -10  107.19   15.65
  -4   3  10  117.80   14.25
  -4   3  10  111.93   11.21
   4  -3 -10   83.33   17.13
  -4  -3  10   90.08   13.24
   2   4 -11  227.38   21.76
  -2   4  11  225.54   19.62
   2  -4  11  223.14   24.08
   2  -4 -11  223.67   22.80
  -2  -4 -11  206.71   12.77
  -2  -4  11  170.10   25.26
   2  -4 -11  237.91   22.32
  -2  -4  11  200.83   10.36
  -2   4 -11  229.18   21.12
   2   4  11  197.33   21.58
  -2  -4 -11  202.62   23.73
   0  -9  -5  -18.93   13.51
   0  -9   5   -2.84   12.41
   0   9  -5    3.51    8.05
   0  -9  -5    0.78    5.63
   0   9   5   -8.52    8.81
   3  -9   1  216.41   21.55
   3  -9  -1  195.71   21.56
  -3  -9   1  217.42   21.19
   3   9   1  212.89    8.56
   3  -9  -1  202.90   22.04
   3  -9   1  230.91   19.60
   3   9  -1  194.20   11.92
   3  -9   1  199.43   20.96
  -3  -9  -1  202.85   23.47
   3  -9  -1  191.51   18.73
  -3  -9   1  214.05   23.60
   3   9   1  250.59   18.67
   7   4   0   -1.38    8.16
   7  -4   0   -4.06    4.55
   7   4   0    3.03    6.40
   7  -4   0   53.17   12.77
  -7   4   0    4.69    9.39
  -7  -4   0  -11.04   12.69
   0  -3  12   -7.86   11.82
   0  -3 -12    5.11    9.67
   0   3  12   -0.88   10.11
   0  -3 -12    2.02    8.88
   0   3 -12    8.68   11.97
  -7   1  -5 1217.52   44.16
  -7  -1   5 1214.94   48.59
   7  -1  -5 1290.71   56.30
   7   1   5 1298.13   41.64
   7   1  -5 1304.97   54.02
   7   1  -5 1282.97   24.10
  -7   1   5 1252.75   48.91
   7   1   5 1335.66   47.47
   7  -1   5 1260.81   50.96
  -7  -1  -5 1351.15   51.03
   7  -1   5 1319.83   42.06
   0  -6 -10  234.71   12.81
   0  -6  10  207.49   23.34
   0   6  10  229.92   21.68
   0   6 -10  249.04   22.11
   0  -6 -10  180.47   24.33
  -6   4   6  204.18   20.11
  -6  -4   6  193.05   19.76
   6   4   6  235.88   16.05
  -6  -4  -6  194.14   22.31
   6   4  -6  204.48   21.23
  -6   4  -6  213.17   17.14
  -6  -4   6  201.70   19.60
   6   4   6  242.22   18.67
   6  -4   6  177.79   24.89
   6  -4  -6  194.14   23.72
   6  -4   6  230.86   20.09
   7  -4  -1  166.79    7.41
  -7   4  -1  152.01   16.08
  -7   4   1  153.19   17.39
   7  -4   1  161.78   10.61
   7   4   1  181.85   12.58
   7   4   1  164.16   16.83
   7   4  -1  173.59   19.33
   7   4  -1  175.18   11.66
  -7  -4  -1  166.86   23.93
  -7  -4   1  161.61   21.27
   7  -4  -1  152.89   22.16
   7  -4   1  181.19   22.30
  -4  -7   6  150.02   19.71
  -4  -7   6  203.06   19.79
  -4   7   6  203.93   10.66
   4  -7   6  176.81   21.21
   4   7   6  160.85   18.49
   4  -7  -6  150.75   25.13
   4  -7   6  221.64   19.51
   4  -7  -6  202.01   18.75
  -4   7  -6  174.05   10.73
  -4  -7  -6  208.80   25.37
   4   7  -6  216.97   16.20
  -2  -9  -4  207.39   29.88
   2  -9  -4  215.23   18.49
   2  -9   4  230.79   18.10
   2   9  -4  227.99   14.53
   2   9   4  241.91   19.69
   2  -9  -4  248.67   25.82
  -2  -9   4  224.37   24.14
  -2  -9   4  219.57   17.31
   2  -9   4  177.02   23.73
  -2   9  -4  252.27   19.65
  -2   9   4  229.86   13.90
   3  -3 -11   93.39   16.18
   3   3  11   68.19   17.82
  -3   3 -11   76.83    6.09
  -3  -3 -11  127.53   11.92
   3   3 -11   88.20   17.81
  -3  -3  11   79.25   10.70
  -3  -3 -11   84.88   14.51
  -3   3  11   85.12   11.65
   3  -3  11  127.69   18.52
   3  -3 -11   84.80   16.42
  -3  -3  11   95.60   16.75
  -3   3 -11   87.96   15.00
   6  -6  -2    4.93    5.58
   6  -6   2    7.06   14.33
   6   6  -2   17.20    8.12
   6  -6  -2  -28.53   17.03
   6   6  -2   -5.14   10.17
  -6  -6  -2   62.45   13.84
  -6   6  -2   -3.38    7.95
  -6   6   2    0.91   12.10
   6   6   2    9.86    9.61
  -6  -6   2   27.86   12.99
   6  -6   2   10.54    8.72
  -1  -9  -5   34.69   15.23
   1   9  -5   23.92    9.35
  -1  -9  -5   17.06    4.92
   1   9   5   30.96   10.90
   1  -9   5   -1.40   15.25
  -1   9   5   22.14    8.82
  -1  -9   5   22.20   14.51
  -1   9  -5    7.95   10.58
   1  -9  -5   16.66    8.55
  -1  -9   5   14.54   10.61
   1  -9  -5   28.59   15.54
   1  -9   5   16.71    9.44
  -6   3   7  793.57   36.15
   6  -3   7  726.70   41.52
   6   3  -7  813.69   38.32
  -6   3  -7  767.99   26.36
   6  -3   7  759.78   34.31
   6  -3  -7  815.52   41.90
   6   3   7  815.79   32.18
  -6  -3   7  734.65   37.53
  -6  -3  -7  753.45   38.78
   6   3   7  822.21   34.98
  -6  -3   7  797.04   30.40
  -6   0   8  108.89    8.70
   6   0   8  100.30   15.46
   6   0  -8   89.89   19.56
  -6   0   8  136.06   15.59
   6   0   8  124.42   16.40
  -6   0  -8   74.09   13.70
  -2  -2  12   62.97    7.70
   2  -2  12   52.54   16.94
  -2  -2  12   64.09   14.49
  -2  -2 -12   44.32   12.41
  -2  -2 -12   65.60   10.94
  -2   2  12   67.38   12.88
   2   2  12   63.86   16.10
   2   2 -12   67.75   16.07
  -2   2 -12   81.74   14.90
  -2   2 -12   42.69    7.36
   2  -2 -12   61.67   13.65
   2  -2 -12   63.26   17.33
  -1  -3  12   76.29    6.20
  -1  -3 -12   53.29   10.86
   1  -3 -12   51.50   13.99
   1   3  12   63.75   15.64
  -1   3  12   64.06   13.64
  -1  -3 -12   84.07   13.73
   1   3 -12   83.82   15.77
  -1  -3  12   51.38   16.49
  -1   3 -12   50.50   16.01
   1  -3 -12   56.17   12.78
   1  -3  12   56.09    3.83
   1  -3  12   72.87   16.85
  -3  -9   2  396.86   30.91
   3  -9  -2  410.48   27.05
   3   9   2  383.10   23.93
   3  -9   2  353.12   22.47
   3   9   2  365.70    8.69
   3   9  -2  409.67   17.59
  -3  -9   2  380.39   26.05
   3  -9  -2  378.49   27.36
   3  -9  -2  403.72   28.96
  -3  -9  -2  429.48   30.45
   3  -9   2  438.29   28.82
   3  -9   2  396.46   24.77
   0   7   9    8.99    8.40
   0  -7  -9   -1.27   12.48
   0  -7   9   -6.25   12.25
   0   7  -9   -4.38   10.69
   0  -7   9    0.22    3.24
   1  -6  10 3225.43  104.84
  -1  -6 -10 3123.53   66.31
   1  -6 -10 3111.34  109.47
   1   6  10 3120.34   88.28
  -1  -6  10 3046.12  101.15
  -1   6 -10 3141.62   96.95
   1  -6 -10 3123.95   80.39
   1   6 -10 3070.17   96.20
  -1   6  10 3177.96   83.49
  -1  -6 -10 3178.02  114.98
  -1  -6  10 2991.74   49.08
   0  -5 -11   14.44    9.26
   0   5  11   -9.24   10.37
   0  -5  11   61.49   13.14
   0  -5 -11    5.44   12.91
   0   5 -11  -18.90   12.88
   7   4  -2  562.00   22.48
  -7  -4  -2  553.64   32.54
   7   4  -2  538.62   31.53
  -7  -4   2  539.15   33.60
  -7   4  -2  518.74   24.93
   7  -4   2  545.88   34.98
   7  -4  -2  581.76   35.39
   7   4   2  503.89   25.99
   7   4   2  524.30   21.42
  -7   4   2  516.36   32.69
   7  -4   2  531.55   20.50
   5  -6   6 5265.17  145.21
  -5  -6   6 5474.10  151.28
   5   6  -6 5316.50  141.94
   5  -6  -6 5364.93  156.67
   5   6   6 5187.05  141.59
   5  -6   6 5182.64  167.65
  -5   6   6 5394.49   85.80
  -5   6  -6 5398.43  109.84
  -5   6   6 5495.50  149.01
  -5  -6  -6 5340.02  172.55
  -5  -6   6 5397.07  147.30
   6  -1   8    1.63   14.47
   6   1   8    7.06   10.52
  -6  -1   8    9.48   11.21
   6   1   8   17.13   11.60
   6   1  -8   18.81   14.33
   6  -1  -8   -7.77   13.93
  -6   1  -8   23.81   11.83
   6  -1   8    9.52   12.33
  -6   1   8    9.50    5.68
  -6  -1   8    8.98    7.38
  -6  -1  -8   24.90   11.01
  -6   1   8   19.28   11.47
   7   3  -4  940.75   26.17
  -7   3   4  905.76   41.03
   7   3  -4  839.20   38.57
   7   3   4  937.06   32.13
  -7   3  -4  828.60   33.41
  -7  -3   4  879.39   39.36
   7   3   4  876.95   33.64
  -7  -3  -4  823.57   43.95
   7  -3   4  856.84   45.12
   7  -3   4  932.95   30.49
  -5  -3   9  -15.51   10.27
  -5  -3   9    0.24   10.13
  -5   3   9   -2.72    5.05
   5  -3  -9    6.59   12.53
  -5   3  -9   -8.86   12.23
   5   3   9    0.21   11.68
  -5   3   9   21.97   10.74
  -5  -3  -9   -3.70    7.16
  -5  -3  -9   -3.37   11.35
   5  -3   9   -5.67   11.37
   5   3  -9   -3.17   11.65
  -5   3  -9    2.97    7.11
  -6   5   5   33.10    2.85
  -6  -5  -5   68.99   19.85
  -6   5   5   44.24   12.90
   6   5  -5   65.19   12.66
   6  -5   5   32.74   11.25
   6   5   5   50.81   12.26
   6  -5  -5   40.89   19.27
  -6  -5   5   50.30   13.30
  -6   5  -5   33.29    8.92
  -6  -5   5   52.27   11.76
   6   5   5   53.08    8.80
   6  -5   5   35.05   16.66
  -7   2  -5  764.14   30.56
  -7  -2   5  714.72   35.37
   7   2  -5  798.01   37.84
  -7  -2  -5  823.81   38.41
   7   2   5  760.77   36.98
   7  -2  -5  711.49   40.91
   7   2   5  782.85   34.84
   7  -2   5  855.58   40.87
  -7   2   5  743.37   33.41
   7  -2   5  764.25   28.54
   7   2  -5  747.23   19.81
  -5  -7   4   74.20   14.82
  -5  -7   4   84.50   16.30
   5   7  -4   83.03   14.38
   5   7   4   69.49    5.31
   5  -7   4   71.29   15.14
   5   7   4   76.04   13.60
  -5   7   4   66.96    6.99
   5  -7   4   74.52   19.28
  -5   7   4   49.38   14.48
  -5  -7  -4   94.65   20.53
  -5   7  -4   61.94    8.52
   5  -7  -4   55.79   16.58
   4   0 -11  -15.13   11.51
  -4   0  11   -8.59    7.82
   4   0  11    1.56   11.57
  -4   0 -11   14.79    8.62
  -4   0 -11    1.74    7.24
  -4   0  11   -6.77    8.66
   1   7  -9  428.36   27.46
  -1   7   9  418.09   21.73
   1  -7  -9  479.60   21.51
   1   7   9  472.67   26.11
  -1  -7   9  436.26   30.02
  -1   7  -9  422.57   26.49
  -1  -7  -9  405.30   33.12
  -1  -7  -9  426.26   13.98
   1  -7   9  451.55   31.76
   1  -7  -9  453.03   35.04
  -4   8  -4  327.03   17.05
  -4   8   4  308.59   12.80
  -4  -8   4  300.76   25.67
  -4  -8  -4  341.18   29.28
   4   8  -4  337.31   20.70
   4  -8   4  321.27   27.99
   4  -8  -4  318.17   27.30
   4  -8   4  320.09   22.37
   4  -8  -4  302.29   23.53
   4   8   4  317.74   21.85
  -4  -8   4  290.20   26.62
   0 -10   020544.09  572.98
   0 -10   021385.30  596.61
   0  10   021512.59  414.55
   3  -6  -9  994.22   40.34
   3   6  -9  904.14   43.55
   3  -6   9 1042.56   49.25
  -3  -6  -9  982.51   48.65
  -3  -6   9 1062.63   44.94
   3  -6  -9  917.41   50.25
  -3   6  -9 1024.07   44.04
  -3  -6  -9 1037.30   23.47
  -3   6   9 1067.48   32.44
   3   6   9 1071.42   43.78
  -3  -6   9 1096.53   32.04
   1   5 -11  180.56   23.10
   1  -5 -11  195.48   22.79
  -1  -5 -11  245.30   27.75
   1   5  11  230.29   21.02
  -1  -5  11  215.90   22.21
  -1   5  11  217.03   17.49
   1  -5 -11  239.96   15.80
  -1   5 -11  300.19   22.13
  -1  -5 -11  217.54   15.93
   1  -5  11  180.39   23.78
  -1  -5  11  221.54    8.85
  -2  -8  -7   13.91   17.12
  -2  -8   7   62.45   16.08
  -2  -8   7   32.91    9.90
   2  -8   7   44.13   15.58
   2   8  -7   32.30   11.37
  -2   8   7   23.92    9.85
   2  -8   7   27.65    6.37
  -2   8  -7   35.56   12.21
   2   8   7   17.63   11.61
   2  -8  -7   27.01   10.95
   2  -8  -7   38.73   17.27
  -4  -5  -9   20.32    5.74
  -4  -5   9   -0.60   14.54
  -4  -5  -9   28.77   14.79
   4  -5  -9   23.65   12.14
  -4  -5   9   14.23   10.76
   4   5   9   15.76   13.57
  -4   5   9   25.76    7.99
   4   5  -9   11.57   13.83
   4  -5   9   18.93   14.48
  -4   5  -9   22.64   13.01
   3  -5 -10  281.00   21.18
  -3  -5 -10  279.00   24.02
   3   5 -10  218.58   23.32
  -3   5  10  271.44   14.68
   3   5  10  268.99   22.56
   3  -5  10  322.98   26.95
  -3   5 -10  315.68   27.95
  -3  -5 -10  274.41   13.06
   3  -5 -10  261.00   26.91
  -3  -5  10  245.46   21.74
  -3  -5  10  268.86   15.64
   6  -6   3  212.32   23.53
   6  -6   3  193.96   16.45
   6   6  -3  199.24   18.95
  -6   6   3  183.07    7.37
   6   6   3  158.80   10.89
   6  -6  -3  223.48   21.85
   6   6  -3  201.35   14.10
   6   6   3  172.32   19.79
  -6  -6   3  199.59   21.18
  -6   6   3  169.33   17.60
  -6  -6  -3  190.60   23.90
  -6   6  -3  171.80   15.19
   0 -10   1 9404.15  274.41
   0 -10   1 8920.08  246.46
   0 -10  -1 9034.93  266.75
   0  10  -1 9082.84  194.28
   0 -10  -1 9118.27  264.01
   3  -8  -6  374.19   33.54
  -3   8  -6  484.45   29.29
   3  -8   6  407.78   27.75
  -3  -8   6  436.90   29.83
   3   8   6  355.39   24.14
  -3   8  -6  439.35   15.00
   3   8  -6  374.92   21.62
  -3   8   6  424.24   16.40
  -3  -8  -6  402.38   32.31
  -3  -8   6  411.68   21.82
   3  -8  -6  379.06   26.43
  -4   1 -11  213.05   17.88
  -4   1 -11  172.59   14.65
  -4  -1  11  209.02   17.15
  -4  -1 -11  186.55   15.37
  -4  -1 -11  188.63   15.54
   4  -1  11  203.90   21.61
  -4   1  11  202.75   14.75
   4  -1 -11  158.90   21.98
   4   1  11  196.65   21.42
  -4   1  11  156.92   15.91
  -4  -1  11  178.02   14.35
   4   1 -11  134.25   22.24
   4   6  -8   73.07   15.56
  -4  -6  -8   68.17   23.17
   4   6   8   80.07   15.09
   4  -6  -8   82.04   14.43
   4  -6   8   79.34   15.84
  -4  -6   8   62.83   11.65
  -4   6  -8   67.99    6.41
   4  -6  -8   65.87   18.96
  -4   6  -8   98.20   19.07
  -4  -6  -8   61.24    4.67
  -4   6   8   86.24    8.61
  -4  -6   8   76.60   16.99
   3  -9  -3   50.50   12.54
  -3   9   3   39.34    8.34
   3   9   3   24.54   12.92
  -3  -9   3   55.82   15.83
  -3  -9   3   59.72   16.91
  -3  -9  -3   57.20   17.07
   3   9  -3   60.68   10.27
   3  -9   3   51.80   15.43
   3  -9   3   22.12   10.23
   3  -9  -3   23.06   16.70
   3  -9   3   51.75   13.80
   1 -10   0    6.30   14.95
   1  10   0    3.53    6.33
  -1 -10   0   21.73   14.29
  -1 -10   0   50.24   12.47
   1 -10   0   -5.02    8.80
   1 -10   0   -2.85   13.81
   5   0 -10  477.06   31.36
  -5   0 -10  474.74   23.56
  -5   0  10  440.18   27.78
  -5   0 -10  461.41   22.10
  -5   0  10  437.87   19.38
   5   0  10  443.07   31.57
   7   4  -3  165.74   16.99
   7   4  -3  161.69   12.70
   7   4   3  168.93   16.20
   7   4   3  147.92   14.10
  -7   4   3  107.06   18.33
  -7   4  -3  148.71   15.39
  -7  -4  -3  217.30   22.41
   7  -4  -3  155.23   22.69
   7  -4   3  159.17   13.65
   7  -4   3  141.59   23.04
  -7  -4   3  180.41   21.52
  -6  -2   8  843.72   40.18
   6   2   8  835.45   31.93
   6  -2  -8  836.50   43.32
  -6   2   8  838.17   37.43
   6   2  -8  881.28   43.40
   6   2   8  800.79   37.38
   6  -2   8  772.74   37.05
  -6  -2  -8  787.71   36.21
   6  -2   8  760.69   41.10
  -6   2  -8  863.19   34.56
  -6  -2   8  826.69   29.37
   1  10   1   21.84    6.57
  -1 -10   1   26.01   13.74
   1 -10  -1   27.24   18.02
  -1  10  -1   18.51    9.16
  -1 -10   1    3.65   17.38
   1  10  -1   20.56    7.64
   1  10   1   22.08   12.37
   1 -10  -1   27.35   18.18
  -1 -10  -1   27.88   15.45
   1 -10   1   49.56   15.60
   1 -10   1   53.88   15.63
   1 -10  -1   29.29   12.09
  -3   0 -12   78.43   12.23
   3   0 -12   59.45   16.90
   3   0  12  109.49   18.11
  -3   0  12   88.87   15.24
  -3   0  12   79.60   10.43
  -3   0 -12   78.08   13.57
  -7   0   6   27.97   15.35
   7   0  -6   11.12    3.45
   7   0   6   22.34   12.14
  -7   0  -6   14.96   12.26
   7   0  -6   17.30   14.19
   7   0   6   17.99    9.96
   0 -10   2   53.00   14.02
   0  10  -2   63.83   11.47
   0 -10  -2   25.18   18.01
   0  10   2   87.53   12.98
   0 -10   2   62.06   19.20
  -3  -7  -8  778.49   44.69
  -3  -7   8  887.32   43.39
  -3  -7   8  798.05   30.32
   3  -7  -8  827.83   36.85
   3   7   8  817.37   35.23
  -3   7  -8  835.26   17.40
   3  -7  -8  765.40   45.08
   3   7  -8  782.26   36.34
  -3   7   8  846.65   27.40
  -3   7  -8  880.93   39.03
   3  -7   8  837.53   42.89
   0   0 -13    5.30    8.70
   0   0 -13   -0.58   10.79
   0   0  13   -0.14   11.51
   2   9  -5  479.41   25.70
   2  -9   5  527.81   34.86
   2  -9   5  454.38   22.27
   2  -9  -5  506.29   25.41
   2  -9  -5  487.98   36.28
   2   9   5  455.34   27.19
  -2  -9   5  460.91   38.45
  -2   9  -5  461.75   24.78
  -2  -9   5  439.84   22.81
  -2   9   5  490.78   20.41
  -2  -9  -5  545.39   37.16
   5   1  10    3.45   11.31
  -5  -1 -10   -9.39    8.55
  -5   1  10   -5.87    8.58
   5  -1 -10   -0.56   12.72
   5   1 -10   12.06   11.96
  -5   1 -10    0.58   10.73
   5  -1  10    0.23   11.85
  -5   1  10   -4.19    6.21
  -5  -1  10   -1.68   10.08
  -5  -1  10   11.38    6.48
  -5   1 -10   -3.28    7.80
   0  -9  -6  -11.22   13.38
   0  -9   6   -2.33    7.48
   0   9  -6   -7.24    9.18
   0  -9  -6    3.30    5.48
   0   9   6    2.07    9.03
   0  -9   6  -19.85   12.73
   0   8  -8  294.86   26.00
   0  -8   8  273.87   26.69
   0  -8  -8  260.42   28.30
   0  -8  -8  307.07   14.51
   0  -8   8  286.05   12.64
   0   8   8  261.01   22.12
  -4  -4 -10  831.57   43.69
  -4  -4  10  893.61   41.47
  -4   4 -10  998.58   48.54
   4  -4 -10  925.24   42.37
  -4   4  10  972.07   30.21
   4   4 -10  922.01   44.23
   4  -4  10  955.83   46.30
  -4  -4  10  885.72   32.30
  -4   4 -10  875.44   20.89
  -4   4  10  929.52   33.14
   4   4  10  957.71   42.67
   2  -3  12    3.67   13.37
  -2  -3  12    0.44    5.71
  -2   3 -12   33.26   10.83
   2  -3 -12  -19.25   11.26
  -2   3  12    3.48   11.14
  -2  -3  12    7.19   10.95
  -2  -3 -12   13.65    7.53
   2   3 -12   -9.68   11.54
  -2  -3 -12    6.00   12.70
  -2   3 -12    2.66    3.38
   2  -3 -12   18.53   10.16
   2   3  12   -9.28   12.24
   3   1 -12  654.72   36.13
  -3   1 -12  659.28   30.94
  -3  -1  12  669.96   22.98
  -3  -1 -12  718.33   31.12
  -3  -1 -12  712.87   32.13
   3  -1  12  711.19   39.93
  -3   1  12  684.42   29.85
   3  -1 -12  633.65   41.70
   3   1  12  674.22   38.78
  -3  -1  12  709.30   29.31
  -3   1  12  665.44   27.83
  -3   1 -12  668.32   24.83
  -7   1  -6   55.28   11.98
  -7   1   6   29.42   14.44
   7  -1   6   49.66   15.07
  -7  -1  -6   52.04   13.32
   7   1   6   48.42   15.59
   7   1  -6   38.77   16.43
  -7  -1   6   31.89    7.09
   7   1   6   30.11   12.50
  -7  -1   6   41.61   13.84
   7  -1  -6   32.43   15.99
   7  -1   6   53.91   14.33
  -2  -6  10  156.70   20.51
   2  -6 -10  153.20   22.34
  -2   6 -10  159.89   19.05
  -2  -6  10  156.41   10.21
   2  -6 -10  181.87   14.57
   2  -6  10  187.88   21.89
   2   6 -10  182.03   19.84
  -2  -6 -10  160.25   10.20
  -2  -6 -10  150.94   21.70
   2   6  10  151.06   18.98
  -2   6  10  195.30   16.46
   0  -4 -12 1119.25   42.41
   0  -4  12 1115.72   51.06
   0   4  12 1042.68   43.61
   0  -4 -12 1114.38   46.95
   0   4 -12 1128.16   48.21
   0   1 -13    2.65    7.22
   0   1 -13    0.22   11.34
   0  -1 -13    2.54    9.79
   0  -1  13   14.06   11.83
   0  -1 -13   -0.94    9.12
   0   1  13    4.23   14.54
   4   2 -11  373.93   30.97
  -4   2  11  429.81   20.84
   4  -2  11  458.05   30.41
  -4  -2  11  430.65   22.48
  -4  -2 -11  447.86   22.47
  -4   2  11  360.91   22.73
  -4  -2  11  454.40   22.87
  -4   2 -11  453.10   29.67
   4   2  11  454.10   30.43
   4  -2 -11  453.76   30.01
  -4  -2 -11  464.92   29.95
  -4   2 -11  421.48   17.71
  -1 -10   2 2632.43   97.49
  -1  10  -2 2676.40   73.81
   1 -10  -2 2707.22   95.76
   1 -10  -2 2803.64   75.32
  -1 -10  -2 2709.10   97.38
  -1  10   2 2643.32   75.15
   1 -10   2 2664.03   97.31
   1 -10   2 2703.61   82.60
   1  10  -2 2705.53   67.54
  -1 -10   2 2706.92   90.98
   1  10   2 2660.41   78.70
   3  -4  11 2469.27   86.51
  -3  -4 -11 2577.66   61.72
   3  -4 -11 2633.63   80.35
   3   4  11 2644.09   85.24
   3   4 -11 2562.84   88.10
  -3   4 -11 2638.96   84.32
  -3   4  11 2538.94   69.17
   3  -4 -11 2490.74   95.58
  -3  -4  11 2575.20   85.80
  -3  -4  11 2400.43   57.87
  -3  -4 -11 2459.85   81.95
   1   0 -13   -1.58    9.22
  -1   0 -13    5.57    8.66
   1   0 -13    4.35   11.55
  -1   0 -13   21.33   10.20
  -1   0  13   17.48   13.51
   1   0  13  -14.83   15.07
   1  -9  -6  121.91   12.84
  -1   9  -6  137.85   15.76
   1  -9   6  205.89   22.41
   1  -9  -6  138.51   22.91
  -1   9   6  159.79   13.64
   1  -9   6  163.23   12.96
  -1  -9  -6  130.66   23.91
   1   9  -6  143.64   18.27
  -1  -9   6  157.37   22.55
   1   9   6  100.78   16.03
  -1  -9   6  138.40   14.31
   1   8  -8 3872.00  110.15
   1   8   8 3712.15  102.71
   1  -8  -8 3698.36   86.97
  -1   8  -8 3716.11  115.20
  -1   8   8 3610.00   96.19
  -1  -8   8 3656.33  128.99
  -1  -8   8 3633.96   76.79
   1  -8  -8 3742.97  131.54
   1  -8   8 3725.12  119.37
  -1  -8  -8 3758.52  126.09
  -7   3   5  381.40   27.05
   7   3   5  426.07   26.51
  -7   3  -5  409.28   22.55
   7   3   5  423.33   21.98
   7  -3   5  430.70   31.80
  -7  -3   5  378.03   26.57
   7  -3  -5  395.05   31.37
   7   3  -5  429.02   15.53
  -7  -3  -5  412.68   35.77
   7  -3   5  415.55   24.35
   7   3  -5  451.26   27.78
  -2  -7   9  150.13   21.28
  -2   7   9  173.35   13.01
   2  -7  -9  159.86   23.19
  -2   7  -9  135.72   19.21
  -2  -7   9  151.88   10.92
  -2  -7  -9  180.04   23.41
   2  -7   9  148.38   21.02
   2   7  -9   96.55   17.39
   2  -7  -9  125.33   15.42
   2   7   9  158.79   17.54
   6  -6  -4   13.48   14.20
  -6  -6  -4   24.75   14.19
  -6   6   4   11.99    3.91
  -6  -6   4  -19.24   10.58
  -6   6   4    2.58   13.96
   6   6   4   -1.21   12.73
  -6   6  -4    3.47    7.48
   6  -6   4   10.36   10.86
   6   6   4   13.58    6.36
   6   6  -4   18.59   11.70
  -6  -6   4    7.30   12.81
   6  -6   4   15.19   15.05
  -6  -4   7  -17.20    9.19
   6   4   7    0.55    9.90
  -6  -4  -7    2.40   11.44
   6   4   7    2.36    7.69
   6  -4   7   -2.30   13.16
   6   4  -7   11.02   11.14
  -6  -4   7  -12.33    7.91
   6  -4   7    0.30    9.67
   6  -4  -7  -21.74   12.30
  -6   4   7    4.54   10.33
  -6   4  -7   18.18    7.94
   5   5   8   16.18   11.39
  -5   5  -8   26.20    7.00
  -5  -5  -8   29.48   17.17
  -5   5   8   17.29   12.02
  -5  -5  -8    2.38    5.99
  -5   5   8    5.84    5.84
   5   5  -8    9.69   12.56
  -5  -5   8   14.98   10.89
   5  -5  -8    6.05   12.62
   5  -5   8    7.66   15.20
   5  -5   8    5.30   12.70
  -5  -5   8   13.46    9.94
   5   8   0    3.62    5.74
   5  -8   0  -19.77   12.23
  -5  -8   0   15.99   12.94
  -5   8   0   -7.93    7.52
   5  -8   0   -3.75    7.32
   5   8   0   -4.56    9.09
  -4   7  -7  161.51   20.79
  -4  -7   7  142.67   17.50
   4  -7   7  141.69   18.49
  -4   7   7  143.97   10.20
   4  -7  -7  141.22   22.38
  -4   7  -7  137.23    8.05
   4   7   7  102.47   17.41
   4   7  -7  125.88   15.88
  -4  -7  -7  156.84   26.32
   4  -7  -7  120.94   17.20
  -4  -7   7  130.09   18.60
   8   0   0 5405.12  104.40
  -8   0   0 5238.82  156.13
   8   0   0 5553.59  172.29
  -2  -5 -11  168.05   20.39
   2   5 -11  165.41   20.57
  -2  -5  11  149.71    9.38
  -2   5 -11  183.88   19.87
  -2  -5 -11  189.62   12.66
   2   5  11  165.88   19.73
  -2   5  11  139.05   15.02
  -2  -5  11  125.16   20.63
   2  -5 -11  184.48   16.31
   2  -5 -11  117.20   22.12
   2  -5  11  157.69   22.95
   1   4 -12   58.56   16.49
   1  -4 -12   82.08   16.91
   1  -4 -12   89.74   13.30
   1  -4  12   71.07   18.45
  -1  -4 -12   82.61   10.71
   1   4  12   52.02   16.34
  -1  -4 -12   83.60   15.79
  -1  -4  12   69.16   17.42
  -1   4 -12   92.27   16.10
  -1   4  12   70.40   13.95
  -5  -7   5  559.00   30.53
   5   7   5  501.37   27.19
  -5   7  -5  504.87   20.90
  -5   7   5  518.01   15.50
   5  -7  -5  516.92   32.77
   5  -7   5  512.99   35.64
   5  -7   5  505.12   26.59
  -5  -7  -5  530.54   38.08
   5   7  -5  523.93   25.40
  -5   7   5  513.03   23.64
  -5  -7   5  546.14   31.22
  -1   1 -13   14.75    7.47
  -1   1 -13   20.50   11.47
  -1  -1 -13    4.44    8.53
   1  -1 -13   12.29   11.67
   1  -1  13   -1.12   14.41
   1   1  13    7.92   13.66
  -1  -1  13    9.36   12.52
   1  -1 -13    8.32    9.65
  -1  -1  13   10.31    6.67
  -1  -1 -13   11.59   10.26
   1   1 -13    7.87   12.56
  -1   1  13   17.11   11.49
   7   5   0    1.97    9.48
  -7  -5   0    7.34   13.48
   7   5   0   -0.29    9.33
  -7   5   0   19.87    9.63
   7  -5   0   -1.34   13.62
   7  -5   0   -0.32    6.56
  -4   8  -5 1246.96   34.05
   4  -8   5 1142.73   50.15
  -4   8   5 1244.33   33.90
  -4  -8  -5 1352.06   62.55
   4   8  -5 1287.40   42.27
   4  -8   5 1210.93   56.29
  -4  -8   5 1197.70   49.94
   4  -8  -5 1265.10   56.18
   4   8   5 1208.60   47.20
  -4  -8   5 1212.16   60.37
   4  -8  -5 1163.59   52.62
   0 -10  -3    8.50   15.96
   0 -10   3   25.87   16.55
   0 -10   3    4.89   11.03
   0  10  -3   40.29   10.96
   0  10   3   24.59   13.58
   0 -10  -3   37.31    8.16
   3  -9   4   67.41   13.43
  -3  -9  -4   85.88   20.31
   3  -9   4   58.90   16.85
  -3  -9   4   51.63   18.09
   3  -9  -4   86.83   19.87
  -3  -9   4   66.01   14.98
   3   9   4   99.41   14.61
   3  -9  -4   93.15   15.92
   3  -9   4  103.99   17.32
  -3   9   4   82.23   11.25
   3   9  -4  100.21   10.73
   5  -8   1 1871.36   72.63
   5   8  -1 1877.59   47.30
   5  -8   1 1878.07   59.07
   5   8  -1 1911.12   58.66
  -5  -8   1 1794.64   70.43
  -5   8   1 1982.64   60.27
  -5   8  -1 1808.13   52.20
  -5  -8  -1 1900.38   74.78
   5  -8  -1 1790.03   54.55
   5   8   1 1824.93   39.27
   5  -8  -1 1841.52   70.37
   5   8   1 1833.41   58.20
   8   0   1    7.33   15.39
   8   0  -1   77.41    8.37
   8   0  -1   14.50   17.12
  -8   0   1  106.19   17.11
  -8   0  -1   -1.31   15.44
   5  -2 -10   73.78   16.44
   5   2  10   34.46   15.75
   5  -2  10   58.29   17.48
  -5  -2  10   64.71   12.53
  -5   2 -10   65.77   10.50
  -5   2 -10   74.51   14.30
  -5  -2 -10   43.50    9.23
  -5  -2 -10   50.84   13.83
  -5  -2  10   41.26   11.81
  -5   2  10   53.91    8.51
  -5   2  10   61.82   12.93
   5   2 -10   94.60   17.71
  -6  -5   6   50.17   11.69
   6   5  -6   88.37   16.50
   6   5   6   49.05    8.97
   6  -5   6    4.92   21.30
   6  -5   6   48.85   12.50
  -6  -5  -6   57.09   17.20
   6  -5  -6   70.54   17.04
  -6   5  -6   48.70   11.00
  -6   5   6   45.27   17.53
  -6  -5   6   43.07   13.14
   6   5   6   47.55   13.12
  -7   5   1   41.78   13.44
   7   5  -1   36.37    9.27
   7  -5   1   45.52    8.49
   7   5   1   63.98   10.07
  -7  -5  -1   42.79   17.20
  -7  -5   1   36.61   16.70
   7   5  -1   38.26   10.79
  -7   5  -1   46.62   14.47
   7  -5  -1   46.98    6.21
   7  -5   1   57.56   18.17
   7   5   1   54.11   11.22
   7  -5  -1   18.95   17.39
  -8  -1   0    9.95   14.73
  -8   1   0   60.77   13.90
   8   1   0   40.38    8.15
   8  -1   0    4.86   15.11
   8   1   0   -2.48   14.72
   8  -1   0   39.90    7.04
  -7  -4  -4 1999.02   76.38
  -7   4  -4 1918.87   57.43
   7   4  -4 2039.13   52.04
   7  -4   4 1983.02   76.11
   7  -4   4 1938.46   51.38
   7  -4  -4 1972.55   77.29
  -7  -4   4 1967.00   71.41
   7   4   4 1959.65   57.52
  -7   4   4 2031.31   67.63
   7   4  -4 1898.32   69.21
  -5   4  -9   80.36   18.51
  -5  -4   9   94.76   12.55
   5   4   9   54.45   16.15
  -5  -4  -9  105.24    9.34
  -5  -4  -9   35.11   16.79
  -5   4   9   68.73    7.87
   5  -4   9   80.00   16.29
  -5   4   9   54.97   15.15
   5   4  -9   52.49   17.10
   5  -4  -9   65.40   17.96
  -5  -4   9   48.90   14.49
  -5   4  -9   53.90    9.76
   3   2 -12   -5.77   12.71
   3   2  12    2.36   12.70
  -3  -2 -12   -8.39   12.16
  -3  -2 -12    3.73    8.06
  -3   2 -12    7.84   10.35
  -3   2 -12   18.54    6.51
   3  -2 -12   13.37   11.83
  -3   2  12   -5.76    8.73
  -3  -2  12    2.52    8.46
  -3  -2  12   10.59   11.73
  -3   2  12  -12.15   10.50
   3  -2  12   -0.63   13.83
   7   2   6   89.77   16.64
  -7  -2   6  116.13   16.91
   7  -2   6   50.45   13.96
  -7  -2   6   82.39   10.70
   7   2   6  120.89   14.65
   7   2  -6   83.42   16.99
  -7  -2  -6  140.77   18.01
   7  -2   6   87.32   19.23
   7  -2  -6  136.98   19.76
  -7   2  -6  105.50   13.48
  -7   2   6   67.36   16.74
   2  10   0 2898.88   59.74
  -2 -10   0 2822.33  103.18
   2 -10   0 2998.87   97.32
   2 -10   0 3044.11   95.52
   2 -10   0 2994.27   96.94
  -2 -10   0 2883.34  105.07
   8  -1  -1 1518.00   63.87
   8  -1  -1 1434.08   29.60
   8   1   1 1408.21   53.42
   8  -1   1 1497.87   59.07
  -8  -1  -1 1401.17   54.82
   8   1  -1 1450.73   32.87
  -8  -1   1 1405.16   58.09
   8  -1   1 1433.28   35.53
   8   1   1 1480.60   39.71
  -8   1  -1 1403.38   55.03
  -8   1   1 1441.73   59.52
   8   1  -1 1309.41   56.25
   0   2  13 6547.66  180.97
   0  -2 -13 6314.04  172.92
   0  -2  13 6392.22  186.35
   0  -2  13 6376.74  104.77
   0   2 -13 6367.22  183.46
   0  -2 -13 6255.43  166.97
   5  -6  -7 3128.01  100.80
  -5   6  -7 3103.33   65.74
  -5  -6   7 3346.31   94.72
   5   6  -7 3056.28   91.12
   5  -6   7 3136.48   97.83
   5   6   7 3090.83   92.96
  -5  -6  -7 3021.57   47.67
  -5  -6  -7 3193.20  114.34
  -5   6   7 3113.57   98.08
   5  -6   7 2979.94  109.22
  -5  -6   7 3164.84   95.15
  -5   6   7 3074.72   56.59
   6   3   8 1116.19   45.03
  -6   3   8 1149.29   45.19
  -6   3  -8 1133.99   33.99
  -6  -3  -8 1076.66   47.48
   6  -3   8 1221.35   46.50
   6  -3  -8 1119.01   57.85
  -6  -3   8 1129.24   41.64
   6  -3   8 1181.14   55.25
   6   3  -8 1198.96   52.46
  -6  -3   8 1148.24   40.44
   6   3   8 1115.71   40.03
  -1  10  -3 1197.75   37.89
   1  10  -3 1115.12   37.36
   1  10   3 1118.85   42.96
   1 -10   3 1054.73   44.43
   1 -10  -3 1208.77   39.68
  -1 -10   3 1034.45   53.40
  -1 -10   3 1117.34   44.87
   1 -10  -3 1157.65   56.32
  -1  10   3 1144.16   39.02
  -1 -10  -3 1077.34   53.28
   1 -10   3 1138.84   52.78
   2 -10   1  975.77   45.20
   2 -10  -1  891.26   49.50
   2  10   1  969.89   40.86
   2  10   1  955.30   22.81
  -2 -10   1  916.14   44.30
   2 -10   1  955.63   43.54
  -2 -10  -1  904.04   45.91
   2 -10   1 1004.35   42.58
   2 -10  -1  938.87   47.33
   2  10  -1 1021.49   29.00
  -2 -10   1  944.68   48.13
   2 -10  -1 1013.84   37.96
   4  -9   0   94.01   13.79
   4   9   0   97.45   14.39
   4  -9   0  105.57   16.77
   4   9   0   97.11    7.89
  -4  -9   0  125.18   18.19
   4  -9   0   76.72   17.08
   5   8   2  597.97   28.94
   5  -8   2  549.54   35.14
  -5   8  -2  590.93   26.23
   5   8  -2  588.54   22.06
  -5  -8   2  613.09   42.96
   5  -8  -2  579.47   22.88
   5  -8  -2  580.02   35.46
   5   8  -2  585.78   27.48
  -5   8   2  650.75   29.23
  -5  -8  -2  667.96   44.67
   5  -8   2  597.11   29.59
   8   0  -2 3747.68  119.22
  -8   0   2 3618.78  114.64
   8   0   2 3826.06  119.39
  -8   0  -2 3639.10  113.32
   8   0   2 3835.86   86.64
   8   0  -2 3840.41   64.64
   4  -9   1  683.86   37.25
   4   9   1  651.76   31.41
  -4  -9   1  669.88   43.69
   4   9  -1  690.19   22.94
   4  -9  -1  650.44   29.57
   4  -9   1  660.61   30.23
   4  -9  -1  656.27   34.00
   4   9  -1  646.31   29.79
  -4  -9  -1  735.43   40.18
   4  -9  -1  672.00   41.56
   4   9   1  649.09   17.59
   4  -9   1  667.94   32.65
  -7  -5   2 1085.34   50.06
   7  -5  -2 1088.94   51.83
   7   5   2 1011.92   35.60
  -7   5  -2  974.61   38.56
   7  -5  -2 1031.29   19.97
   7  -5   2 1054.97   51.62
  -7  -5  -2 1071.68   52.96
   7   5  -2 1031.70   32.12
   7   5  -2 1024.38   37.64
  -7   5   2 1051.38   42.11
   7   5   2 1027.57   35.59
   7  -5   2 1048.69   32.82
  -6   7   0  170.74   15.17
   6  -7   0  178.95   13.69
   6  -7   0  184.66   26.21
   6   7   0  189.68   18.42
  -6  -7   0  167.59   22.12
   6   7   0  143.30   12.82
  -6   0   9  -11.75   10.07
   6   0   9    7.71   10.59
  -6   0   9   -3.73    6.16
   6   0  -9  -18.16   13.72
   6   0   9   -0.52   14.07
  -6   0  -9   -0.13   11.03
   1   2 -13   -2.70   13.39
  -1  -2 -13    2.50   12.20
  -1   2 -13   11.97   13.03
  -1  -2  13    5.58    5.83
   1  -2 -13   48.52   12.36
  -1  -2  13   33.42   12.63
   1  -2 -13   32.97   13.26
   1   2  13   -4.11   13.73
   1  -2  13   13.70   15.18
  -1  -2 -13   24.17   10.02
  -1   2 -13   14.14    5.89
  -1   2  13    8.83   12.04
   8  -1   2  215.78   23.94
   8   1  -2  251.78   27.83
   8  -1  -2  196.38   23.91
  -8   1  -2  213.01   21.21
   8  -1  -2  228.07    7.94
  -8  -1   2  278.37   27.89
  -8   1   2  202.07   22.20
   8  -1   2  219.49   14.58
   8   1   2  230.45   15.86
  -8  -1  -2  201.40   22.11
   8   1  -2  208.83   10.14
   8   1   2  202.03   20.41
   3  -8   7   15.50   14.08
  -3   8  -7   25.62   13.18
   3   8  -7   27.17   11.21
   3  -8  -7    1.84   16.37
   3  -8  -7   29.70   13.15
  -3  -8  -7   -0.54   16.36
  -3  -8   7   31.10   13.98
  -3   8   7   31.74    8.45
   3   8   7   22.65   11.73
  -3   8  -7   20.50    5.39
  -3  -8   7   22.54   10.94
   6   7   1   37.37   11.36
   6   7   1   17.48    7.88
  -6  -7   1   52.91   15.51
   6  -7  -1   37.05    8.69
  -6   7   1   41.11   12.01
  -6   7  -1   40.82   10.44
   6   7  -1   30.41   11.44
   6   7  -1   40.86   10.17
  -6  -7  -1   59.71   20.38
   6  -7   1   48.12   16.41
   6  -7   1   16.59   11.56
   6  -7  -1   63.07   16.39
  -4  -3 -11    4.24    8.08
  -4  -3 -11    3.85   12.80
  -4   3  11    4.34    8.65
   4   3 -11    6.60   12.60
   4  -3  11    1.67   13.41
  -4   3 -11    8.17   13.99
   4  -3 -11  -15.60   12.44
   4   3  11   -0.36   12.50
  -4   3  11   21.32    9.99
  -4   3 -11    1.31    5.70
  -4  -3  11    7.25    9.24
   2  10  -2   88.43   11.35
   2 -10  -2  118.90   16.89
   2 -10   2  113.45   16.00
   2  10   2   92.50   15.58
  -2 -10  -2  106.05   20.25
   2 -10  -2   72.82   20.31
   2  10   2  103.04    6.38
   2 -10   2  105.24   15.82
  -2 -10   2  107.92   16.71
   2 -10   2  118.62   18.80
  -2 -10   2  152.40   21.57
   8   2   0 5275.45  150.14
   8   2   0 5232.22  109.12
   8  -2   0 5257.08  165.06
  -8   2   0 5201.71  155.35
  -8  -2   0 5364.61  158.19
   2   0  13    8.48   12.43
  -2   0 -13   13.71    9.93
  -2   0  13   -0.94    6.47
  -2   0  13   -1.90   11.00
  -2   0 -13   -7.28    8.06
  -6   1  -9  400.64   24.50
  -6   1   9  381.12   15.05
   6  -1   9  436.77   32.17
  -6  -1   9  410.49   18.68
  -6  -1   9  428.84   24.51
  -6  -1  -9  403.37   27.00
   6  -1   9  367.38   26.75
   6  -1  -9  392.20   30.78
  -6   1   9  408.70   24.97
   6   1   9  370.66   27.66
   6   1  -9  434.82   31.76
   2  -9  -6  403.29   20.59
  -2  -9  -6  398.24   33.90
  -2   9   6  429.10   21.33
   2  -9  -6  410.04   33.60
  -2   9  -6  438.19   24.43
  -2  -9   6  392.46   23.22
   2   9   6  434.46   25.62
   2   9  -6  391.08   26.23
   2  -9   6  394.07   18.14
   2  -9   6  381.79   29.58
  -2  -9   6  359.84   30.95
  -2  -8   8  540.41   22.75
  -2  -8   8  596.00   37.97
  -2   8   8  514.03   22.07
   2  -8  -8  588.84   40.96
   2   8  -8  592.71   29.85
   2  -8   8  493.14   33.84
  -2   8  -8  531.93   31.12
  -2  -8  -8  550.72   45.37
   2  -8  -8  532.22   26.77
   2   8   8  525.07   33.04
   0  -6 -11   61.28   16.84
   0   6 -11   43.93   15.86
   0  -6  11   58.50   17.63
   0  -6 -11   41.07   11.08
   0   6  11   57.60   12.43
   8  -2   1   18.57   18.29
   8   2   1   34.28   10.35
   8   2  -1  113.97    9.60
   8  -2  -1   59.38    6.02
  -8   2  -1   50.82   15.46
  -8  -2  -1   72.80   17.31
   8   2   1   60.08   15.21
   8  -2   1   31.83    9.39
  -8   2   1  143.13   16.94
  -8  -2   1   55.88   16.97
   8   2  -1   91.22   15.91
   8  -2  -1  127.59   18.84
   4   9   2  103.67   16.40
   4   9  -2  135.05   12.38
   4  -9   2   82.27   15.21
   4  -9   2  107.57   14.92
   4  -9  -2  111.55   18.67
   4  -9  -2   97.84   13.56
   4  -9   2  156.33   19.76
   4  -9  -2  122.21   21.10
  -4  -9   2   99.92   18.10
   4   9   2  103.31    5.29
  -4  -9   2  107.25   19.73
  -4  -9  -2  124.96   20.62
   0  10  -4  212.35   16.04
   0 -10  -4  207.00   27.12
   0  10   4  212.62   17.49
   0 -10  -4  218.60   12.88
   0 -10   4  185.25   16.97
   0 -10   4  217.64   24.50
   0  -7 -10  -10.10   14.06
   0   7 -10   -8.82   11.75
   0  -7  10   -4.03    2.11
   0   7  10  -17.63   12.09
   0  -7 -10   -2.92    7.36
   0  -7  10    3.22   13.46
   2  -4 -12  566.58   35.36
  -2  -4 -12  575.42   23.34
   2   4 -12  591.68   35.21
  -2  -4  12  663.05   34.84
   2   4  12  633.41   35.04
  -2   4  12  624.47   27.82
  -2   4 -12  637.57   38.97
   2  -4 -12  660.04   30.46
   2  -4  12  626.10   44.31
  -2  -4 -12  583.32   33.18
  -2  -4  12  594.17   18.30
  -7   0  -7   -2.55    9.43
  -7   0   7   -2.34   10.48
   7   0   7   -1.41   14.02
   7   0   7   10.94    9.39
  -7   0   7    1.44    4.44
   7   0  -7  -14.76   12.19
  -2  -1  13    6.21    7.03
  -2  -1 -13   11.01    8.88
  -2   1 -13   -4.58    6.11
   2  -1  13   -0.36   12.51
  -2  -1  13   10.59    9.70
   2  -1 -13  -12.62   11.21
  -2   1 -13   -7.28   10.26
   2   1  13    2.59   12.31
   2  -1 -13    3.02    9.30
  -2   1  13   -8.81   11.65
   2   1 -13    2.89   11.39
  -2  -1 -13   -3.12    8.66
   6  -6   5  759.96   46.72
   6  -6   5  796.03   34.54
   6   6  -5  863.54   40.83
  -6  -6   5  823.40   40.73
  -6  -6   5  845.37   40.95
  -6  -6  -5  909.06   49.42
  -6   6   5  820.62   37.52
  -6   6  -5  774.42   30.48
   6  -6  -5  876.38   43.62
   6   6   5  787.20   35.51
   5  -8  -3 1226.65   53.00
  -5  -8   3 1254.79   60.57
  -5  -8  -3 1297.72   60.65
  -5   8   3 1281.07   32.46
  -5  -8   3 1217.50   53.28
   5   8   3 1353.77   47.47
   5  -8   3 1213.06   48.80
   5  -8   3 1229.15   58.00
  -5   8  -3 1284.86   41.11
   5   8  -3 1290.39   42.63
   6  -7   2  121.95   12.22
   6   7   2  121.72    8.99
   6   7  -2  126.15   12.01
   6  -7  -2  117.32   11.94
  -6   7  -2   98.81   12.52
   6   7   2   96.84   15.11
  -6   7   2  134.54   15.81
  -6  -7  -2   92.76   22.05
  -6  -7   2  119.79   19.95
   6   7  -2  115.21   13.35
   6  -7   2  111.74   20.85
   6  -7  -2   74.34   21.13
   8   0  -3   22.25    4.81
   8   0   3   -4.08    9.61
   8   0   3  -23.63   13.06
  -8   0  -3   11.94   12.81
   8   0  -3   19.31   14.76
   0  -9   7   -1.04   13.64
   0   9   7  -16.99   10.41
   0  -9   7   -2.30    6.58
   0  -9  -7    6.60   14.43
   0  -9  -7    4.34    5.59
   0   9  -7   -2.94    9.79
   5   3  10   -0.74   12.91
   5  -3 -10    4.89   14.57
   5  -3  10   -8.26   12.96
   5   3 -10    1.70   14.13
  -5  -3 -10   15.04    6.92
  -5  -3  10   11.88    8.90
  -5   3  10   17.11    6.64
  -5  -3  10   -0.71    9.31
  -5   3 -10    3.42    7.25
  -5   3  10   21.58   11.72
  -5   3 -10    9.53   11.58
  -5  -3 -10   11.21   14.84
   7  -5  -3 1024.02   50.00
   7   5   3  847.47   33.15
  -7   5   3  939.01   40.88
  -7  -5  -3  937.80   46.76
  -7  -5   3  943.43   42.98
   7   5   3  876.79   33.30
  -7   5  -3  885.64   38.09
   7   5  -3  866.88   29.56
   7  -5   3  904.69   49.89
   7  -5   3  946.24   33.32
   7   5  -3  984.71   41.55
   3  -9  -5    4.77   11.67
  -3  -9   5   17.77   11.38
   3   9   5    9.37   11.08
  -3  -9  -5   -2.00   14.70
   3  -9   5   15.25   12.66
   3   9  -5   22.88   10.06
   3  -9  -5   -7.58   14.71
  -3   9  -5    0.62   11.67
  -3   9   5    1.20    8.42
   3  -9   5   -2.04    8.91
  -3  -9   5    1.28   13.30
   1  -6 -11 1191.90   42.40
   1   6  11 1213.69   46.04
  -1  -6  11 1084.98   21.62
  -1  -6 -11 1166.49   33.31
  -1   6 -11 1157.26   48.95
  -1  -6 -11 1206.18   56.15
  -1  -6  11 1081.80   51.76
   1  -6  11 1197.61   55.83
  -1   6  11 1133.72   41.85
   1   6 -11 1123.77   50.71
   1  -6 -11 1174.28   54.85
   7  -1   7  465.81   30.36
   7  -1  -7  408.55   32.84
  -7   1  -7  506.63   29.93
   7   1   7  412.75   29.73
  -7  -1   7  474.01   27.33
  -7  -1   7  414.59   16.39
  -7   1   7  441.38   27.42
   7   1   7  478.67   28.03
   7  -1   7  433.08   31.01
  -7  -1  -7  458.77   28.36
   7   1  -7  440.12   31.16
  -3   3 -12   53.30   15.40
   3  -3 -12   86.08   16.84
  -3  -3  12   53.58   14.45
   3  -3 -12   60.80   16.56
   3   3 -12   77.36   18.12
   3  -3  12  106.61   18.81
  -3   3  12   72.38   11.15
  -3   3 -12   53.62    6.02
   3   3  12   85.01   17.24
  -3  -3 -12   94.64   12.54
  -3  -3  12   73.90   10.66
  -3  -3 -12   43.62   14.68
   7  -3   6  828.02   47.65
   7   3   6  989.52   39.02
  -7  -3   6  889.02   39.93
  -7  -3   6  865.80   32.37
   7  -3  -6  845.44   45.38
  -7   3  -6  902.52   32.49
   7   3   6  856.10   41.44
  -7   3   6  915.42   41.82
  -7  -3  -6  960.72   45.10
   7  -3   6  917.32   37.57
   1 -10   4   70.66   19.14
   1 -10  -4   90.65   12.46
  -1  10   4  108.93   13.38
   1  10  -4   96.75   12.33
   1  10   4   90.68    6.61
  -1 -10  -4  145.74   20.88
   1 -10   4   90.64   15.48
  -1 -10   4   92.70   19.20
  -1  10  -4  109.86   13.47
   1  10   4  117.80   14.60
   1 -10  -4   89.50   21.04
  -1 -10   4  100.92   16.84
  -1  -7  10    9.50   16.12
   1   7 -10   39.95   13.43
  -1   7 -10   26.46   15.16
   1   7  10   34.71   13.04
   1  -7 -10   46.97   18.69
  -1  -7 -10   31.29    8.28
  -1  -7 -10   11.80   16.34
   1  -7 -10   36.00   10.81
   1  -7  10   60.79   16.68
  -1   7  10   49.15   11.13
   8   2   2  864.90   31.65
   8  -2   2  900.80   27.25
  -8  -2   2  833.15   42.71
   8   2  -2  867.31   39.62
   8   2   2  826.20   38.47
   8  -2   2  900.73   45.43
   8   2  -2  869.83   23.58
  -8   2   2  881.50   40.38
  -8  -2  -2  851.49   43.09
  -8   2  -2  838.25   38.38
   8  -2  -2  888.74   46.50
   4  -6  -9  238.37   21.94
  -4  -6   9  213.26   23.23
  -4   6  -9  235.80   22.22
  -4  -6   9  224.75   18.74
  -4  -6  -9  240.32   25.29
  -4   6   9  220.47   14.25
  -4  -6  -9  223.39    8.57
  -4  -6  -9  227.75    9.93
   4   6  -9  262.64   22.10
   4   6   9  191.79   21.22
   4  -6   9  232.59   29.35
   4  -6  -9  239.91   27.08
   8   1  -3  114.90    7.94
  -8  -1   3  161.60   18.75
  -8  -1  -3  128.95   18.80
   8   1   3  125.00   17.60
   8  -1  -3  112.26   19.75
   8  -1   3  126.26   11.48
  -8   1  -3  124.64   20.16
   8   1  -3   91.00   19.13
   8   1   3   94.79   12.09
  -8   1   3   89.49   19.25
   8  -1   3  116.97   19.10
  -3  -6 -10 2476.43   91.06
   3  -6 -10 2497.75   77.84
   3  -6 -10 2519.77   97.10
  -3   6  10 2626.20   68.18
   3  -6  10 2582.57   93.31
   3   6 -10 2493.36   85.52
  -3  -6  10 2653.91   67.28
  -3  -6 -10 2617.53   51.17
   3   6  10 2411.74   82.63
  -3   6 -10 2685.48   86.82
  -3  -6  10 2511.43   85.02
  -7  -4  -5   57.75   17.25
  -7  -4   5   59.88   17.25
   7  -4  -5   93.17   18.92
   7   4   5   26.33   14.34
  -7   4   5   42.35   19.44
  -7   4  -5   69.74   11.00
   7   4  -5   45.68   14.74
   7  -4   5   54.85   10.56
   7   4   5   43.66   11.45
   7  -4   5   61.82   19.07
   0  -3  13    0.78    3.76
   0   3  13    2.31   10.81
   0  -3 -13   20.71    9.97
   0  -3 -13   -8.67    8.47
   0   3 -13  -15.77   10.82
   0  -3  13   -3.35   11.69
  -5   7  -6   13.87    7.35
   5   7   6   26.01   12.16
  -5  -7   6   -9.49   13.71
  -5  -7  -6   26.51   16.97
   5  -7   6   15.27   16.14
   5   7  -6   15.34   13.05
   5  -7   6   23.37   12.32
   5  -7  -6   12.14   13.02
  -5  -7   6   11.70   14.02
  -5   7   6   21.06    5.83
  -5  -7  -6   19.47    2.17
  -5   7   6    6.13    9.18
  -2 -10  -3 2888.11  107.79
   2 -10   3 2899.93   84.37
   2  10  -3 2792.90   73.91
  -2 -10   3 2824.53   87.92
   2  10   3 2879.48   86.75
   2 -10  -3 2919.00  109.35
   2 -10   3 2930.41  108.46
  -2 -10   3 2822.44  106.93
  -2  10   3 2919.02   78.53
   2 -10  -3 2779.73   83.05
  -2  10  -3 3290.99   92.69
   4   5  10  762.83   38.55
  -4  -5  10  801.92   42.17
  -4  -5  10  803.21   31.38
  -4  -5 -10  810.98   22.46
   4  -5  10  850.17   41.72
   4   5 -10  795.89   39.57
  -4   5  10  818.25   25.49
   4  -5 -10  780.04   44.45
  -4  -5 -10  850.81   42.62
  -4   5 -10  767.48   17.97
   4  -5 -10  877.82   45.31
  -4   5 -10  898.33   39.62
   4   8  -6  118.02   14.06
  -4  -8   6   75.15   17.90
   4  -8   6   88.92   21.60
   4  -8  -6   82.78   18.84
   4  -8  -6   87.37   20.38
  -4   8  -6   77.77    8.63
  -4  -8   6   53.20   13.15
  -4   8   6   83.88    8.03
   4   8   6   70.00   15.30
  -4  -8  -6   60.19   20.38
   4  -8   6   96.56   20.46
  -6   2   9  617.06   33.37
   6  -2   9  582.30   35.46
  -6   2   9  602.62   16.68
   6  -2   9  578.18   34.44
   6  -2  -9  614.49   38.06
  -6  -2  -9  587.72   31.70
  -6   2  -9  639.56   24.68
  -6  -2   9  655.72   28.66
   6   2   9  693.59   34.50
  -6  -2  -9  732.43   31.94
   6   2  -9  650.54   37.90
  -6  -2   9  623.12   30.16
   1  -9   7   36.25   19.28
  -1   9   7   27.49   10.07
  -1  -9  -7   25.02    5.03
  -1  -9   7   31.54   17.03
   1  -9  -7   50.99    9.36
   1   9   7   34.90   12.11
  -1   9  -7   13.64   12.37
   1  -9  -7   11.96   17.65
   1   9  -7   32.64   12.10
  -1  -9   7   40.76    9.53
  -1  -9  -7   -6.29   17.07
   1  -9   7   37.72    9.40
   0   5  12   43.58   11.47
   0  -5 -12   -5.00   13.26
   0   5 -12   -3.25   15.95
   0  -5  12   10.55   14.59
   0  -5 -12   -2.65    7.85
   4  -9  -3  198.58   24.08
   4  -9  -3  232.69   24.23
   4   9   3  212.86   19.55
  -4  -9   3  195.05   22.06
  -4  -9   3  197.43   24.38
  -4   9   3  215.72   14.28
   4  -9   3  186.79   20.64
   4   9  -3  177.94   14.98
  -4  -9  -3  175.71   26.91
   4  -9   3  203.56   29.36
  -3  -7  -9  101.07    5.43
   3   7   9  142.05   16.96
   3  -7   9   74.63   19.52
  -3  -7   9  121.52   13.15
   3  -7  -9  116.73   22.14
  -3   7  -9  121.15   16.78
   3   7  -9  104.42   19.82
  -3  -7  -9   89.54   21.42
   3  -7  -9  104.26   14.74
  -3  -7   9  109.04   18.26
  -3   7   9  112.64   10.95
   0  -8  -9   35.35    7.56
   0  -8   9   21.54    4.98
   0  -8   9   15.12   16.19
   0   8  -9    7.89   12.96
   0  -8  -9    5.52   17.56
   0   8   9   43.61   11.05
  -2  -2  13 2243.90   76.32
   2  -2 -13 2334.51   82.06
  -2  -2  13 2426.60   56.64
  -2  -2 -13 2446.19   68.76
   2  -2  13 2418.13   88.81
  -2  -2 -13 2383.72   71.83
  -2   2  13 2367.22   76.57
   2   2 -13 2275.63   88.61
  -2   2 -13 2431.60   79.42
   2   2  13 2453.05   85.77
  -2   2 -13 2213.45   49.35
   2  -2 -13 2389.11   80.97
   3  -5 -11  175.97   24.01
  -3   5  11  204.04   17.49
  -3  -5 -11  172.38   22.57
  -3  -5  11  202.96   12.76
  -3  -5  11  216.34   20.58
   3   5 -11  221.07   26.49
  -3   5 -11  207.47   22.47
   3  -5 -11  190.06   18.68
   3  -5  11  201.06   24.86
   3   5  11  157.15   21.01
  -3  -5 -11  188.65   12.46
   1  -3  13  882.17   15.21
  -1   3  13  857.34   39.12
   1   3 -13  859.87   43.31
   1  -3  13  882.03   45.34
  -1  -3  13  875.66   20.76
   1   3  13  828.40   41.47
  -1  -3 -13  798.89   41.24
  -1   3 -13  821.99   42.62
   1  -3 -13  881.29   39.01
  -1  -3 -13  799.77   32.95
   1  -3 -13  814.60   35.87
  -1  -3  13  901.97   44.60
  -6   7  -3  228.70   14.81
  -6   7   3  222.02    9.04
   6   7  -3  222.32   16.87
  -6   7   3  253.52   20.50
   6   7   3  235.70   12.07
   6  -7   3  223.29   27.14
  -6  -7   3  227.36   24.69
   6  -7  -3  202.25   24.23
   6   7   3  254.69   19.10
   6  -7   3  236.53   17.30
  -6  -7  -3  254.48   28.13
   6   7  -3  254.74   19.48
  -4   0  12   76.12   11.67
  -4   0  12   63.99   11.05
  -4   0 -12   69.50   12.70
   4   0  12   97.63   21.09
   4   0 -12   50.75   17.29
  -4   0 -12   83.99   13.25
  -6  -5   7   31.64   12.29
   6   5   7    8.85   11.90
   6  -5   7   60.62   16.07
  -6   5   7   22.84   12.92
  -6  -5  -7   55.81   15.09
  -6   5   7   11.21    4.06
  -6  -5   7   19.03   14.10
   6  -5   7   37.40   12.27
   6   5   7   35.18    7.86
   6  -5  -7   28.49   15.26
  -6   5  -7   43.21    9.35
   6   5  -7   20.40   16.99
   6  -4   8  349.04   38.82
  -6   4   8  353.60   26.01
  -6  -4  -8  375.89   28.12
   6   4   8  338.44   24.69
   6  -4   8  366.99   29.34
  -6   4  -8  425.87   19.43
   6  -4  -8  351.33   28.24
  -6  -4   8  393.12   24.82
   6   4  -8  367.43   27.36
   8   3   0   -0.28   10.33
  -8  -3   0   11.39   14.06
  -8   3   0   -9.68   10.90
   8   3   0    5.91    6.17
   8  -3   0   20.30   13.88
   8  -3   0    1.79    5.38
  -4   7  -8   21.66   15.50
  -4   7  -8   25.34    5.68
  -4  -7   8   27.53   12.68
   4  -7  -8   43.20   12.49
   4   7  -8   24.43   12.64
  -4  -7  -8   24.47   17.33
   4   7   8   21.26   12.80
  -4   7   8   27.21    7.52
  -4  -7   8   10.27   13.46
   4  -7   8   44.25   17.54
   1  -5  12  172.22   23.33
  -1  -5 -12  215.02   15.75
   1  -5 -12  195.88   22.45
  -1  -5 -12  221.28   26.47
   1   5 -12  146.57   21.82
  -1   5  12  180.99   16.86
   1   5  12  165.09   19.31
  -1  -5  12  180.94   22.04
   1  -5 -12  153.68   16.45
  -1  -5  12  181.93    7.25
  -1   5 -12  184.38   22.41
  -7  -2  -7  366.82   27.88
  -7  -2   7  360.74   25.80
   7  -2   7  400.17   27.99
   7  -2  -7  389.76   31.81
   7   2   7  402.04   28.15
  -7   2  -7  414.68   25.01
   7   2   7  386.31   28.51
   7  -2   7  376.01   30.29
   7   2  -7  392.18   29.56
  -7  -2   7  394.58   18.35
  -7   2   7  441.15   27.80
   8  -2   3  315.71   27.95
   8   2   3  340.08   18.58
   8   2  -3  307.53   12.75
   8   2  -3  350.92   25.14
   8  -2   3  315.65   17.78
  -8  -2  -3  320.31   27.11
  -8   2  -3  311.48   23.55
  -8  -2   3  347.52   26.08
   8   2   3  309.60   26.75
   8  -2  -3  278.35   27.52
  -8   2   3  287.29   25.11
  -5   0  11    3.22    8.22
   5   0  11   -4.94   15.55
   5   0 -11   -4.44   12.89
  -5   0 -11   10.47    8.95
  -5   0 -11   -0.74    8.31
  -5   0  11    6.35    9.27
  -8   3   1  410.27   27.10
   8  -3  -1  373.05   31.57
   8   3   1  409.12   24.77
  -8  -3   1  405.03   29.18
   8   3   1  405.45   18.14
   8  -3   1  444.68   37.72
   8  -3   1  445.43   15.34
  -8   3  -1  471.90   25.88
  -8  -3  -1  472.00   31.79
   8   3  -1  380.32   25.93
   8   3  -1  392.01   18.17
  -5  -8  -4   28.09   14.02
   5  -8  -4  -13.41   11.11
  -5   8   4    3.59    5.62
   5   8  -4  -11.04    9.36
  -5  -8   4   -3.31   12.22
  -5   8  -4   -1.97    7.42
   5   8   4   24.18    9.87
   5  -8  -4   -7.74   13.34
   5  -8   4   -7.09    9.48
  -5  -8   4  -11.56   10.97
   5  -8   4  -10.65   16.66
   3  10   0    7.89   10.71
   3 -10   0  -13.57   10.53
   3 -10   0  -16.79   10.55
   3 -10   0  -13.22   11.86
  -3 -10   0    4.13   12.43
   3  10   0    1.40    5.25
  -8   0  -4  118.20   17.36
   8   0   4  104.92   11.65
  -8   0   4   94.40   18.31
   8   0  -4  110.35   19.08
   8   0   4  127.05   21.28
   8   0  -4   87.92    4.81
  -4  -1 -12   47.61   11.27
  -4   1  12   30.31    9.43
   4   1 -12   33.15   15.74
  -4  -1 -12   22.85   12.46
  -4   1  12   52.69   11.17
   4  -1 -12   70.75   14.60
  -4  -1  12   11.02   12.39
  -4  -1  12   43.54   10.49
  -4   1 -12   31.39   12.80
   4   1  12   36.70   15.85
  -4   1 -12   24.22    9.98
   4  -1  12   26.39   16.48
   1  -8  -9    4.07    8.19
   1  -8  -9   -6.62   17.21
  -1  -8  -9   16.68   15.55
   1   8   9   12.89   10.67
  -1   8   9    6.44    8.85
   1  -8   9   13.04   13.54
  -1  -8  -9    8.40    5.06
   1   8  -9  -18.10   13.90
  -1   8  -9   -5.00   11.35
  -1  -8   9    7.10    5.89
   7   5   4   44.67   11.60
   7  -5   4   48.49   16.78
  -7   5   4   56.73   14.03
   7   5  -4   13.61   12.81
   7   5  -4   53.37    8.75
  -7   5  -4   32.79   10.26
   7   5   4   36.02   10.63
  -7  -5  -4   48.18   17.35
   7  -5   4   41.07   12.10
   7  -5  -4   38.68   22.30
  -7  -5   4   33.05   14.76
   0 -10  -5  602.05   39.11
   0  10  -5  566.56   27.27
   0 -10   5  529.70   37.44
   0  10   5  581.82   29.01
   0 -10   5  625.72   28.51
   0 -10  -5  650.74   22.02
   5  -5  -9  572.79   37.20
   5   5   9  525.75   31.60
  -5  -5   9  526.95   25.35
  -5   5  -9  654.64   35.19
  -5  -5  -9  514.79   16.71
  -5   5   9  506.54   29.84
  -5  -5   9  568.06   34.43
   5  -5   9  544.29   32.44
  -5   5  -9  523.98   18.18
  -5   5   9  526.91   18.83
  -5  -5  -9  545.75   40.44
   5   5  -9  549.08   31.86
   3 -10  -1  256.66   22.50
   3 -10   1  300.33   24.86
   3 -10  -1  292.47   25.15
  -3 -10   1  309.21   29.08
   3 -10   1  304.55   23.75
   3 -10   1  353.34   23.48
   3  10  -1  284.96   14.10
  -3 -10  -1  312.71   28.75
  -3 -10   1  302.16   25.49
   3 -10  -1  272.07   22.90
   3  10   1  297.39   11.19
   3  10   1  274.23   21.90
  -5  -1  11   71.55   14.27
  -5   1 -11   63.44    9.92
  -5   1  11   46.71    8.57
   5  -1 -11  104.89   17.65
   5  -1  11   54.01   16.41
  -5  -1 -11   68.37   13.54
  -5   1 -11   63.31   13.71
  -5  -1  11   39.40   11.65
   5   1  11   40.51   17.38
  -5  -1 -11   54.15   15.24
   5   1 -11   43.88   17.52
  -5   1  11   53.70   15.80
   8  -1  -4    0.67   13.22
   8   1   4   -7.34    9.18
   8   1   4   -1.16   10.28
  -8   1   4    6.27   11.48
  -8  -1  -4    3.48   13.74
   8   1  -4    1.48    3.55
   8   1  -4  -14.79   11.57
   8  -1   4  -10.40    9.17
  -8  -1   4    4.18   11.02
  -8   1  -4    7.53   10.31
   8  -1   4   -2.96   11.96
  -4   4  11   -1.91    7.41
  -4   4 -11   -5.20    4.99
  -4   4 -11  -11.25   11.55
   4   4 -11   12.30   13.81
  -4  -4 -11   -2.28    7.04
  -4  -4  11  -10.54   10.48
  -4   4  11  -11.63    8.47
  -4  -4 -11    6.91   11.92
   4  -4 -11   16.17   11.60
   4   4  11  -11.56   13.04
  -5   6   8 1942.59   67.95
   5   6   8 1969.22   66.14
   5  -6   8 1950.63   70.27
  -5   6  -8 1960.53   43.62
  -5  -6   8 1926.94   68.07
  -5  -6   8 1880.97   60.55
  -5   6   8 1942.65   40.25
   5   6  -8 1875.61   65.89
   5  -6  -8 1906.67   71.77
   5  -6   8 1802.04   77.72
  -5  -6  -8 1913.08   77.89
  -2  -6 -11   76.66    9.08
  -2  -6 -11   59.55   17.99
   2   6 -11   72.36   16.71
   2  -6 -11   84.54   19.06
  -2   6  11   70.01   11.89
   2  -6 -11   62.43   12.66
  -2   6 -11   82.22   17.10
   2  -6  11   77.84   19.13
  -2  -6  11   53.59   17.17
  -2  -6  11   69.52    8.21
   2   6  11   59.52   15.28
   2  10  -4 2293.82   63.22
   2 -10   4 2164.22   86.34
   2  10   4 2396.66   76.20
  -2 -10  -4 2282.60   93.30
  -2  10  -4 2330.81   70.64
   2 -10  -4 2334.89   66.05
  -2 -10   4 2197.31   87.79
  -2  10   4 2326.69   63.15
  -2 -10   4 2271.95   73.32
   2 -10   4 2315.68   73.09
   2 -10  -4 2208.79   89.97
   2  -7 -10   16.03   18.92
  -2  -7 -10   32.37   17.09
  -2   7 -10   44.68   14.20
   2  -7 -10   44.52   12.46
  -2  -7  10   41.64    7.69
  -2  -7 -10   24.89    6.57
  -2  -7  10   53.15   16.21
   2   7  10   42.85   13.59
   2   7 -10   50.41   13.76
  -2   7  10   27.64    9.80
   2  -7  10   54.70   15.79
   7   6   0    6.95    8.66
  -7  -6   0   -6.88   13.88
   7  -6   0   -7.23    6.42
   7   6   0    8.81   10.07
   7  -6   0  -21.19   13.69
  -8  -3  -2 1055.35   50.26
   8   3   2  947.13   40.90
   8   3  -2  893.66   45.34
  -8   3   2  931.08   41.23
   8  -3   2  949.04   27.78
   8  -3   2  919.55   49.16
  -8  -3   2  924.60   45.11
  -8   3  -2  953.79   45.03
   8   3  -2  890.70   28.06
   8   3   2  926.26   30.87
   8  -3  -2 1080.21   52.51
   1  10   5 1559.53   52.55
   1 -10   5 1519.66   49.89
  -1 -10   5 1509.52   48.50
   1 -10   5 1485.68   67.43
  -1  10   5 1575.35   50.56
   1  10  -5 1516.81   48.94
   1 -10  -5 1588.75   70.75
  -1 -10   5 1526.15   67.08
  -1 -10  -5 1522.95   68.27
   1 -10  -5 1566.84   45.85
  -1  10  -5 1534.63   51.98
  -6   6   6  438.32   28.48
   6   6  -6  521.16   27.98
   6  -6   6  520.41   31.39
  -6  -6   6  490.71   28.24
   6   6   6  483.84   26.54
  -6   6  -6  476.22   17.89
   6  -6   6  483.77   34.32
  -6   6   6  498.93   11.46
  -6  -6  -6  518.48   35.76
   6   6   6  489.98   16.90
   6  -6  -6  463.19   32.64
  -6  -6   6  464.14   30.68
   4  -9  -4  134.62   22.76
  -4  -9   4  126.04   22.67
   4   9   4  138.34   19.18
  -4   9  -4  180.49   13.96
   4  -9   4  174.96   23.69
   4   9  -4  162.00   15.98
  -4   9   4  157.77   10.93
   4  -9   4  133.47   18.61
  -4  -9   4  135.49   22.31
  -4  -9  -4  198.56   24.41
   4  -9  -4  168.85   19.15
   7   6   1   68.64    9.52
  -7   6   1   63.98   13.08
  -7  -6   1   60.15   18.20
   7   6  -1   55.19   12.38
  -7  -6  -1   39.63   22.57
  -7   6  -1   61.12   14.65
   7  -6  -1   35.77   18.65
   7  -6   1   53.06   18.66
   7   6   1   38.14   11.53
   7  -6  -1   46.64    7.25
   7  -6   1   46.07   11.19
   7   6  -1   47.75   10.64
   3 -10  -2  124.42   15.62
   3 -10   2  125.67   21.43
  -3 -10   2   96.89   20.15
   3 -10   2   79.68   17.97
  -3 -10  -2   75.99   20.61
   3 -10  -2   89.42   18.62
   3  10   2  117.90   15.99
   3 -10  -2  122.89   19.42
   3 -10   2   98.49   22.61
  -3 -10   2  120.11   17.80
   3  10  -2   96.94   11.48
   6  -3   9  745.40   38.27
   6  -3  -9  706.31   42.15
  -6  -3  -9  852.17   32.75
   6   3  -9  776.69   40.34
   6  -3   9  661.30   40.88
  -6  -3   9  769.86   33.52
  -6   3   9  741.10   36.16
  -6   3  -9  779.95   27.70
  -6  -3   9  744.96   33.08
  -6   3   9  726.63   17.49
  -6  -3  -9  732.20   37.95
   6   3   9  774.13   38.07
   2   9  -7   50.73   12.93
  -2  -9  -7   49.69   18.84
   2  -9   7   76.15   16.57
   2  -9  -7   59.20   20.39
  -2   9   7   43.58    9.39
   2  -9  -7   41.31    9.91
   2  -9   7   38.07    8.06
  -2  -9   7   32.80   16.98
  -2  -9   7   41.17   11.24
   2   9   7   84.62   13.26
  -2   9  -7   45.01   13.21
  -3   0 -13    5.92    9.28
   3   0 -13   -0.53   10.93
  -3   0 -13    3.99    7.85
   3   0  13  -21.51   12.71
  -3   0  13  -13.39   10.12
  -3   0  13    6.34    6.87
   3  -9   6    3.61   13.10
  -3   9  -6  -14.33   15.14
   3   9  -6    5.07   11.23
  -3  -9  -6   -9.02   14.39
   3  -9  -6    6.94    9.73
   3  -9  -6   -7.43   15.74
   3   9   6   20.19   10.33
  -3   9   6   20.05    8.63
  -3  -9   6    5.86    9.19
  -3   8  -8  629.84   16.04
   3   8  -8  650.11   31.99
   3   8   8  679.59   37.41
   3  -8   8  572.71   36.87
  -3   8  -8  712.10   34.83
   3  -8  -8  681.83   30.77
  -3  -8   8  638.99   25.14
  -3   8   8  654.28   25.32
   3  -8  -8  650.77   42.90
  -3  -8   8  587.05   37.50
  -3  -8  -8  650.88   40.77
   4  -2  12  686.83   38.91
   4   2 -12  564.93   37.13
  -4   2  12  586.65   28.72
  -4  -2  12  569.28   30.99
  -4   2 -12  574.86   23.42
  -4  -2  12  603.07   28.28
   4   2  12  585.31   36.97
   4  -2 -12  622.47   36.16
  -4   2 -12  642.96   33.49
  -4  -2 -12  604.98   24.90
  -4  -2 -12  535.31   32.46
  -4   2  12  603.49   23.12
   6  -7   4 1157.35   57.99
  -6   7  -4 1196.26   37.99
  -6   7   4 1141.74   23.59
  -6  -7   4 1187.52   49.38
   6  -7  -4 1098.71   53.31
   6   7   4 1194.54   43.46
  -6  -7   4 1219.46   52.34
  -6  -7  -4 1220.90   58.40
   6   7   4 1178.48   28.71
   6  -7   4 1227.16   41.85
   6   7  -4 1129.77   41.14
  -6   7   4 1140.80   46.49
   5   4 -10 2359.35   87.53
  -5  -4  10 2362.81   68.69
  -5   4 -10 2579.08   83.66
   5  -4 -10 2416.13   87.17
  -5   4 -10 2440.92   56.83
  -5  -4 -10 2474.62   88.60
   5  -4  10 2377.13   86.54
  -5   4  10 2423.46   79.53
  -5  -4  10 2362.42   72.73
  -5  -4 -10 2417.44   58.44
   5   4  10 2401.74   84.48
  -5   4  10 2477.97   54.45
   2  -3 -13 1451.45   57.52
  -2   3  13 1465.07   56.82
   2   3  13 1510.11   62.64
  -2  -3 -13 1471.64   54.22
   2  -3 -13 1560.01   55.01
   2  -3  13 1513.79   64.75
   2   3 -13 1466.54   61.75
  -2  -3 -13 1461.79   49.94
  -2  -3  13 1581.02   60.78
  -2   3 -13 1465.32   59.00
   3  -4 -12 2439.11   83.35
  -3   4 -12 2516.88   83.93
   3   4 -12 2313.17   89.05
  -3  -4  12 2568.87   83.11
  -3   4  12 2493.21   73.24
  -3  -4 -12 2353.04   85.32
  -3  -4 -12 2557.00   65.47
   3  -4  12 2447.75   89.60
   3   4  12 2418.26   84.56
   3  -4 -12 2576.53   92.29
  -3  -4  12 2417.49   58.66
   7  -4  -6  461.53   34.89
  -7  -4   6  489.30   30.59
  -7   4   6  532.13   30.63
   7  -4   6  493.45   34.85
   7   4   6  496.07   26.65
  -7   4  -6  507.16   23.97
  -7  -4   6  502.20   23.47
   7   4   6  508.20   26.89
   7   4  -6  528.80   36.31
  -7  -4  -6  501.10   37.67
   7  -4   6  476.52   27.63
  -3   1  13   41.23   11.55
  -3  -1 -13   42.56   10.40
  -3   1 -13   26.81   12.61
  -3  -1  13   19.31   10.05
  -3  -1 -13   13.66   11.92
   3  -1  13   12.53   17.19
  -3  -1  13   17.91   10.81
   3   1  13    2.43   15.42
   3  -1 -13   22.02   13.52
  -3   1  13   14.37   13.17
  -3   1 -13   25.97    8.30
   3   1 -13   29.19   15.12
   3  -1  13   15.33   17.06
  -5   2 -11  212.00   19.17
   5  -2 -11  135.24   23.15
  -5   2  11  177.64   17.99
   5   2  11  227.92   23.06
   5   2 -11  145.37   22.57
   5  -2  11  186.09   27.42
  -5  -2 -11  211.63   18.12
  -5  -2  11  176.61   17.66
  -5   2  11  178.11   12.51
  -5   2 -11  157.23   13.58
  -5  -2  11  171.19   16.08
  -5  -2 -11  165.44   14.27
   0  -4  13  108.33    4.42
   0   4 -13  109.33   19.54
   0  -4 -13  130.04   14.85
   0  -4 -13  122.11   17.69
   0   4  13  117.51   17.55
   0  -4  13  114.49   21.70
  -8   2   4  885.51   41.90
   8  -2   4  879.42   43.94
   8   2  -4  848.90   47.95
   8   2   4  892.14   36.38
   8   2  -4  872.40   22.28
   8   2   4  821.19   36.68
   8  -2  -4  904.55   46.16
  -8   2  -4  810.34   36.27
  -8  -2  -4  890.49   46.02
  -8  -2   4  858.09   42.06
   8  -2   4  841.21   33.03
   7   6  -2   34.12   13.10
   7  -6  -2   65.40   17.01
   7   6   2   18.87    9.81
  -7  -6   2   39.47   15.75
  -7  -6  -2   58.38   17.18
   7   6   2   31.60   11.01
  -7   6  -2   52.49   10.99
   7  -6  -2   36.97    6.88
   7  -6   2   16.22   16.84
   7   6  -2   23.99    9.69
   7  -6   2   26.78    9.29
  -7   6   2   28.17   12.71
   2   5  12  525.69   30.98
   2  -5 -12  482.77   32.30
  -2  -5  12  480.09   15.61
  -2   5  12  486.39   29.43
   2  -5 -12  492.20   32.24
  -2  -5 -12  495.21   22.36
  -2  -5 -12  492.38   31.99
  -2   5 -12  493.81   38.07
   2  -5  12  515.77   35.79
   2   5 -12  530.78   32.78
  -2  -5  12  530.19   32.95
   0   0 -14   -1.08    9.02
   0   0  14   13.64   12.51
   0   0 -14    2.99   11.18
  -7  -3   7  243.41   16.48
  -7  -3   7  185.26   20.03
  -7   3  -7  182.39   15.64
  -7  -3  -7  180.45   21.96
   7   3   7  202.84   17.12
   7  -3  -7  167.70   25.00
   7  -3   7  170.62   22.16
  -7   3   7  199.17   21.24
   7   3   7  222.81   19.35
   7  -3   7  204.34   25.39
   7   3  -7  160.67   27.21
  -7   0   8  104.91   17.32
  -7   0   8  106.87    7.81
  -7   0  -8   95.11   15.43
   7   0   8   83.35   17.62
   7   0  -8  112.42   21.47
   7   0   8  121.85   17.78
  -8   3  -3  818.18   41.22
   8   3   3  875.84   41.73
  -8  -3   3  859.64   45.28
   8  -3  -3  943.43   54.33
   8   3   3  843.12   34.88
   8  -3   3  870.25   30.77
   8   3  -3  859.27   26.53
  -8   3   3  909.12   40.68
   8   3  -3  897.19   46.54
  -8  -3  -3  955.96   46.09
   8  -3   3  905.51   46.15
  -2   8   9 2320.06   63.60
   2  -8  -9 2411.03   97.90
   2  -8  -9 2387.08   66.55
   2  -8   9 2333.24   87.96
  -2  -8   9 2334.83   60.50
   2   8   9 2310.28   75.21
  -2  -8  -9 2395.22   93.90
   2   8  -9 2337.54   78.90
  -2   8  -9 2373.22   81.51
  -2  -8   9 2181.99   87.65
  -5   7   7    0.28    5.67
   5  -7   7   -5.60   11.73
  -5  -7  -7   42.76   18.10
   5  -7  -7    3.11   12.13
  -5  -7   7   14.02   12.32
   5   7   7    4.20   11.50
  -5  -7   7   -0.17   12.30
   5  -7  -7  -24.39   14.69
   5  -7   7   -0.68   13.59
  -5   7  -7   15.25    6.08
   5   7  -7   -7.94   11.13
  -6   0 -10  139.30   15.83
  -6   0 -10  183.17   20.30
   6   0  10  146.76   20.89
   6   0 -10  240.34   24.28
  -6   0  10  142.91   11.79
  -6   0  10  146.40   17.94
   0  -9   8    6.15   13.42
   0   9   8    6.97    8.89
   0  -9  -8   29.14   15.02
   0   9  -8    7.14   10.62
   0  -9   8    1.68    5.60
   0  -9  -8   -6.31    5.80
   4  -8  -7   11.67   17.12
  -4   8  -7   13.87    6.15
   4  -8  -7   26.28   11.69
   4   8   7    3.37   12.69
  -4  -8   7   28.87   10.26
   4  -8   7    9.55   13.68
   4   8  -7   24.73   11.29
  -4  -8  -7   21.56   17.08
  -4   8   7   18.72    6.31
  -4  -8   7   32.03   14.40
  -4   8  -7   29.38   14.58
   0  -1 -14   17.32   11.71
   0  -1  14   14.22   13.50
   0   1  14    9.90   12.98
   0   1 -14   10.30   14.88
   0   1 -14    4.68    8.03
   0  -1 -14   16.46   11.31
  -5  -8  -5   83.92   21.55
   5   8  -5   88.10   12.09
  -5   8  -5   55.18   10.56
   5   8   5   77.83   14.90
   5  -8  -5   85.41   19.77
   5  -8  -5   89.77   20.11
  -5  -8   5   81.41   16.84
  -5  -8   5   78.75   15.71
   5  -8   5   69.57   17.76
   5  -8   5   92.09   20.63
  -5   8   5   66.01    8.52
   3 -10   3  198.42   17.25
  -3  10   3  187.73   15.18
  -3 -10   3  177.53   20.10
  -3 -10  -3  165.50   25.18
   3  10  -3  148.02   12.64
   3  10   3  143.73   19.81
   3 -10  -3  177.15   17.47
   3 -10  -3  181.06   24.19
  -3 -10   3  175.96   24.64
   3 -10   3  166.93   20.44
   3 -10   3  164.94   21.23
   8   0   5   14.37   13.61
   8   0   5    5.80    8.12
   8   0  -5   -0.46    2.62
  -8   0   5  -12.39   11.64
  -8   0  -5    9.77   10.80
  -7   1  -8  485.59   26.13
   7  -1   8  585.12   34.87
   7  -1   8  552.43   34.69
   7  -1  -8  528.36   35.17
  -7  -1   8  481.96   29.40
   7   1   8  572.90   30.32
   7   1  -8  518.77   35.11
  -7  -1   8  540.07   19.22
  -7  -1  -8  508.84   28.98
  -7   1   8  479.77   30.11
   7   1   8  513.02   34.84
  -1   4  13   31.91   12.70
   1  -4 -13  -21.26   16.45
  -1  -4  13   29.10    5.58
  -1  -4  13   13.05   14.98
   1  -4 -13   25.00   11.16
   1   4 -13    2.01   14.82
  -1   4 -13   14.20   14.57
   1   4  13    3.74   13.76
   1  -4  13   24.41   15.63
  -1  -4 -13   17.19    9.45
  -1  -4 -13   28.34   13.40
  -7   5   5   41.34   14.33
   7   5  -5   43.12   13.88
   7  -5   5   78.10   19.18
  -7   5  -5   27.73   11.05
  -7  -5   5   53.58   14.78
   7   5   5   45.60   10.40
  -7  -5  -5   55.37   17.74
   7  -5  -5   77.80   17.22
   7   5   5   40.51   12.53
  -7  -5   5   20.14   14.58
   7  -5   5   53.57   13.61
   1   0  14 1101.99   49.45
   1   0 -14  956.17   43.91
   1   0 -14 1085.80   40.34
  -1   0  14 1071.14   46.11
  -1   0 -14 1068.82   37.31
  -1   0 -14 1082.93   44.74
  -6   1 -10   -2.45    9.82
   6   1  10    2.88   13.04
  -6  -1  10   -4.84    8.07
  -6  -1 -10   12.58   10.27
   6   1 -10   25.09   13.64
  -6   1  10   -1.02    6.81
  -6  -1  10   -6.08   10.38
   6  -1 -10   21.77   14.24
  -6   1 -10   30.15   12.12
   6  -1  10   -0.07   15.53
  -6   1  10   52.57   11.59
  -6  -1 -10   -2.33   12.71
   0  11   0  132.02   12.06
   0 -11   0  304.22   25.55
   0 -11   0  137.42   22.02
  -8   4   0   54.23   12.59
   8   4   0   29.83    8.77
   8   4   0   36.32   14.26
   8  -4   0   23.55    6.15
   8  -4   0   78.06   17.29
  -8  -4   0    1.34   17.27
  -8  -1  -5  488.18   30.67
  -8   1   5  451.96   28.77
   8   1   5  432.90   32.88
  -8  -1   5  417.55   29.03
   8  -1   5  477.67   36.64
   8   1  -5  435.94   12.16
  -8   1  -5  515.71   26.44
   8  -1   5  463.78   26.86
   8  -1  -5  397.64   31.18
   8   1   5  433.44   23.39
   8   1  -5  449.19   32.44
  -3   2  13 1162.28   39.48
   3  -2 -13 1047.45   55.00
  -3  -2 -13 1095.19   42.54
  -3  -2 -13 1065.56   39.68
  -3  -2  13 1080.13   47.87
  -3   2 -13 1076.06   29.08
  -3   2  13 1110.01   39.17
   3  -2  13 1125.39   55.07
   3   2 -13 1077.08   51.84
  -3  -2  13 1112.16   35.55
   3   2  13 1145.48   53.61
  -3   2 -13 1091.71   46.34
   1  -9  -8   20.74    8.89
   1   9   8   -4.71   10.97
   1  -9  -8   -4.35   17.39
  -1  -9  -8   14.94    4.49
  -1   9   8   19.40    9.24
  -1  -9   8    9.12    7.56
  -1   9  -8  -16.90   11.53
  -1  -9   8   18.80   15.53
   1   9  -8    6.26   14.21
   1  -9   8   13.77    6.99
  -1  -9  -8   -3.81   16.90
   1  -9   8    3.76   15.04
   0 -11  -1   -6.16   19.32
   0 -11   1   91.69   19.70
   0  11  -1   93.01    9.84
   0 -11   1   60.40   20.09
   0 -11  -1   87.73   18.75
   0  11   1   52.13   10.85
  -8  -4   1   54.22   15.86
   8   4   1   39.90    8.56
  -8   4  -1   40.28   15.68
   8  -4   1   36.99    7.78
   8  -4  -1   27.72    4.82
   8  -4   1   22.89   17.83
   8   4  -1   13.35   11.85
  -8  -4  -1   21.30   17.80
   8   4  -1   36.85    9.84
  -8   4   1   46.88   13.27
   8  -4  -1   28.67   17.05
   8   4   1   23.52   11.16
  -2 -10  -5 1649.69   72.23
  -2 -10   5 1466.78   69.40
   2 -10  -5 1565.44   49.18
   2 -10   5 1507.10   78.00
   2  10   5 1564.42   56.67
   2 -10  -5 1585.58   72.15
  -2  10   5 1585.04   46.52
  -2 -10   5 1474.13   55.44
   2 -10   5 1555.03   51.04
   2  10  -5 1503.51   48.75
  -2  10  -5 1499.56   54.15
   1  -1 -14  345.29   26.42
  -1  -1 -14  354.50   23.48
   1   1 -14  350.67   27.28
  -1   1  14  319.72   25.28
   1  -1 -14  341.77   21.44
  -1  -1 -14  391.71   23.85
  -1  -1  14  329.32   15.97
  -1   1 -14  331.02   25.99
  -1   1 -14  326.88   17.58
  -1  -1  14  339.55   31.88
   1  -1  14  358.42   28.42
   1   1  14  364.22   27.03
   0 -10  -6   73.28    9.24
   0 -10  -6   65.90   21.61
   0  10   6  103.15   13.50
   0 -10   6   73.63   12.31
   0 -10   6   56.33   18.69
   0  10  -6   85.84   14.19
   7   6   3  166.95   18.79
   7   6   3  161.32   13.38
   7  -6   3  182.69   16.05
   7  -6  -3  148.61   22.84
   7  -6   3  163.25   23.40
  -7   6   3  183.10   21.46
   7   6  -3  176.90   16.22
  -7   6  -3  181.59   15.36
  -7   6   3  136.62    5.49
  -7  -6  -3  145.54   23.56
  -7  -6   3  179.42   22.39
   7   6  -3  142.84   16.03
   5   9   0   -4.81    5.53
  -5  -9   0   -4.14   16.55
   5  -9   0   -3.36   10.30
  -5   9   0   13.64   10.00
   5   9   0    1.35   10.00
   5  -9   0    5.21   11.86
   4  -9   5  199.92   30.32
  -4  -9   5  232.83   20.72
   4   9   5  260.07   22.15
   4  -9  -5  217.09   28.08
  -4   9   5  231.03   15.25
   4  -9  -5  241.37   21.91
   4  -9   5  232.85   22.66
  -4  -9   5  207.91   25.38
   4   9  -5  251.58   16.82
  -4  -9  -5  224.03   27.89
  -4   9  -5  238.81   12.22
   0  -7 -11   -9.25   14.38
   0   7 -11   15.24   13.31
   0  -7 -11   -5.61    7.67
   0   7  11   -6.78   10.89
   0  -7  11  -13.87   13.97
   1  11   0    1.27    6.57
  -1 -11   0   -5.94   13.55
   1 -11   0    1.81   13.07
  -1 -11   0  -19.67   12.44
  -1  11   0    1.59    8.10
   1 -11   0  -15.63   12.72
   5   9  -1  533.58   26.93
   5   9  -1  523.04   20.44
   5  -9   1  497.47   29.76
   5  -9  -1  461.39   27.84
  -5   9  -1  530.33   24.50
  -5  -9  -1  504.41   36.88
   5   9   1  542.37   28.12
   5   9   1  483.60   15.65
  -5  -9   1  474.28   34.33
   5  -9   1  525.80   34.67
   5  -9  -1  507.12   33.00
  -4   3 -12  554.26   19.23
   4   3  12  509.13   35.37
  -4   3 -12  541.59   32.80
   4  -3  12  513.98   36.98
   4   3 -12  687.61   38.47
  -4   3  12  558.34   27.18
  -4   3  12  537.35   28.52
  -4  -3  12  566.98   26.48
  -4  -3 -12  536.55   30.72
  -4  -3 -12  582.81   25.75
  -4  -3  12  583.91   32.93
   4  -3 -12  551.39   35.26
  -6  -5   8  314.38   24.08
   6   5   8  334.94   23.29
  -6   5   8  296.92   24.74
   6  -5   8  321.61   23.27
  -6   5   8  299.39   10.12
   6  -5  -8  303.55   28.01
  -6  -5   8  256.76   22.22
  -6   5  -8  314.88   17.11
  -6  -5  -8  360.06   16.07
   6   5  -8  284.63   26.25
  -6  -5  -8  279.83   28.43
   6  -5   8  316.17   30.83
   4   6 -10  133.56   19.43
  -4  -6  10  142.34   17.71
   4  -6 -10  105.32   23.93
   4   6  10  127.70   18.94
   4  -6 -10  123.42   18.04
  -4   6  10  135.18   12.01
  -4  -6 -10  117.26    8.37
  -4  -6 -10  125.71   21.28
  -4   6 -10  135.08    7.27
  -4  -6  10  130.86   12.93
  -4   6 -10   83.55   19.13
   4  -6  10  133.71   21.77
   6   8   0  127.27   15.29
   6  -8   0  140.19   14.27
  -6   8   0  137.57   14.22
   6   8   0  125.43   11.57
  -6  -8   0  109.49   22.13
   6  -8   0   96.71   22.76
   0   2 -14  959.63   49.85
   0  -2 -14 1084.91   48.84
   0  -2 -14 1093.46   47.86
   0  -2  14 1175.81   58.26
   0   2  14 1009.17   47.49
   0  -2  14 1061.84   28.00
   1 -11   1 3177.55  112.17
  -1  11  -1 3604.53   91.61
  -1 -11   1 3042.24  117.42
   1 -11  -1 3211.98  111.36
   1 -11   1 3180.02  102.77
   1  11  -1 3029.10   70.64
   1  11   1 3116.82   96.40
   1 -11  -1 3107.28  115.51
  -1 -11   1 3117.74  110.51
   1 -11  -1 3231.14   90.54
  -1 -11  -1 3105.32  110.24
   1  11   1 3099.09   65.82
   6  -7   5   25.09   13.50
  -6   7   5   -5.41   12.49
  -6   7  -5   32.93    9.26
  -6  -7   5   12.29   12.95
  -6  -7   5   19.55   13.44
   6  -7   5   11.13   16.58
   6   7   5   19.26    5.38
  -6  -7  -5   47.32   16.46
  -6   7   5   14.17    4.52
   6  -7  -5   11.86   15.53
   6   7  -5    9.15   10.72
   6   7   5   25.25   11.73
  -7  -2  -8   20.04   12.12
   7   2   8   -4.13   10.44
   7   2  -8   14.61   14.27
   7  -2   8   16.51   17.50
  -7   2  -8    8.06   12.46
   7  -2  -8   29.58   15.24
  -7  -2   8   15.20    8.43
   7   2   8    5.23   11.44
  -7   2   8   -7.10   12.04
   7  -2   8    0.98   11.42
  -7  -2   8   10.95   11.27
   0 -11  -2   22.44   14.07
   0  11   2    4.29    7.61
   0  11  -2   12.94    7.36
   0 -11   2    3.48   15.00
   0  11   2    0.51   10.45
   0 -11   2   -4.48   13.97
   8  -4  -2   78.47   21.63
   8   4  -2  132.20   16.25
  -8   4   2  132.57   17.57
   8  -4   2  129.24   11.34
  -8  -4   2   63.69   21.30
  -8   4  -2  109.39   15.64
   8   4   2  108.63   14.12
  -8  -4  -2  137.32   22.24
   8   4   2  140.27   12.59
   8   4  -2  134.93   12.79
   8  -4   2  194.63   27.56
   1 -10  -6    9.90   17.75
   1  10  -6   10.01   10.88
   1 -10   6   31.36    9.83
   1 -10   6   26.50   16.84
  -1 -10  -6   17.02   17.19
  -1 -10  -6   13.52    4.40
   1  10   6   69.90   12.14
  -1  10   6   23.20   12.95
  -1 -10   6   25.60   11.40
  -1 -10  -6   22.09    5.10
  -1  10  -6   30.77   11.73
  -1 -10   6   27.52   16.42
   1 -10  -6   31.82    9.42
   0  -6 -12  853.14   45.42
   0   6  12  855.36   38.80
   0   6 -12  858.59   43.76
   0  -6 -12  830.28   29.37
   0  -6  12  828.63   46.82
   5  -3  11 1402.54   57.92
  -5   3 -11 1309.28   36.97
   5  -3 -11 1294.04   60.28
  -5  -3  11 1316.86   48.73
   5   3 -11 1334.81   56.62
   5   3  11 1328.38   56.86
  -5  -3  11 1341.12   45.36
  -5  -3 -11 1347.42   43.34
  -5  -3 -11 1392.27   55.21
  -5   3  11 1363.97   50.91
  -5   3  11 1358.65   37.19
  -5   3 -11 1332.03   54.50
   6  -8   1   24.19   15.56
   6  -8   1    3.22   10.61
   6  -8  -1   34.29    9.57
  -6   8  -1   26.46    9.59
   6   8   1    4.51   10.69
  -6  -8  -1   13.37   15.72
   6   8   1    6.30    8.10
  -6   8   1   15.23   10.99
   6  -8  -1   -8.98   15.43
   6   8  -1   69.06   12.97
   6   8  -1    6.07    8.57
  -6  -8   1   38.97   15.27
  -8  -3  -4  346.18   29.23
   8  -3   4  323.15   30.31
  -8   3  -4  331.94   22.16
   8   3  -4  324.26   14.91
   8   3  -4  336.53   26.10
   8  -3   4  337.58   20.06
  -8  -3   4  325.41   26.94
  -8   3   4  385.49   27.09
   8   3   4  344.06   19.74
   8  -3  -4  355.57   29.13
   8   3   4  321.81   21.12
   6   2 -10  583.31   37.87
  -6  -2 -10  536.52   31.24
  -6   2  10  579.48   36.13
   6   2  10  596.40   35.34
   6  -2  10  598.09   35.56
  -6  -2  10  550.03   29.14
  -6  -2 -10  607.26   27.67
   6  -2 -10  580.96   39.90
  -6   2 -10  546.58   26.77
  -6   2 -10  660.70   34.61
  -6  -2  10  578.56   26.66
  -1  -7  11   -5.75   14.95
  -1  -7  11   10.79    4.79
   1   7 -11   14.53   12.98
   1  -7 -11  -13.66   16.57
  -1   7 -11   30.99   12.78
  -1   7  11    8.09   10.70
  -1  -7 -11    2.35   18.26
   1   7  11   15.15   12.00
  -1  -7 -11   12.14    7.21
   1  -7  11   31.37   16.02
   1  -7 -11   15.20   10.55
  -8   2  -5  320.13   23.68
   8  -2   5  312.34   22.88
  -8   2   5  301.22   26.70
  -8  -2   5  294.69   25.63
   8  -2   5  300.57   34.71
   8   2  -5  294.16   11.99
  -8  -2  -5  343.83   27.39
   8  -2  -5  378.87   28.50
   8   2   5  298.17   23.65
   8   2   5  299.74   22.37
   8   2  -5  322.13   26.15
  -3  -6  11  121.14   18.14
   3  -6 -11   68.16   21.17
   3  -6 -11   85.14   15.91
  -3  -6 -11   78.15   19.35
   3  -6  11  109.62   21.04
  -3   6  11  111.83   14.18
   3   6  11  120.08   18.23
   3   6 -11   70.21   18.29
  -3   6 -11   77.75   18.44
  -3  -6  11   98.58   11.75
  -3  -6 -11   95.20    9.37
   6  -4   9    2.20   15.40
  -6   4  -9   -0.19    8.70
   6   4  -9   30.69   17.19
   6   4   9    6.68   13.93
  -6  -4   9   31.55   13.68
  -6  -4  -9   37.82    7.73
  -6  -4  -9   43.43   14.31
  -6   4   9    2.40    4.88
   6  -4   9   18.29   13.17
  -6  -4   9   14.23   11.85
   6  -4  -9   10.73   15.11
  -6   4   9    2.21   12.28
   5   9  -2   59.76   13.43
   5  -9   2   41.52   19.13
   5   9  -2   65.73   11.50
   5  -9  -2  109.66   22.43
  -5   9  -2  100.55   13.60
   5  -9   2   75.70   16.53
   5   9   2   61.77   14.83
  -5  -9  -2   88.76   20.21
  -5  -9   2   89.94   17.71
   5  -9  -2   75.34   13.46
   5  -9  -2   70.67   18.61
   3  10  -4   30.40   11.31
  -3 -10   4   17.74   20.38
  -3 -10   4   37.33   15.39
   3 -10  -4   39.41   17.60
   3 -10   4   53.38   15.16
  -3 -10  -4   72.90   16.84
  -3  10   4   29.67    8.93
   3 -10   4   19.52   10.70
   3 -10  -4   41.18   11.72
   3 -10   4   24.34   15.18
   3  10   4   56.66   13.97
  -4  -7   9  265.34   26.55
  -4   7  -9  270.26   23.74
   4   7  -9  313.19   22.84
   4  -7   9  237.93   26.13
  -4   7   9  285.99   15.23
   4  -7  -9  324.25   22.42
  -4  -7  -9  256.31   29.23
   4  -7  -9  255.87   35.61
  -4  -7   9  294.74   21.45
  -4  -7  -9  269.23    7.73
   4   7   9  285.02   25.29
  -4   7  -9  299.24   10.42
  -3   7 -10  438.05   29.40
   3  -7 -10  417.01   34.39
  -3  -7 -10  394.13   12.04
  -3   7  10  431.67   19.37
  -3  -7 -10  381.33   34.08
  -3  -7  10  367.24   29.64
   3   7 -10  406.46   28.67
  -3  -7  10  393.27   19.39
   3   7  10  360.50   26.46
   3  -7 -10  434.54   27.92
   3  -7  10  363.29   32.87
   1  -2 -14  167.17   17.72
  -1   2 -14  171.50   20.14
  -1  -2  14  159.67   10.71
   1   2  14  186.38   21.79
  -1  -2  14  166.66   20.74
   1  -2 -14  180.74   19.49
  -1   2 -14  174.04   10.61
  -1  -2 -14  173.72   19.85
   1  -2  14  126.62   24.38
  -1   2  14  178.56   22.91
   1   2 -14  192.37   21.79
  -1  -2 -14  151.44   17.27
   0  -8 -10 5440.07  115.36
   0   8  10 5550.99  147.34
   0  -8  10 5392.53  174.58
   0  -8 -10 5640.06  190.28
   0   8 -10 5717.47  162.27
   0  -8  10 5173.22   75.39
   4  -5 -11   35.15   13.89
  -4  -5  11   27.38   10.86
  -4   5 -11    9.71   14.71
   4  -5 -11   36.78   16.60
  -4  -5 -11   27.66    7.88
   4   5 -11   26.87   15.30
   4  -5  11   21.97   15.85
  -4  -5 -11   55.99   16.52
   4   5  11   55.78   16.44
  -4   5  11   52.82   10.54
  -4  -5  11   25.41   13.90
  -6  -6  -7   28.56   16.52
   6  -6   7    7.81   15.35
   6   6   7   11.22   11.56
  -6   6   7   35.00   13.13
  -6  -6  -7   12.88    4.73
  -6  -6   7   26.46   12.14
  -6   6  -7   21.40    8.25
  -6   6   7   18.94    4.61
   6  -6  -7    4.07   13.84
   6  -6   7   15.67   15.14
   6   6  -7    5.06   11.86
  -6  -6   7   10.30   11.90
   1  11   2 1185.69   29.15
  -1 -11  -2 1192.24   59.55
  -1 -11   2 1278.48   63.72
  -1  11  -2 1171.77   42.01
   1  11   2 1112.89   47.06
   1 -11  -2 1279.84   44.24
   1  11  -2 1222.68   36.38
   1 -11   2 1196.62   54.11
  -1 -11   2 1204.99   50.69
   1 -11  -2 1188.97   59.35
   1 -11   2 1171.14   57.49
  -1  11   2 1204.17   44.30
  -1   6 -12 1819.48   69.92
  -1   6  12 1721.54   58.33
  -1  -6 -12 1719.57   71.53
   1   6  12 1678.17   62.09
   1  -6  12 1791.26   73.56
   1   6 -12 1715.46   67.88
   1  -6 -12 1726.59   58.87
  -1  -6  12 1603.46   70.40
   1  -6 -12 1616.35   70.02
  -1  -6 -12 1703.54   48.99
   2  -4 -13   91.76   18.92
  -2   4  13  119.73   14.27
   2   4 -13   74.70   19.36
  -2   4 -13  108.99   18.71
   2  -4  13  112.79   20.37
  -2  -4 -13   92.81   17.48
  -2  -4  13  102.63    9.08
   2   4  13  108.83   19.03
   2  -4 -13   83.23   16.84
  -2  -4  13  109.01   18.39
  -2  -4 -13  109.27   14.27
  -6   8   2  136.22   18.94
   6  -8   2  142.30   17.77
   6  -8  -2  124.50   13.24
   6   8  -2  128.31   15.38
   6  -8   2  134.14   22.99
  -6  -8   2  143.63   20.70
   6   8   2  136.53   16.53
   6   8   2  116.96    8.98
   6   8  -2  129.44   14.96
  -6  -8  -2  110.88   23.33
  -6   8  -2  127.86   15.54
   6  -8  -2  140.24   21.05
   3  -9  -7   96.65   14.80
  -3   9  -7  112.33   20.35
   3  -9  -7   99.60   24.09
  -3   9  -7  115.37    9.39
   3   9   7  100.00   20.77
  -3  -9   7  100.57   16.13
  -3  -9   7  125.72   20.45
  -3   9   7  106.73   12.83
   3  -9   7  117.13   24.35
   3   9  -7  131.89   18.39
  -3  -9  -7  106.72   24.45
  -2   0 -14 1441.55   45.20
   2   0  14 1507.43   63.66
  -2   0  14 1490.88   56.79
   2   0 -14 1396.79   63.77
  -2   0 -14 1442.25   55.96
  -2   0  14 1525.54   45.55
  -7   6  -4  226.21   18.47
   7   6  -4  211.50   15.62
  -7   6   4  211.53   20.99
   7   6  -4  189.04   22.50
   7   6   4  193.68   14.27
   7  -6   4  268.24   26.19
   7   6   4  192.68   18.02
   7  -6   4  198.82   16.23
   7  -6  -4  193.95   25.82
  -7  -6   4  181.68   25.59
  -7  -6  -4  200.19   31.20
  -7  -4  -7  105.80   18.63
  -7  -4   7   84.74   16.00
   7   4  -7   74.72   17.65
   7   4   7   72.43   14.18
   7  -4  -7   98.36   19.69
   7   4   7  107.25   15.19
  -7  -4   7   75.95   12.22
   7  -4   7   58.98   20.77
  -7   4   7   89.60   16.93
  -7   4  -7   67.32   12.12
   7  -4   7   66.90   17.46
   4  10   0  374.44   24.50
   4 -10   0  436.46   25.79
   4  10   0  378.53   15.14
   4 -10   0  394.31   29.69
   4 -10   0  385.74   28.78
  -4 -10   0  391.13   31.47
   5   6  -9  112.86   18.60
  -5   6  -9  107.42    9.12
  -5   6   9   62.00   17.83
   5  -6   9  135.68   18.48
   5  -6  -9  130.77   19.31
  -5  -6  -9   99.90    7.77
  -5   6  -9  101.13   21.43
  -5   6   9   89.45    9.67
  -5  -6   9  118.35   20.49
  -5  -6  -9  111.11   22.68
   5   6   9  137.32   18.26
  -5  -6   9   95.28   17.16
   1  -8  10  836.67   48.67
  -1  -8 -10  878.80   23.87
  -1  -8 -10  943.81   52.87
   1   8 -10  895.38   41.70
  -1   8  10  906.19   38.80
   1  -8 -10  871.93   32.03
  -1  -8  10  897.80   47.64
  -1  -8  10  900.11   23.42
   1   8  10  927.69   39.87
   1  -8 -10 1037.70   52.34
  -1   8 -10  832.39   43.10
   0 -11   3   20.80   14.26
   0 -11  -3    1.52    7.23
   0  11   3    0.61   11.94
   0 -11  -3  -17.66   18.28
   0  11  -3    2.37    9.23
   0 -11   3    2.81   12.25
   2  -9   8  777.35   44.60
   2  -9  -8  775.12   50.86
  -2  -9   8  775.26   28.68
   2   9   8  720.45   36.29
   2   9  -8  734.43   35.47
  -2  -9  -8  847.97   47.40
  -2   9  -8  787.23   38.26
   2  -9  -8  824.61   30.60
   2  -9   8  788.83   22.18
  -2   9   8  778.47   28.77
  -2  -9   8  810.75   47.72
   3  -3  13 1012.49   52.74
  -3  -3  13  961.69   43.29
  -3   3 -13  958.72   23.80
  -3  -3  13 1052.40   33.25
   3  -3 -13  996.06   50.97
  -3   3  13 1025.94   36.59
  -3   3 -13 1005.71   46.04
  -3  -3 -13  998.41   43.12
   3   3  13 1091.78   57.62
   3   3 -13  966.71   49.48
  -3  -3 -13 1036.29   36.09
   3  -3 -13  972.39   45.79
   8  -4   3  144.51   24.17
  -8   4  -3  178.41   17.44
  -8  -4   3  166.31   20.60
  -8  -4  -3  154.46   23.17
   8   4  -3  143.09   18.81
   8   4  -3  116.93   12.85
   8   4   3  174.65   17.09
   8   4   3  173.66   15.39
   8  -4  -3  123.07   24.33
   8  -4   3  169.32   12.82
  -8   4   3  176.18   20.14
  -2   1 -14  567.05   31.78
  -2  -1 -14  565.03   28.58
  -2  -1  14  548.17   22.51
   2   1 -14  594.43   33.91
  -2   1 -14  514.71   21.89
   2  -1  14  532.87   37.32
   2   1  14  587.73   38.01
   2  -1 -14  500.26   34.37
  -2  -1  14  609.37   35.98
  -2  -1 -14  516.99   28.62
  -2   1  14  583.54   34.73
  -5   5 -10   86.15   17.18
  -5  -5  10   64.01   13.67
  -5   5 -10   62.82    8.70
   5   5 -10   78.74   16.55
   5  -5  10   61.88   17.79
   5   5  10   69.18   17.01
   5  -5 -10   63.38   17.73
  -5  -5 -10   59.95    9.42
  -5  -5  10   62.63   18.59
  -5   5  10   52.45   10.74
  -5   5  10   69.31   18.59
  -5  -5 -10   92.41   18.29
   4  10  -1 1440.74   38.68
   4 -10   1 1300.85   53.16
   4  10   1 1284.58   28.45
  -4 -10  -1 1319.36   69.76
  -4 -10   1 1153.93   65.93
   4  10   1 1331.06   49.45
   4 -10  -1 1346.88   54.38
   4 -10  -1 1322.33   55.33
   4  10  -1 1363.04   50.89
   4 -10   1 1410.11   66.70
   4 -10   1 1345.92   59.68
   4 -10  -1 1336.47   59.73
  -5  -8   6  614.01   31.57
   5  -8   6  596.29   49.76
  -5   8  -6  545.24   21.45
   5   8   6  551.85   32.36
  -5  -8  -6  660.16   43.53
  -5   8   6  613.62   19.31
   5  -8   6  582.41   36.30
   5  -8  -6  648.26   41.71
  -5  -8   6  605.75   41.95
   5  -8  -6  584.31   35.89
   5   8  -6  662.38   34.84
  -8   0   6  135.89   19.30
   8   0  -6   67.02   20.60
   8   0  -6  111.69    4.70
   8   0   6  118.38   18.70
  -8   0  -6  118.15   18.73
   8   0   6  125.05   15.00
   3  -5 -12   70.10   17.10
   3  -5  12   36.62   21.69
  -3  -5 -12   21.09    9.27
   3   5 -12   61.36   15.81
   3   5  12   67.22   16.16
  -3  -5 -12   33.07   20.09
  -3   5  12   23.09   10.60
  -3  -5  12   31.60   14.96
   3  -5 -12   29.44   14.15
  -3   5 -12   40.86   16.01
  -3  -5  12   48.66    8.64
  -7  -5  -6  139.93   23.07
   7  -5   6  135.51   23.16
   7   5  -6  103.60   19.20
  -7   5  -6  132.32   15.34
  -7   5   6  104.82   19.28
   7  -5  -6   93.80   21.77
  -7  -5   6  109.32   14.63
   7   5   6  113.28   14.30
   7   5   6  117.63   19.72
  -7  -5   6  105.86   17.80
   7  -5   6  144.91   14.33
  -5  -9   3  306.41   26.79
   5  -9  -3  263.12   28.13
   5   9  -3  286.66   16.63
  -5  -9  -3  336.19   31.63
   5  -9   3  282.96   28.93
  -5   9   3  275.81   13.53
   5  -9   3  271.22   22.58
  -5  -9   3  262.93   26.67
  -5   9  -3  290.99   16.17
   5   9   3  310.20   27.02
   2 -11   0   63.91   17.42
   2 -11   0   70.62   18.05
   2 -11   0  117.98   14.66
  -2 -11   0   72.74   17.34
   2  11   0   64.13    8.54
   2  11   0   36.78   10.07
   0   5  13   -4.91   11.64
   0  -5 -13   27.08   15.64
   0  -5  13   -7.03   14.45
   0  -5 -13  -14.78    8.35
   0   5 -13    6.09   13.25
   8   1   6   63.21   18.29
   8   1  -6   43.29    5.75
   8  -1   6   47.08   12.30
  -8  -1  -6   54.09   16.32
  -8   1   6   39.83   16.19
   8   1  -6   43.30   17.78
   8  -1   6   74.06   15.73
  -8  -1   6   54.51   15.30
   8  -1  -6   25.52   19.00
   8   1   6   48.37   12.53
  -8   1  -6   60.92   17.04
  -3  -8  -9  292.58   31.17
  -3  -8   9  297.77   19.17
   3   8   9  275.64   25.67
  -3   8  -9  317.98   25.40
  -3  -8   9  265.68   29.55
   3  -8   9  327.16   28.40
   3   8  -9  296.00   23.77
   3  -8  -9  285.78   31.98
   3  -8  -9  259.52   24.68
  -3   8   9  303.57   18.48
   1 -11   3  342.94   33.68
  -1 -11   3  292.68   29.08
   1  11   3  281.89   11.22
   1  11  -3  276.91   18.37
  -1 -11   3  301.72   26.87
  -1  11   3  298.37   20.55
  -1  11  -3  248.13   17.36
   1 -11  -3  270.71   34.51
  -1 -11  -3  307.54   30.07
   1 -11   3  256.74   20.79
   1  11   3  314.71   21.93
   1 -11  -3  320.13   18.26
   0  -3 -14    8.53   10.52
   0   3  14  -20.46   11.60
   0  -3 -14    7.46    9.25
   0   3 -14   -0.51   12.22
   0  -3  14   -2.61   12.64
  -2 -11   1   24.18   15.20
   2 -11   1   15.97   11.02
  -2 -11   1  -12.68   12.33
   2  11   1    7.46   11.38
   2 -11  -1   12.64   13.82
   2  11  -1    0.83    6.90
   2  11   1    1.80    5.23
   2 -11   1   29.46   12.81
   2 -11   1    2.08   12.10
   2 -11  -1   -1.42   12.28
   2 -11  -1   -0.72   12.21
  -2 -11  -1    1.31   13.83
  -7   3   8  230.60   23.11
   7   3   8  231.07   22.15
   7   3   8  220.80   22.91
   7  -3   8  199.84   26.77
  -7  -3   8  237.26   18.43
   7  -3   8  202.52   28.01
   7   3  -8  234.23   25.02
  -7   3  -8  208.09   19.68
  -7  -3  -8  214.09   24.54
  -7  -3   8  244.24   21.90
   7  -3  -8  233.49   25.61
   2  10   6   57.04   15.00
  -2 -10   6   68.28   19.58
   2  10  -6   63.02   12.60
  -2  10  -6   53.56   13.99
   2 -10  -6   66.77   20.45
  -2 -10  -6   58.60   19.19
  -2 -10   6   58.32   15.44
   2 -10  -6   62.52   10.85
   2 -10   6   54.12   18.21
  -2  10   6   65.62   11.23
   2 -10   6   82.93   12.24
   6  -8   3  232.10   26.89
   6  -8   3  211.59   19.95
   6   8  -3  227.42   17.61
  -6  -8  -3  236.48   27.05
  -6   8   3  199.95   10.50
  -6   8  -3  207.15   14.28
   6   8   3  177.32    9.89
   6   8   3  162.82   19.41
  -6  -8   3  198.01   23.34
   6   8  -3  232.46   20.14
  -6   8   3  210.90   19.47
   6  -8  -3  248.55   29.92
  -5   0 -12  225.28   23.27
   5   0  12  263.16   26.67
  -5   0 -12  286.07   17.51
   5   0 -12  237.47   26.96
  -5   0  12  263.52   19.72
  -5   0  12  271.36   18.89
   4 -10  -2  587.31   40.08
   4 -10   2  572.87   32.79
   4  10  -2  614.21   24.48
   4 -10  -2  595.24   35.14
  -4 -10   2  520.24   35.05
  -4 -10  -2  623.10   42.30
  -4 -10   2  545.10   38.63
   4 -10  -2  590.28   29.40
   4 -10   2  627.54   38.83
   4  10   2  648.46   32.01
   6  -3  10  243.35   27.35
  -6  -3  10  271.05   20.91
   6   3 -10  315.37   27.75
   6   3  10  270.86   26.50
   6  -3 -10  276.41   29.29
  -6  -3  10  346.22   22.90
  -6   3 -10  367.73   27.46
  -6   3  10  312.55   24.13
  -6   3 -10  287.39   18.23
  -6  -3 -10  289.14   16.62
  -6  -3 -10  289.70   30.56
  -5   7  -8  538.51   17.90
   5  -7  -8  539.71   32.89
   5  -7  -8  502.83   40.91
   5  -7   8  535.27   32.79
  -5  -7   8  521.44   27.55
  -5   7  -8  557.99   28.21
  -5  -7   8  539.11   30.63
  -5   7   8  518.50   17.92
  -5  -7  -8  493.06   38.90
   5   7  -8  510.10   32.00
   5   7   8  454.02   32.42
   4   0 -13  -20.62   12.43
  -4   0 -13    3.99    6.65
   4   0  13   27.50   13.02
  -4   0  13   -3.80    7.99
  -4   0 -13   -5.28    9.26
  -4   0  13   -3.46    7.71
   2  -7  11   46.13   17.01
  -2  -7  11   55.12   16.73
   2   7  11   56.72   18.03
  -2   7  11   37.78   10.62
  -2  -7  11   25.21    7.12
  -2  -7 -11   48.56   16.64
  -2  -7 -11   26.00    6.95
   2  -7 -11   88.45   22.24
   2   7 -11   41.31   15.26
  -2   7 -11   49.53   15.69
   2  -7 -11   70.03   13.70
   4  -9  -6   18.57   15.71
  -4   9   6   35.41    8.38
  -4  -9   6   13.91   14.80
   4   9  -6   41.72   13.07
  -4  -9   6   -6.36   15.78
   4   9   6   10.40   12.96
  -4  -9  -6   26.68   18.97
   4  -9  -6   12.30   17.70
   4  -9   6   26.73   14.52
  -4   9  -6   29.69    7.69
  -4   9  -6    3.11    9.62
  -4  -8  -8    3.79   19.61
   4   8  -8   47.84   12.29
   4  -8  -8   34.66   13.29
  -4  -8   8   30.85   15.55
   4  -8   8   29.63   16.33
   4   8   8   23.35   14.27
  -4  -8   8   49.23   13.13
  -4   8  -8   36.12    6.03
  -4   8   8   39.29    8.63
   4  -8  -8   46.04   19.49
   8  -3  -5  303.19   28.87
  -8  -3   5  271.57   26.06
  -8   3   5  290.91   25.24
   8   3  -5  297.98   14.28
   8  -3   5  370.69   29.35
   8  -3   5  292.40   20.97
  -8   3  -5  310.53   21.68
   8   3   5  293.13   19.00
  -8  -3  -5  345.14   27.88
   8   3  -5  258.16   26.86
   8   3   5  273.76   23.76
  -1   5 -13  150.99   20.84
   1  -5 -13  173.14   21.94
  -1  -5 -13  153.86   16.56
  -1  -5  13  118.05    7.04
   1   5  13  120.34   19.28
  -1  -5  13  171.13   21.13
   1   5 -13  185.68   22.04
   1  -5  13  153.26   23.44
  -1  -5 -13  110.11   24.52
   1  -5 -13  137.27   18.61
  -1   5  13  170.26   17.81
  -7  -7   0   77.50   15.89
   7  -7   0    2.51   14.82
  -7   7   0  -15.57    9.97
   7  -7   0    9.49    7.32
   7   7   0    2.96   11.78
   7   7   0   -8.45    8.87
  -5  -1  12   11.31    8.48
   5  -1 -12   13.19   15.96
  -5  -1 -12   -3.70   11.71
  -5   1  12   19.21   10.42
  -5   1  12    5.19    9.07
   5  -1  12    5.68   14.43
  -5  -1  12   20.82    9.81
   5   1  12   35.42   15.30
  -5   1 -12   22.92   10.99
  -5   1 -12    6.64    9.70
  -5  -1 -12   20.08   10.11
   5   1 -12   -9.42   15.20
   7   0  -9   14.70   13.28
   7   0   9   -5.50   11.31
  -7   0  -9    3.55    9.84
   7   0   9   12.43   11.01
  -7   0   9  -19.36   13.65
  -7   0   9   -1.91    6.03
  -2   2 -14 1217.60   32.14
   2  -2 -14 1178.78   51.37
   2  -2  14 1202.32   68.25
   2   2 -14 1217.38   57.35
  -2  -2 -14 1309.97   52.07
  -2   2  14 1287.89   49.31
   2   2  14 1295.23   60.20
  -2  -2 -14 1275.60   47.45
  -2  -2  14 1327.43   57.21
   2  -2 -14 1289.71   59.14
  -2  -2  14 1335.73   37.36
  -2   2 -14 1351.86   56.32
   0 -10  -7   72.72    8.22
   0 -10  -7  112.11   23.30
   0 -10   7  103.24   20.33
   0  10  -7   92.73   14.77
   0  10   7   84.97   13.17
   0 -10   7   67.02   11.53
  -1  -3 -14   70.71   14.88
  -1  -3 -14   56.22   14.01
   1  -3  14   59.19   19.41
  -1   3 -14   89.39   17.33
   1   3  14   63.17   16.07
   1  -3 -14   48.36   14.87
  -1   3  14   59.04   14.94
  -1  -3  14   59.76   16.77
   1  -3  14   47.78    4.95
  -1  -3  14   45.67    6.74
   1  -3 -14   20.28   18.34
   1   3 -14   60.75   16.48
  -4   4 -12    1.87    4.47
  -4  -4  12    8.98    8.74
   4   4 -12   -3.42   14.90
   4   4  12   -7.33   13.91
   4  -4  12   15.63   13.91
  -4  -4 -12    6.00    8.57
  -4   4  12    0.71    9.38
  -4  -4 -12   -0.72   12.29
  -4  -4  12    8.85   10.92
  -4   4 -12   19.77   12.44
   4  -4 -12    1.34   12.91
  -4   4  12   21.73   10.28
   3 -10  -5  329.05   33.58
   3 -10  -5  385.51   26.87
   3  10  -5  335.65   22.25
  -3 -10  -5  314.01   34.47
   3 -10   5  352.78   22.70
   3  10   5  384.58   26.72
  -3  10   5  385.83   20.46
  -3 -10   5  348.55   27.03
  -3  10  -5  417.86   28.05
  -3 -10   5  361.61   31.79
   3 -10   5  351.50   30.58
  -6  -7   6   19.53   12.69
   6   7   6   45.43   11.64
  -6   7   6    9.52    4.65
   6   7   6    4.53    5.39
  -6   7  -6    0.84    6.71
  -6  -7  -6    9.79   16.96
   6  -7   6   26.30   13.75
  -6   7   6   -2.28   12.19
   6  -7   6   10.30   14.95
   6   7  -6    7.19   11.32
  -6  -7   6   -0.76   12.50
   6  -7  -6   18.36   14.13
   2 -11  -2  211.16   25.67
   2 -11   2  206.85   23.83
   2 -11  -2  220.88   22.28
  -2 -11  -2  173.29   25.44
   2 -11   2  159.84   24.90
   2  11   2  193.36   20.15
  -2  11  -2  243.89   17.84
   2  11   2  189.05    9.77
  -2  11   2  159.82   12.05
  -2 -11   2  232.58   27.80
  -2 -11   2  193.05   21.68
   2  11  -2  208.69   14.71
  -4  -1  13    7.03   10.43
   4   1  13   13.87   16.04
  -4  -1 -13   43.78   11.73
   4  -1  13   10.51   15.21
   4  -1 -13    6.16   14.40
  -4   1  13    1.13    9.19
  -4   1  13    6.90   11.97
  -4   1 -13   10.77    8.69
  -4  -1  13   60.86    9.51
   4   1 -13   25.95   15.28
  -4  -1 -13    3.12   10.25
  -4   1 -13   42.20   11.73
   7  -7   1 1620.64   47.44
  -7   7   1 1579.28   55.77
  -7  -7  -1 1662.14   70.42
   7  -7   1 1679.90   74.96
   7  -7  -1 1624.65   71.84
   7   7   1 1584.02   47.05
  -7   7  -1 1716.49   57.42
  -7  -7   1 1498.19   69.97
   7   7  -1 1602.25   48.64
   7   7   1 1714.96   59.90
   7   7  -1 1526.00   56.67
   7  -7  -1 1643.08   42.26
   8   5   0  648.00   25.74
   8  -5   0  691.97   42.47
  -8   5   0  658.50   33.12
   8  -5   0  658.59   18.85
  -8  -5   0  724.29   41.65
   8   5   0  658.10   32.36
   2  -6 -12  669.27   40.07
  -2  -6  12  626.82   35.58
   2   6 -12  548.02   35.91
  -2  -6 -12  577.95   43.38
   2  -6 -12  593.63   29.12
  -2   6  12  583.89   30.35
  -2   6 -12  693.02   37.35
  -2  -6  12  584.08   18.04
   2   6  12  523.35   33.87
   2  -6  12  599.53   42.45
  -2  -6 -12  619.69   24.15
   0  -9   9   14.94   16.37
   0   9   9   -0.02    9.32
   0   9  -9   -2.89   11.08
   0  -9  -9   -1.37    5.87
   0  -9   9    6.78    5.91
   0  -9  -9    5.44   15.27
  -5   4 -11 2367.53   54.22
  -5  -4 -11 2493.06   63.23
   5   4  11 2445.39   88.06
   5  -4 -11 2490.66   92.70
  -5   4  11 2441.97   82.37
   5   4 -11 2532.33   89.87
   5  -4  11 2382.00  100.97
  -5  -4  11 2512.95   78.91
  -5   4 -11 2542.09   86.52
  -5  -4  11 2441.93   69.85
  -5  -4 -11 2541.99   93.30
  -5   4  11 2503.59   60.46
  -8   5  -1   55.21   14.14
   8   5  -1   45.66   12.22
  -8  -5   1   69.76   19.64
   8  -5  -1   55.55    6.14
   8   5   1   73.55   14.24
   8   5   1   49.57   11.14
   8  -5  -1   87.02   20.64
   8  -5   1   45.89   19.83
   8   5  -1   47.02   14.49
  -8  -5  -1   90.15   19.14
   8  -5   1   70.31    8.40
  -8   5   1   73.59   14.97
  -7  -1  -9   14.38   12.79
  -7   1   9   27.51    5.69
   7   1   9   37.62   13.85
   7  -1   9   15.42   15.25
  -7  -1   9   37.67    8.59
   7  -1   9   18.29   17.17
   7   1  -9    2.77   16.15
  -7  -1   9   11.32   13.09
   7  -1  -9   42.21   16.84
  -7   1  -9   17.58   11.05
   7   1   9   26.12   15.63
  -7   1   9   29.11   13.92
   0 -11  -4   -3.75   13.85
   0  11  -4   -2.71    9.85
   0 -11   4    1.31   13.73
   0  11   4   13.22    9.74
   0 -11   4  -14.85   11.28
   0 -11  -4    6.09    7.05
   8  -4   4   40.08   11.24
   8   4   4   78.37   11.95
  -8   4  -4   70.21   15.80
  -8  -4   4   61.02   16.54
   8  -4  -4   62.30   20.35
   8   4   4   62.94   14.51
   8  -4   4   17.15   19.14
  -8  -4  -4   75.96   18.99
  -8   4   4   48.11   15.92
   8   4  -4   29.83    9.39
   8   4  -4   49.11   14.15
   8   2   6  707.93   33.00
   8  -2  -6  814.13   45.65
   8   2   6  741.32   40.75
   8  -2   6  666.49   36.38
   8   2  -6  721.42   19.58
  -8  -2  -6  683.26   40.38
  -8   2   6  680.13   40.13
  -8   2  -6  703.73   37.76
   8  -2   6  648.69   41.17
  -8  -2   6  657.57   35.60
   8   2  -6  722.68   45.55
   2  -8  10  826.09   45.37
  -2   8 -10  832.76   41.10
  -2  -8 -10  759.66   47.41
  -2  -8  10  865.63   43.39
  -2  -8  10  773.83   24.81
   2  -8 -10  804.69   35.34
   2  -8 -10  773.98   51.51
   2   8  10  791.96   38.66
   2   8 -10  791.55   37.90
  -2  -8 -10  756.00   18.93
  -2   8  10  870.98   35.93
  -1 -10   7   -0.32   14.68
   1  10   7  -10.16   12.28
   1 -10   7   15.48   15.19
  -1  10   7  -14.70    9.19
   1 -10   7    7.24    7.24
  -1 -10  -7    3.00   14.99
  -1 -10   7   -0.26    8.68
   1 -10  -7   -9.62   15.23
  -1  10  -7   -5.38   10.80
   1  10  -7   -4.41    9.53
   1 -10  -7    0.91    7.77
  -7  -6   5  185.93   25.24
   7   6   5  166.45   18.49
   7  -6  -5  217.73   25.66
   7   6  -5  141.28   22.92
   7  -6   5  170.45   16.86
   7  -6   5  181.54   26.95
  -7  -6  -5  236.15   27.30
  -7   6  -5  153.81   17.19
  -7   6   5  235.39   21.20
   7   6   5  202.70   14.23
  -7  -6   5  225.09   18.60
   4 -10  -3  450.92   35.26
  -4 -10   3  403.59   36.00
   4 -10  -3  529.37   30.31
   4 -10   3  448.37   43.06
   4  10  -3  479.43   22.94
  -4 -10   3  502.02   36.50
   4  10   3  481.69   29.33
  -4 -10  -3  444.13   36.91
   4 -10   3  505.51   26.89
   4 -10   3  454.06   32.95
  -4  10   3  468.28   23.07
   5   9  -4  -16.22    9.75
  -5   9   4    1.18    7.04
   5  -9  -4  -11.27   15.38
   5   9   4   13.60   11.08
  -5  -9   4  -23.50   14.07
   5  -9  -4   -6.34   12.70
   5  -9   4   -6.22   11.41
   5  -9   4    0.19   15.38
  -5  -9  -4  -19.63   15.88
  -5  -9   4   -2.40   12.18
   7  -7  -2  176.87   12.66
  -7  -7   2  244.62   26.06
   7   7   2  170.06   18.13
  -7   7   2  173.57   19.65
  -7  -7  -2  138.70   25.46
   7  -7   2  202.85   16.23
   7  -7  -2  196.81   24.78
   7   7  -2  193.43   16.00
   7   7  -2  182.69   16.55
   7   7   2  158.69   13.82
  -7   7  -2  203.97   19.57
   7  -7   2  224.24   25.42
   1   9  -9  221.11   20.69
  -1   9   9  207.53   16.02
  -1  -9   9  169.63   13.56
   1  -9  -9  174.62   15.27
   1  -9  -9  180.50   28.20
   1  -9   9  129.66   24.29
   1   9   9  192.06   19.11
  -1   9  -9  174.26   20.63
  -1  -9  -9  257.15   27.87
  -1  -9   9  218.89   24.13
  -1  -9  -9  192.73    9.60
   1  11   4   -1.97    9.97
   1  11   4    3.51    3.79
  -1  11  -4   12.82    8.59
   1 -11  -4  -16.66   14.88
  -1 -11   4   13.35    9.54
   1 -11   4   -0.33    8.92
   1  11  -4   -0.38    9.32
  -1  11   4   -8.16   11.24
  -1 -11  -4  -15.23   14.28
   1 -11  -4   -0.57    8.89
   1 -11   4   -6.50   13.71
  -8  -5  -2  644.30   40.58
   8  -5  -2  617.03   43.95
   8   5   2  607.78   29.98
   8   5  -2  608.09   26.69
  -8  -5   2  618.10   40.05
  -8   5   2  611.69   32.78
  -8   5  -2  615.59   30.58
   8   5   2  624.93   30.74
   8  -5   2  635.19   24.12
   8  -5   2  609.35   42.02
   8   5  -2  618.57   30.50
  -5   2 -12   95.82   17.37
   5  -2 -12   91.28   21.72
   5   2  12  108.65   21.05
  -5  -2  12  110.79   14.14
  -5   2  12  121.14   12.36
  -5  -2  12  110.75   13.81
   5   2 -12  133.02   26.33
  -5  -2 -12  127.02   12.56
   5  -2  12  119.40   21.07
  -5  -2 -12   91.35   20.25
  -5   2 -12  107.99   12.60
  -5   2  12   89.27   19.85
  -6   0 -11   -5.54    8.77
  -6   0  11   21.16   11.01
   6   0  11   21.26   14.04
   6   0 -11    4.23   15.30
  -6   0  11    2.83    7.78
  -6  -8   4   29.03   15.01
  -6   8   4   11.66   13.03
  -6  -8   4   30.32   14.36
  -6  -8  -4   -1.07   19.90
   6   8  -4   35.13   10.04
  -6   8  -4   19.06    9.74
   6  -8  -4   16.34   15.77
   6   8   4   20.33   12.86
   6  -8   4    0.49   18.64
  -6   8   4   26.70    6.14
   6  -8   4   15.47   14.94
   9   0   0   -8.63    6.60
  -9   0   0   -4.36   13.37
  -4  -2 -13   18.84   12.17
  -4   2 -13   17.47    7.35
  -4  -2  13    9.32   10.82
   4   2  13   21.19   15.76
   4  -2 -13   -0.61   14.49
  -4   2 -13   32.18   12.63
   4   2 -13   11.99   14.93
  -4  -2 -13   10.89    9.89
  -4   2  13    5.76   10.97
   4  -2  13   12.52   15.54
  -4  -2  13   19.64   10.51
  -4   2  13   15.15   11.15
   2 -11  -3  694.01   30.88
   2 -11   3  755.06   40.00
  -2 -11  -3  728.72   44.70
  -2 -11   3  621.19   45.28
   2  11   3  643.56   36.63
  -2 -11   3  639.35   40.69
  -2  11  -3  789.65   38.42
   2 -11  -3  662.07   44.19
  -2  11   3  681.97   29.16
   2  11  -3  696.09   26.64
   2 -11   3  645.60   41.67
  -6   5  -9   -6.42    5.97
  -6  -5  -9  -10.14    5.74
   6   5  -9   34.98   12.63
   6  -5  -9   34.91   16.09
   6   5   9  -14.55   12.03
  -6  -5   9    9.21    9.70
  -6   5   9  -13.49   11.49
   6  -5   9   -0.09   13.35
  -6  -5   9    9.02    9.27
  -6  -5  -9  -16.24   14.12
  -6   5   9   -1.79    4.52
  -3  -4  13  243.58   15.71
   3   4  13  268.22   26.43
  -3  -4 -13  259.00   18.86
  -3  -4 -13  278.25   28.75
   3  -4 -13  270.86   23.91
   3  -4  13  202.74   28.13
   3  -4 -13  227.64   32.20
   3   4 -13  224.87   27.57
  -3   4  13  264.20   18.79
  -3   4 -13  274.83   30.42
  -3  -4  13  252.44   23.26
   9   0  -1    4.54    5.46
   9   0   1   13.72    7.93
  -9   0  -1   -3.80   13.38
   9   0   1   -0.68   14.23
   9   0  -1   27.40   14.30
  -9   0   1    1.33   13.46
  -6  -1  11   88.88   15.22
  -6  -1 -11  106.56   13.57
   6   1  11   99.62   20.50
  -6   1  11   87.91   17.08
  -6   1 -11  104.19   15.11
   6  -1 -11  112.43   20.54
   6  -1  11  123.94   18.71
  -6  -1 -11  110.58   15.39
  -6  -1  11   81.67   12.72
  -6   1  11  101.43   10.69
  -6   1 -11   98.09   15.77
   6   1 -11  100.03   25.33
   7   2   9  382.96   28.26
   7  -2  -9  413.25   33.42
  -7   2   9  439.97   28.46
   7  -2   9  428.43   28.71
   7   2   9  393.68   29.80
  -7  -2   9  406.02   31.60
  -7   2  -9  430.59   22.49
  -7  -2   9  392.20   21.09
   7   2  -9  454.16   33.06
   7  -2   9  458.70   33.65
  -7  -2  -9  367.72   29.10
   3   0  14   14.29   14.90
  -3   0  14   10.64    7.98
  -3   0  14   13.36   13.33
  -3   0 -14    0.04   11.34
   3   0 -14   11.50   13.41
  -3   0 -14   10.41    9.74
   9  -1   0   -4.82   13.81
   9   1   0    9.10    7.31
  -9   1   0    4.81   12.85
  -9  -1   0    1.57   14.49
   9   1   0   52.08   13.83
  -6  -6  -8  684.52   20.09
  -6   6   8  678.71   36.98
   6  -6   8  649.97   43.06
   6   6   8  650.97   34.37
   6  -6  -8  694.05   40.40
  -6  -6   8  668.26   38.62
  -6   6  -8  710.87   25.35
   6   6  -8  694.42   40.01
   6  -6   8  715.19   35.19
  -6   6   8  640.93   16.26
  -6  -6  -8  711.30   44.22
  -6  -6   8  665.69   39.15
  -2   5 -13   29.56   15.27
   2   5 -13   57.96   15.70
  -2   5  13   35.00   14.71
  -2  -5 -13   37.32   10.61
  -2  -5  13    6.58   18.98
   2  -5  13   36.41   18.78
   2  -5 -13   30.28   12.97
   2  -5 -13   24.69   20.09
  -2  -5 -13   39.91   19.31
  -2  -5  13   32.92    6.09
  -9   1   1  230.62   24.19
   9   1   1  224.78   15.80
   9  -1  -1  245.40   11.27
  -9  -1   1  187.41   23.94
   9  -1   1  235.08   26.50
   9  -1  -1  275.24   27.38
   9   1   1  236.55   23.92
   9   1  -1  253.26   25.78
   9  -1   1  226.27   14.04
  -9   1  -1  236.67   22.45
  -9  -1  -1  256.84   29.91
   9   1  -1  230.05   12.51
  -3  -9   8  373.98   29.31
  -3   9  -8  287.71   24.79
  -3   9   8  261.71   15.48
   3  -9  -8  311.08   21.37
   3  -9   8  358.94   29.06
   3   9   8  297.47   24.24
  -3  -9  -8  268.65   33.14
   3   9  -8  356.30   23.04
   3  -9  -8  326.89   33.24
  -3  -9   8  311.94   21.61
  -2   3  14   -7.84   14.54
  -2  -3 -14   14.21   11.77
  -2   3 -14    9.54   13.31
   2   3  14    9.05   15.01
  -2  -3  14   26.50   17.12
   2  -3 -14   22.58   15.66
   2  -3  14    0.31   15.97
  -2  -3 -14   21.08    9.83
  -5  -8  -7  899.84   54.52
   5  -8  -7  878.69   50.68
   5   8   7  922.93   42.98
   5  -8   7  883.45   50.29
  -5   8   7  879.97   25.30
   5  -8   7  884.20   43.83
   5  -8  -7  868.88   54.06
  -5  -8   7  936.14   46.37
   5   8  -7  891.22   40.73
  -5   8  -7  864.27   26.03
  -5  -8   7  955.82   45.92
   8   0   7   -1.58   12.23
   8   0  -7   -3.49   13.95
   8   0  -7    3.57    2.63
  -8   0   7    7.75   11.52
   8   0   7   -2.15   13.34
  -8   0  -7    4.01   12.28
   7  -7   3  141.57   25.10
   7   7  -3  130.43   14.86
   7  -7  -3   84.14   24.09
   7  -7   3  135.55   15.91
  -7   7  -3  147.79   17.05
  -7   7   3  131.61    7.50
   7   7  -3  127.10   14.77
  -7   7   3  150.37   22.46
   7   7   3  122.18   11.65
  -7  -7   3  200.74   22.31
  -7  -7  -3  162.60   25.28
   7   7   3  159.84   16.38
  -3   1 -14  143.14   22.81
   3   1 -14  197.70   22.04
   3  -1  14  164.75   23.43
   3   1  14  143.70   22.41
  -3  -1  14  136.99   17.73
  -3   1  14  122.75   16.22
  -3  -1 -14  139.60   18.33
  -3  -1 -14  137.39   16.83
  -3  -1  14  144.10   14.63
  -3   1 -14  132.82   12.59
  -3   1  14  151.16   16.74
   3  -1 -14  111.35   20.96
   0  -4  14 3189.81  117.81
   0  -4 -14 3180.11   95.93
   0  -4 -14 3135.14  107.10
   0   4  14 3193.61  104.19
   0   4 -14 3173.72  113.16
   7   5   7  300.11   27.06
   7  -5   7  295.45   22.05
  -7   5   7  306.59   26.40
  -7  -5   7  285.65   24.28
  -7  -5   7  315.66   25.93
   7   5  -7  294.98   27.01
   7  -5  -7  321.79   29.39
  -7  -5  -7  288.07   29.21
   7  -5   7  294.17   32.09
  -7   5  -7  349.81   18.38
   7   5   7  269.25   18.67
   7   4  -8  420.88   33.97
   7  -4  -8  471.26   36.16
  -7   4  -8  477.00   22.06
   7   4   8  468.03   30.62
   7  -4   8  413.72   41.62
   7  -4   8  461.44   27.72
  -7  -4  -8  434.82   32.87
  -7   4   8  457.80   30.70
  -7  -4   8  415.42   27.07
   7   4   8  463.85   22.36
  -7  -4   8  485.75   27.52
  -9   0  -2  772.32   41.69
   9   0   2  853.39   31.08
  -9   0   2  818.12   42.63
   9   0  -2  829.36   21.63
   9   0   2  784.34   42.70
   9   0  -2  739.53   50.41
   8  -5   3  454.22   23.36
   8  -5   3  393.18   35.86
   8   5   3  464.21   23.75
   8   5  -3  439.29   20.24
   8   5  -3  461.03   27.36
  -8   5   3  423.07   30.61
   8   5   3  454.26   22.92
  -8   5  -3  425.48   24.50
   8  -5  -3  500.50   35.11
  -8  -5   3  459.97   32.22
  -8  -5  -3  475.52   36.72
   3  11   0   26.00   12.62
  -3 -11   0   -0.77   15.09
   3 -11   0   22.99   12.93
   3 -11   0   -6.89   12.75
   3 -11   0   -1.44   12.79
  -4  -6  11  435.25   22.76
   4  -6  11  351.85   31.67
   4  -6 -11  364.36   33.89
  -4   6  11  359.37   20.64
   4   6 -11  392.60   28.61
   4  -6 -11  406.04   26.52
  -4  -6  11  356.85   27.48
  -4  -6 -11  388.15   14.99
  -4  -6 -11  387.62   31.24
   4   6  11  350.89   27.10
  -4   6 -11  378.66   29.01
   8   1   7   58.96   16.95
  -8   1   7   49.16   17.23
   8  -1   7   50.86   17.69
   8   1  -7   86.67   18.69
  -8  -1   7   86.17   20.12
   8   1   7   65.89   15.75
   8   1  -7   57.30    6.42
  -8   1  -7   49.74   15.27
   8  -1  -7   68.75   19.16
  -8  -1  -7   71.46   15.91
   8  -1   7   45.26   14.10
  -6   4  10  594.00   34.00
   6   4 -10  548.31   36.11
   6   4  10  603.82   36.06
   6  -4 -10  653.87   45.27
  -6   4 -10  603.42   24.22
  -6  -4  10  607.13   29.55
   6  -4  10  592.56   36.05
  -6   4 -10  652.04   39.04
  -6  -4 -10  597.46   24.05
  -6  -4  10  571.78   30.24
  -6  -4 -10  594.43   37.88
   8   3   6  518.12   26.46
   8   3  -6  418.23   33.11
   8   3  -6  487.00   18.81
  -8   3   6  457.59   31.96
   8  -3   6  447.53   37.20
  -8   3  -6  472.61   26.08
   8  -3   6  455.62   25.04
   8  -3  -6  451.80   37.39
  -8  -3   6  451.37   36.15
   8   3   6  479.66   31.08
  -8  -3  -6  477.84   40.68
   4 -10   4  812.18   41.63
   4 -10   4  726.28   45.50
  -4  10   4  766.12   28.86
  -4 -10   4  728.96   44.53
   4 -10  -4  714.00   46.08
   4  10  -4  748.12   29.21
   4  10   4  758.81   40.03
   4 -10  -4  742.32   41.81
  -4 -10  -4  824.25   48.37
  -4 -10   4  672.21   38.36
   4  -7  10  430.11   31.98
   4   7 -10  387.91   27.82
   4  -7 -10  336.34   26.16
  -4  -7  10  388.30   30.73
   4  -7 -10  297.01   33.39
  -4  -7 -10  313.05   31.77
  -4   7 -10  388.51   28.37
   4   7  10  410.57   28.26
  -4  -7  10  373.81   22.94
  -4   7  10  352.39   19.53
   0 -11  -5    4.64    6.86
   0 -11   5   -7.23   13.91
   0  11  -5   -9.60    9.23
   0 -11   5  -13.42    8.88
   0  11   5   -9.01   10.20
  -8   4   5  379.71   27.74
   8   4   5  349.74   22.10
  -8  -4  -5  320.65   31.14
   8   4   5  344.34   20.74
   8   4  -5  352.36   31.36
   8  -4   5  349.73   32.34
  -8  -4   5  344.86   27.92
   8  -4   5  335.84   22.42
  -8   4  -5  392.55   22.58
   8  -4  -5  392.60   32.84
   8   4  -5  375.52   18.62
   2 -10  -7   71.45   22.35
   2 -10  -7   69.52   13.48
  -2 -10  -7  116.08   21.32
   2  10   7   86.54   18.57
  -2 -10   7   46.42   11.37
   2 -10   7   91.57   19.32
  -2  10  -7   89.16   15.46
  -2 -10   7   75.67   18.77
  -2  10   7   48.14   10.99
   2 -10   7   68.60   10.20
  -2  10   7   41.85   11.22
   2  10  -7   99.43   16.07
   3 -11   1 1607.18   72.43
  -3 -11  -1 1617.23   72.49
   3 -11   1 1659.59   73.89
   3 -11  -1 1712.10   72.16
  -3 -11   1 1472.58   72.01
   3  11  -1 1567.04   40.53
  -3 -11   1 1613.85   68.81
   3 -11  -1 1638.83   75.45
   3  11   1 1596.72   58.89
   3 -11   1 1568.70   63.74
   3 -11  -1 1558.59   59.59
   3  11   1 1567.78   33.67
  -9  -1  -2  339.15   28.09
  -9  -1   2  372.45   31.15
   9   1  -2  376.10   13.98
   9   1   2  371.31   27.78
   9  -1  -2  361.15   11.50
  -9   1  -2  353.12   26.95
   9   1  -2  361.22   27.96
   9  -1  -2  382.02   32.22
   9  -1   2  398.87   19.36
   9  -1   2  384.71   30.79
  -9   1   2  361.51   29.59
   9   1   2  376.63   20.45
   0  -7 -12    7.11    8.92
   0  -7  12    1.54   15.23
   0  -7 -12  -21.07   17.49
   0   7  12    9.67   11.58
   0   7 -12   31.08   13.68
  -6  -2  11   65.65   13.26
  -6   2 -11   62.62   11.94
  -6  -2 -11   61.13   10.97
  -6   2  11   50.83   15.11
  -6  -2  11   44.35   13.86
   6  -2 -11   56.87   18.37
  -6   2 -11   55.03   14.84
   6  -2  11   79.20   18.57
  -6  -2 -11   88.32   18.65
  -6   2  11   59.15    9.58
   6   2  11   99.71   18.06
   6   2 -11   18.83   18.33
   3 -10   6  165.54   14.49
  -3  10   6  166.71   12.39
  -3 -10  -6  153.36   25.70
  -3 -10   6   84.01   19.19
   3 -10  -6  120.79   18.89
   3 -10   6  127.98   20.67
   3  10   6  157.31   19.29
  -3 -10   6  110.15   22.97
   3  10  -6  149.57   17.80
   3 -10  -6  130.67   25.46
  -3  10  -6  121.73   17.71
   0   0  15   -3.38   12.40
   0   0 -15    6.48    9.60
  -1  -4  14  808.25   20.68
  -1   4 -14  859.80   43.96
  -1   4  14  817.20   38.60
  -1  -4 -14  774.14   44.77
  -1  -4 -14  803.94   36.19
   1   4 -14  798.49   43.84
   1  -4 -14  840.06   41.88
   1  -4  14  839.28   47.61
  -1  -4  14  788.18   44.53
   1  -4 -14  753.97   38.99
   1   4  14  848.92   49.42
   2  -9  -9    2.19   15.90
   2  -9  -9    1.12    9.63
  -2  -9   9    6.80    7.32
  -2   9   9   -0.86    7.83
  -2  -9   9    7.95   14.21
   2   9  -9  -12.11   10.78
  -2   9  -9   -9.72   11.34
   2   9   9    3.54   10.31
   2  -9   9    6.01   13.55
  -2  -9  -9    7.34   15.24
   9   2   0    3.82    7.02
   9   2   0   17.20   12.02
  -9  -2   0   -3.45   12.40
   9  -2   0   -8.16    4.90
   9  -2   0   -0.94   14.24
  -9   2   0   12.39   12.09
   4  -9   7  471.74   38.71
   4  -9  -7  460.88   40.87
  -4  -9  -7  432.82   39.94
   4   9  -7  508.01   27.75
  -4   9   7  491.76   20.41
  -4  -9   7  503.01   36.05
   4  -9  -7  533.25   34.34
  -4  -9   7  540.68   27.26
  -4   9  -7  558.58   35.26
   4   9   7  506.83   30.91
  -4   9  -7  513.53   17.88
   5  -9   5  235.40   26.43
   5  -9   5  241.51   29.08
  -5   9   5  226.92   14.23
  -5   9  -5  206.31   15.59
  -5  -9   5  236.11   25.30
   5   9  -5  243.52   20.89
   5  -9  -5  234.70   27.84
   5  -9  -5  172.23   28.50
  -5  -9  -5  199.50   28.40
   5   9   5  242.77   22.16
  -5  -9   5  210.93   21.14
  -2 -11   4    1.80   16.39
  -2 -11   4   11.11   11.77
  -2  11   4    5.31   11.31
   2 -11  -4   34.22   17.10
   2 -11   4    6.26   13.76
   2 -11  -4   -0.88   11.42
  -2 -11  -4  -22.66   20.07
   2  11   4    8.07   12.47
   2  11  -4   12.67    9.18
   2 -11   4   32.97   10.42
  -2  11  -4   18.29   12.69
   3  -7 -11  965.88   44.22
  -3  -7  11  923.47   47.40
   3  -7  11  960.70   52.41
  -3   7  11  898.92   36.55
  -3   7 -11 1085.49   47.92
   3  -7 -11  879.19   52.31
   3   7  11  946.35   44.15
  -3  -7 -11  936.74   23.07
  -3  -7  11  911.10   30.99
   3   7 -11  900.11   43.62
  -3  -7 -11  960.37   51.42
   0   8  11  288.38   23.30
   0   8 -11  376.67   27.72
   0  -8 -11  204.37   31.72
   0  -8 -11  322.61   16.96
   0  -8  11  321.72   29.34
  -5   3  12   39.66   14.57
  -5  -3 -12   35.89   17.71
  -5  -3  12   31.04   15.26
  -5   3 -12   52.51   15.29
  -5   3  12   47.98   10.59
   5   3 -12   26.65   18.19
  -5   3 -12   46.66    9.42
   5  -3 -12   35.64   17.52
   5  -3  12   77.25   17.88
  -5  -3 -12   47.37   11.98
  -5  -3  12   40.47   14.12
   5   3  12   43.09   17.97
   9  -2  -1  158.13    7.52
   9  -2   1  153.60   23.96
   9  -2   1  163.04   12.44
  -9   2  -1  144.22   20.93
  -9   2   1  184.05   21.90
   9   2  -1  148.09   11.95
   9   2  -1  161.03   20.69
   9   2   1  210.73   20.62
   9   2   1  158.96   14.83
   9  -2  -1  171.32   24.17
  -9  -2  -1  200.15   23.77
  -9  -2   1  179.48   23.57
   0   1 -15   -2.61    8.29
   0  -1 -15    5.52    9.07
   0  -1 -15   10.77   13.78
   0   1  15   12.09   12.11
   0   1 -15   -2.95   12.76
   0  -1  15   11.81   12.93
  -5  -6  10 2368.23   71.90
   5   6  10 2442.28   87.11
  -5  -6  10 2448.93   93.43
   5  -6  10 2434.92   91.16
  -5   6 -10 2267.14   47.70
   5  -6 -10 2399.48   86.37
   5   6 -10 2473.77   88.42
  -5  -6 -10 2393.15   49.71
  -5   6  10 2439.99   59.20
  -5  -6 -10 2558.21  107.75
  -5   6  10 2468.90   85.34
  -5   6 -10 2490.85   89.88
  -1 -11   5  263.70   19.52
  -1  11  -5  253.84   22.66
  -1 -11   5  238.39   27.00
   1  11   5  278.09   21.62
   1  11   5  252.15    9.21
  -1  11   5  246.00   19.66
   1 -11   5  214.44   27.46
   1 -11  -5  234.37   29.85
   1  11  -5  225.95   18.26
  -1 -11  -5  250.75   29.36
   1 -11   5  249.74   17.90
   1 -11  -5  217.68   16.22
  -6   7   7  170.10    8.60
  -6   7   7  148.89   21.29
   6  -7   7  156.45   25.42
   6  -7  -7  173.11   23.01
   6   7  -7  180.27   19.86
   6  -7   7  195.74   20.13
  -6  -7   7  204.71   24.00
  -6  -7  -7  226.46   26.05
   6   7   7  165.33   19.89
  -6   7  -7  156.71   12.97
  -6  -7   7  167.80   21.19
  -6  -7  -7  174.45    7.01
  -3   2 -14  311.60   15.38
  -3   2 -14  357.34   25.53
  -3  -2  14  329.11   25.07
  -3  -2 -14  377.98   26.13
  -3  -2  14  334.96   16.70
   3   2 -14  298.59   30.51
   3  -2  14  343.73   33.10
  -3   2  14  342.33   22.11
  -3   2  14  306.96   21.93
   3   2  14  268.26   31.23
   3  -2 -14  305.11   27.10
   4   3 -13  103.15   20.97
  -4  -3 -13  109.52   14.03
  -4  -3  13  101.21   14.06
  -4   3 -13   84.34    7.90
  -4   3 -13  109.81   17.76
  -4   3  13  109.69   15.59
  -4  -3  13  125.04   16.27
  -4  -3 -13  100.73   15.66
   4   3  13  109.63   22.12
  -4   3  13  112.49   16.15
   4  -3 -13   77.07   20.14
   4  -3  13   73.75   21.82
   1   7 -12  657.70   37.61
  -1   7 -12  694.89   41.53
   1  -7 -12  667.09   43.84
  -1  -7 -12  685.02   26.60
   1  -7 -12  698.79   28.17
  -1  -7  12  698.64   43.08
   1   7  12  738.65   36.14
  -1   7  12  706.48   33.68
   1  -7  12  708.45   52.16
  -1  -7 -12  701.89   43.57
  -3 -11   2    2.15   14.88
   3  11  -2    3.90    7.22
   3 -11  -2   -3.38   10.30
   3 -11   2  -23.15   12.24
   3 -11   2    2.37   11.68
  -3 -11  -2  -11.31   14.36
   3  11   2   13.08   10.90
   3 -11  -2   25.39   10.99
  -3 -11   2  -31.80   15.33
   6   8  -5 1970.33   65.25
  -6   8  -5 1981.92   53.29
   6  -8   5 1906.40   87.56
   6   8   5 2045.66   69.02
  -6  -8   5 1970.30   75.35
   6  -8   5 1993.91   67.60
   6  -8  -5 1897.79   78.80
  -6  -8  -5 2047.05   92.82
  -6   8   5 1945.31   70.76
  -6  -8   5 2005.75   84.57
   3  -6 -12 1280.62   50.73
   3  -6  12 1289.00   64.11
  -3  -6 -12 1322.16   60.31
   3   6  12 1369.33   58.59
  -3   6  12 1220.85   44.62
  -3  -6  12 1245.55   56.24
  -3  -6 -12 1309.82   35.98
   3   6 -12 1237.20   59.17
  -3   6 -12 1303.16   57.26
  -3  -6  12 1289.70   37.02
   3  -6 -12 1202.34   61.88
   7   6   6 1184.04   37.62
  -7  -6   6 1189.67   46.97
   7   6   6 1145.17   45.77
  -7   6  -6 1168.18   41.60
   7  -6   6 1141.13   50.08
   7  -6   6 1162.37   62.46
   7   6  -6 1279.59   51.06
  -7   6   6 1142.98   52.01
  -7  -6  -6 1099.68   57.66
  -7  -6   6 1174.17   52.01
   7  -6  -6 1149.11   56.63
  -1   0 -15   -9.14   13.14
  -1   0 -15   15.89    8.87
  -1   0  15    0.91   12.44
   1   0  15   -0.98   12.66
   1   0 -15  -12.40   10.11
   1   0 -15    8.32   12.80
   9   0  -3    6.15    4.78
   9   0  -3   -5.21   14.67
  -9   0  -3   33.02   13.69
   9   0   3   12.78   13.24
  -9   0   3   10.63   14.19
   9   0   3   -2.42   10.04
   7   3  -9 2094.40   93.70
  -7  -3  -9 1935.49   75.25
   7   3   9 2018.44   64.34
  -7  -3   9 2108.66   71.37
   7  -3   9 2084.66   87.13
   7  -3  -9 2091.84   83.80
   7   3   9 2000.57   74.45
   7  -3   9 2124.95   83.86
  -7  -3   9 2111.35   64.05
  -7   3   9 2072.99   78.45
  -7   3  -9 2149.43   69.31
   0  -6 -13  185.32   25.22
   0   6 -13  165.54   24.35
   0  -6  13  243.17   26.49
   0   6  13  177.77   20.19
   0  -6 -13  226.49   18.34
  -4   5 -12 1691.27   62.57
  -4   5  12 1565.94   51.12
  -4  -5 -12 1535.56   43.26
  -4  -5  12 1446.69   46.80
   4  -5 -12 1622.84   64.14
   4  -5  12 1557.55   70.10
  -4  -5 -12 1546.14   67.14
   4   5  12 1600.83   66.74
   4  -5 -12 1548.97   67.41
   4   5 -12 1611.66   67.80
   8   2  -7  808.12   45.97
   8   2   7  806.87   43.18
  -8  -2  -7  740.86   42.34
  -8  -2   7  776.58   39.78
   8  -2   7  799.10   47.55
   8  -2   7  781.93   41.74
   8   2   7  810.63   36.04
  -8   2   7  817.02   41.95
  -8   2  -7  780.82   35.47
   8  -2  -7  767.18   47.19
   0  10  -8    7.73   10.89
   0 -10   8   34.00   14.31
   0 -10  -8   18.28   15.66
   0 -10  -8   -4.38    5.71
   0  10   8   -8.80    9.73
   7  -7   4   42.74   15.95
  -7  -7  -4   17.41   15.90
   7  -7   4   13.54   11.04
  -7   7  -4    5.94   10.28
   7  -7  -4   29.14   13.71
  -7  -7   4   15.12   13.38
  -7   7   4    2.61   12.64
   7   7  -4   12.07    8.95
   7   7  -4   -1.39   12.10
   7   7   4   -4.03    6.87
   7   7   4   20.44   10.52
  -7   7   4   -0.98    3.41
  -1  -8 -11    3.21    5.88
   1   8 -11    7.01   13.16
   1  -8  11   -4.77   15.06
  -1  -8 -11    4.09   15.80
  -1   8  11  -12.21   11.60
   1  -8 -11    0.37    9.27
  -1  -8  11    8.85    4.49
   1   8  11   -8.40   13.81
  -1   8 -11   -1.28   12.85
   1  -8 -11   -2.29   15.57
  -1  -8  11   29.09   15.07
   5   7   9   28.69   13.45
  -5   7  -9    5.57    5.59
  -5   7   9   -5.45    6.71
  -5  -7   9    4.67   12.74
   5  -7   9   -4.37   13.93
   5  -7  -9   -1.54   16.02
   5   7  -9   27.74   12.66
  -5  -7  -9   -1.19   16.36
  -5  -7  -9    7.66    3.99
   5  -7  -9    6.84   12.15
  -5  -7   9   24.51   12.88
  -5   7  -9   23.48   15.38
   9   2  -2  318.85   27.84
  -9  -2   2  349.08   29.77
  -9  -2  -2  351.78   31.07
  -9   2   2  358.02   28.81
   9   2   2  398.84   25.50
   9  -2  -2  350.81   33.29
  -9   2  -2  289.94   25.71
   9  -2   2  327.32   30.13
   9  -2   2  314.84   17.12
   9   2  -2  353.20   15.16
   9   2   2  328.44   17.38
  -1   1 -15   49.72   15.51
   1   1 -15   89.23   16.47
  -1  -1 -15   53.68   11.80
   1  -1 -15   71.56   12.77
   1  -1  15   81.13   22.32
   1   1  15   61.37   16.79
  -1  -1  15   34.72    9.47
   1  -1 -15   20.99   15.41
  -1  -1  15   62.55   17.22
  -1  -1 -15   53.73   14.31
  -1   1 -15   51.26   10.89
  -1   1  15   70.31   16.23
   9  -1  -3  197.98   28.37
   9   1   3  131.88   24.48
  -9  -1  -3  174.05   23.07
   9   1   3  174.68   16.50
   9  -1   3  170.20   15.26
  -9   1  -3  173.53   21.14
  -9  -1   3  218.85   22.44
   9   1  -3  153.03    9.58
   9   1  -3  155.42   22.04
   9  -1   3  152.78   22.47
  -9   1   3  145.68   21.24
   4  -8  -9  351.86   35.88
  -4  -8   9  410.90   21.10
   4   8  -9  389.43   26.24
   4  -8   9  385.35   31.16
   4   8   9  333.97   27.29
  -4   8   9  389.22   16.83
  -4  -8  -9  358.67   34.60
   4  -8  -9  360.32   26.00
  -4   8  -9  322.07   29.89
  -4  -8   9  359.72   30.68
  -4   8  -9  363.75   12.14
   3   8  10 1894.33   74.65
   3  -8 -10 1930.18   83.55
  -3  -8  10 1816.84   53.77
   3   8 -10 1862.72   77.02
  -3   8  10 1877.76   56.82
   3  -8  10 1778.93   78.93
  -3  -8  10 1985.68   81.72
   3  -8 -10 1935.28   63.38
  -3  -8 -10 1962.35   85.06
  -3   8 -10 2037.22   75.21
  -5   5  11   21.91    8.92
   5   5 -11   37.70   15.26
   5   5  11   15.68   15.53
  -5  -5  11   58.61   15.80
  -5  -5  11   25.98    9.94
  -5   5 -11   28.68   14.69
  -5  -5 -11   38.62   16.46
   5  -5 -11   30.08   15.25
  -5   5  11   11.45   13.35
  -5   5 -11   15.87    6.25
   5  -5  11   12.99   15.86
  -5  -5 -11   15.30    7.92
   8  -5   4   23.45   16.66
   8   5   4   13.31    9.18
   8   5  -4   21.32    9.95
  -8   5   4   28.05   13.55
   8   5  -4   26.48   16.49
  -8  -5  -4   14.05   16.34
   8  -5  -4    2.28   18.16
   8   5   4   11.24   12.80
  -8  -5   4   21.06   19.16
  -8   5  -4   30.74   13.27
   8  -5   4   17.41   11.20
   6  -9   0  447.59   33.46
   6  -9   0  401.25   23.92
   6   9   0  362.47   17.68
   6   9   0  393.02   25.71
  -6   9   0  386.54   23.40
  -6  -9   0  366.71   31.71
   1  -6 -13 1149.10   60.38
  -1  -6 -13 1149.60   59.19
  -1  -6 -13 1231.15   41.90
  -1   6  13 1146.04   51.73
   1  -6  13 1274.46   63.39
  -1  -6  13 1287.00   58.57
   1   6 -13 1247.16   57.16
  -1   6 -13 1184.40   56.02
   1   6  13 1266.69   51.68
   1  -6 -13 1301.36   48.95
   1  10  -8   52.49   14.33
  -1  10  -8   48.81   14.37
   1  10   8   32.26   16.99
   1 -10   8   49.50   19.33
   1 -10  -8   51.00   10.94
  -1  10   8   37.92   12.04
   1 -10  -8   33.63   21.14
  -1 -10  -8   39.01   20.98
  -1 -10   8   61.61   19.84
  -1 -10   8   47.03   11.13
   1 -10   8   60.81    8.98
  -6  -9  -1   44.01   18.28
   6   9   1   22.99   13.09
   6  -9  -1   41.46   17.46
  -6  -9   1   35.39   16.44
   6  -9  -1   31.72   11.92
  -6   9  -1   44.87   10.97
   6   9   1   16.27    7.32
  -6   9   1   35.00   14.52
   6  -9   1   34.73   12.89
   6  -9   1   40.91   17.07
   6   9  -1   32.78    9.38
   6   9  -1   35.71   12.83
   0   2 -15  206.93   22.49
   0  -2  15  191.94   11.57
   0  -2  15  181.13   24.39
   0  -2 -15  187.19   21.14
   0  -2 -15  186.83   21.11
   0   2  15  194.83   26.42
  -5 -10   0  -12.07   15.74
   5 -10   0   -1.67   13.15
   5  10   0   -5.40    5.90
   5 -10   0    7.73    9.62
   5  10   0  -14.63   11.68
   5 -10   0    0.07   12.84
  -8   6   0   49.61   13.34
   8  -6   0   38.38   19.21
  -8  -6   0   33.22   17.78
   8   6   0   37.12   10.29
   8  -6   0   16.58    8.60
   8   6   0   21.38   10.20
  -7   0 -10   67.01   17.91
  -7   0  10   97.06   21.01
  -7   0  10   79.61   10.12
   7   0  10   88.78   18.36
   7   0 -10  105.69   21.90
   3 -11  -3 1862.38   83.25
  -3  11   3 1998.71   57.74
   3 -11  -3 1943.93   70.35
   3 -11   3 1881.41   82.43
   3 -11   3 1864.94   75.07
   3 -11   3 1867.63   70.79
  -3 -11  -3 1778.47   81.55
  -3 -11   3 2027.75   80.85
   3  11  -3 1890.29   54.77
  -3 -11   3 1931.73   83.73
   3  11   3 1931.33   68.64
  -4 -10   5  678.19   46.56
   4  10   5  809.50   40.20
  -4  10  -5  861.91   27.54
   4 -10  -5  800.22   44.44
   4  10  -5  801.55   31.46
  -4 -10  -5  708.13   49.68
   4 -10   5  754.01   47.49
  -4 -10   5  734.72   39.76
   4 -10  -5  727.53   54.89
  -4  10   5  767.35   29.81
   4 -10   5  786.62   51.45
   5  10   1   51.18   15.08
  -5  10  -1   52.59   11.45
   5 -10  -1   62.71   17.17
   5 -10  -1   58.91   17.63
   5  10  -1   82.99   17.81
   5 -10  -1   79.04   16.36
  -5 -10  -1   67.62   19.86
   5 -10   1   58.36   18.94
   5  10  -1   65.87    9.82
   5 -10   1   49.35   13.29
  -5 -10   1   60.42   19.19
   5  10   1   51.28    6.87
  -6  -3  11  160.99   21.19
  -6  -3 -11  159.04   15.67
  -6   3 -11  163.98   24.59
   6   3 -11  190.46   23.78
   6  -3 -11  189.94   25.59
  -6  -3 -11  146.34   20.41
  -6  -3  11  207.73   19.53
   6  -3  11  187.37   24.57
  -6   3  11  159.54   21.10
  -6   3  11  171.25   11.04
   6   3  11  152.71   23.77
  -6   3 -11  168.67   14.33
   8   6   1   18.01   10.37
  -8  -6  -1   25.75   16.46
   8  -6  -1  -14.58   15.47
  -8  -6   1   19.19   14.71
  -8   6  -1    4.14   11.34
   8   6  -1    4.21   12.18
   8   6  -1    9.93    9.03
   8  -6   1    7.04    7.64
   8   6   1    5.83   11.45
   8  -6   1   28.26   16.47
   8  -6  -1    4.60    5.99
  -8   6   1   29.32   12.04
   2  -4 -14   -2.68   12.24
  -2  -4 -14   12.14   13.22
   2  -4  14   24.27   15.82
  -2  -4  14   13.45    7.30
   2   4 -14    8.86   14.58
  -2  -4 -14    9.13   11.53
  -2   4  14   22.18   10.83
   2  -4 -14   -1.62   13.80
  -2  -4  14   22.59   14.55
  -2   4 -14    3.30   14.38
   2   4  14   40.11   15.02
   0  -9  10   -1.66   14.77
   0   9  10    2.01   10.32
   0  -9  10    2.94    5.20
   0   9 -10   11.45   12.22
   0  -9 -10    4.52    6.62
   0  -9 -10   -4.81   15.69
   9   3   0   70.77   14.73
   9  -3   0    2.26   16.06
   9  -3   0   -6.03    5.44
   9   3   0   -0.78    8.53
  -9  -3   0   34.96   14.78
  -9   3   0    4.34   12.10
   7  -1  10    4.96   13.42
  -7   1  10   -1.75   12.61
  -7  -1  10   12.20   12.34
  -7   1  10    8.93    6.58
  -7  -1  10   16.05    8.75
   7   1 -10  -17.04   16.30
   7  -1 -10   29.32   16.48
  -7  -1 -10    8.76   11.72
  -7  -1 -10    8.28   14.09
   7  -1  10   20.78   13.48
   7   1  10    1.77   13.66
  -7   1 -10   21.62   12.44
   1  -2 -15  715.35   38.35
   1   2 -15  651.57   41.62
  -1  -2  15  702.99   22.20
   1  -2  15  806.71   45.14
  -1  -2 -15  641.93   34.04
   1  -2 -15  748.54   35.42
   1   2  15  796.86   41.34
  -1  -2 -15  709.85   34.60
  -1   2  15  718.32   38.06
  -1   2 -15  700.62   23.22
  -1   2 -15  760.18   40.54
  -1  -2  15  741.39   38.80
   9   2   3  137.48   17.37
   9   2  -3   88.85   19.60
   9  -2  -3  148.69   22.21
   9  -2   3  121.63   22.38
   9  -2   3  106.14   13.46
  -9   2  -3  132.07   18.48
  -9  -2  -3  141.22   26.29
   9   2  -3  105.87    9.23
   9   2   3  116.44   15.35
  -9  -2   3  131.06   20.13
  -9   2   3   93.86   19.73
   3  -5  13  746.82   44.50
   3  -5 -13  748.30   42.34
  -3  -5  13  678.21   38.79
  -3  -5  13  673.89   23.84
   3  -5 -13  701.84   43.35
  -3  -5 -13  687.29   40.57
  -3   5 -13  639.25   39.13
   3   5  13  733.44   41.47
  -3  -5 -13  708.29   28.29
   3   5 -13  673.03   40.37
  -3   5  13  649.87   29.06
   6   9  -2   13.23   12.41
   6  -9   2    2.17   14.91
   6   9   2    0.50   11.06
   6  -9  -2    9.47    9.39
  -6  -9  -2  -13.44   14.91
  -6   9   2   -3.08   10.35
   6   9  -2    2.65    8.99
  -6  -9   2    8.11   13.86
   6  -9  -2  -16.07   14.18
  -6   9  -2   -3.67   10.05
   6  -9   2   13.10    8.90
  -9   3  -1  984.67   49.50
   9  -3  -1  975.39   53.43
   9   3   1  995.13   34.51
   9  -3  -1  909.49   18.92
   9   3  -1  990.21   31.41
  -9   3   1 1018.62   46.51
  -9  -3  -1  999.66   51.98
   9   3  -1  964.69   43.04
   9  -3   1  964.45   52.78
   9  -3   1  973.36   26.67
  -9  -3   1  917.14   50.06
   9   0   4  644.56   36.93
  -9   0   4  603.02   36.05
   9   0  -4  603.56   13.65
   9   0  -4  610.75   38.04
  -9   0  -4  578.44   35.10
   9   0   4  606.76   26.43
   2  11  -5   59.74   13.91
  -2  11   5   48.50   11.31
  -2  11  -5   23.52   13.49
   2 -11   5   32.45   17.78
   2  11   5   37.47   15.60
   2 -11  -5   65.45   20.80
   2 -11  -5   43.26   13.66
  -2 -11   5   44.22   20.26
  -2 -11   5   86.70   13.41
   2 -11   5   25.18   13.48
  -2 -11  -5   54.65   19.69
   0  11   6  -18.15   10.77
   0  11  -6    1.80    9.28
   0 -11  -6    0.81    6.64
   0 -11   6  -13.31    9.87
   0 -11  -6   25.09   16.29
   0 -11   6  -14.60   18.20
  -3   3 -14  610.65   36.95
  -3   3  14  649.95   34.48
   3  -3  14  607.71   43.81
   3   3 -14  627.20   42.04
  -3  -3 -14  584.66   33.26
  -3  -3 -14  664.91   27.75
   3  -3 -14  634.12   38.41
   3  -3 -14  628.73   37.88
   3   3  14  632.66   41.23
  -3  -3  14  555.32   34.81
  -3  -3  14  638.71   24.11
   8  -4   6   63.44   13.08
  -8   4   6   98.22   18.00
   8   4   6   53.82   14.69
  -8  -4  -6   74.45   19.61
   8   4   6   67.48   15.30
   8  -4  -6   88.24   21.79
   8  -4   6   71.29   22.01
  -8  -4   6   54.62   16.91
  -8   4  -6   67.32   13.74
   8   4  -6   70.15   18.62
   8   4  -6   84.31   11.06
  -2  -7  12  122.25   10.37
  -2   7  12  119.28   15.00
  -2  -7 -12  118.12   10.16
   2   7  12  102.77   18.73
   2  -7 -12  113.99   23.13
   2  -7 -12   98.36   14.31
   2  -7  12  125.71   23.75
  -2  -7 -12  139.53   21.69
   2   7 -12   88.18   19.55
  -2  -7  12  114.15   21.15
  -2   7 -12   86.11   21.37
   2   0 -15  -14.97   12.24
  -2   0 -15    0.63    8.71
  -2   0  15    8.32   14.55
   2   0  15   -1.16   14.93
   1   9 -10   98.09   16.68
  -1  -9  10   66.99    8.35
  -1  -9 -10   86.66   21.63
   1   9  10   66.45   15.06
   1  -9 -10   62.65   11.84
   1  -9 -10   68.69   22.37
  -1  -9 -10   56.69    8.26
  -1   9  10   78.39   16.11
  -1  -9  10   75.87   20.16
   1  -9  10  113.22   20.63
  -1   9 -10   59.27   17.05
   5 -10  -2  125.66   19.25
   5 -10   2  125.98   22.33
   5 -10  -2   87.62   16.46
  -5  10  -2   76.72   12.93
  -5 -10  -2   99.91   29.14
   5  10  -2   95.59   17.10
  -5 -10   2   83.92   20.51
   5 -10   2  109.45   16.28
   5 -10  -2  104.64   20.17
   5  10  -2  100.08   12.33
   5  10   2  103.18   17.02
  -8   6   2   17.35   14.45
   8   6  -2   43.04   10.05
   8  -6   2   40.88    9.95
   8   6  -2   39.23   12.15
  -8  -6  -2   31.74   19.53
  -8  -6   2   60.71   17.62
  -8   6  -2   58.90   16.02
   8   6   2   37.59   11.07
   8  -6  -2   33.39    5.19
   8  -6  -2   73.79   19.41
   8  -6   2   38.52   19.70
   8   6   2   38.72   12.04
   9  -1   4  119.19   13.03
   9   1   4   95.81   15.82
   9  -1  -4  109.14   22.19
   9   1   4  113.39   18.47
  -9   1   4  107.43   19.79
   9   1  -4   88.69    6.94
  -9  -1  -4  103.17   19.85
   9  -1   4  134.81   21.65
  -9  -1   4  112.54   20.82
  -9   1  -4  161.20   22.09
   9   1  -4  145.61   21.16
   5   0 -13  -22.43   13.67
  -5   0 -13   26.17   10.12
  -5   0  13  -12.33   11.49
  -5   0 -13    1.35   10.67
  -5   0  13   -0.65    7.93
   5   0  13   -2.43   13.15
  -8  -3   7  461.85   22.63
   8   3  -7  508.01   40.06
  -8   3  -7  488.43   26.03
  -8   3   7  488.45   33.22
   8  -3  -7  479.83   37.40
  -8  -3  -7  484.92   39.18
   8  -3   7  485.37   33.09
   8   3   7  527.30   29.02
  -8  -3   7  473.68   33.09
   8  -3   7  470.51   37.27
   8   3   7  497.61   29.48
   5   9  -6  356.61   22.93
   5  -9  -6  299.67   32.69
   5  -9   6  350.46   31.99
   5  -9  -6  356.43   27.91
  -5  -9   6  331.96   26.26
   5   9   6  379.76   27.45
  -5   9   6  363.87   16.93
  -5  -9  -6  334.23   36.18
   5  -9   6  420.69   35.45
  -5  -9   6  373.85   30.92
  -5   9  -6  359.35   17.93
   5  -8  -8 2384.34   94.01
   5  -8   8 2395.53   89.59
  -5   8  -8 2684.57   96.63
  -5  -8  -8 2492.20  103.95
   5  -8  -8 2354.32  103.68
   5   8  -8 2367.91   85.30
   5   8   8 2332.52   83.05
  -5  -8   8 2518.73   79.45
  -5  -8   8 2365.28   89.02
  -5   8  -8 2455.35   55.92
  -5   8   8 2444.78   57.81
   8   0  -8  800.86   48.32
   8   0   8  935.10   53.21
   8   0   8  857.15   40.84
  -8   0  -8  871.18   40.78
  -8   0   8  894.55   44.70
   0 -12   0 4176.45  142.47
   0  12   0 4264.19   99.01
   0 -12   0 4126.90  156.87
  -2   8 -11    1.35   14.66
   2   8  11    1.27   14.11
   2   8 -11   21.56   17.01
  -2  -8  11   29.36    7.58
  -2  -8  11   21.41   16.69
   2  -8 -11   31.07   10.08
  -2   8  11   18.22   11.10
   2  -8 -11   72.29   19.40
  -2  -8 -11   52.01   18.08
  -2  -8 -11   25.82    6.00
   2  -8  11   24.02   16.78
   0   5 -14    1.52   13.66
   0  -5  14   -2.04   14.77
   0  -5 -14   -0.22    8.76
   0  -5 -14  -17.99   12.72
   0   5  14    4.78   12.14
  -2  -1  15  281.16   17.60
   2   1  15  361.27   31.44
  -2   1  15  269.86   26.11
  -2   1 -15  268.04   16.51
   2  -1 -15  259.58   26.90
   2   1 -15  258.37   27.65
  -2  -1 -15  279.79   21.01
  -2  -1 -15  295.57   22.03
  -2  -1  15  252.94   28.91
  -2   1  15  251.48   16.72
  -2   1 -15  284.40   24.97
   2  -1  15  203.71   28.26
  -6   6  -9    1.59    6.94
   6   6   9   -0.65   10.82
   6  -6   9  -27.68   14.28
  -6   6   9    3.59    5.96
  -6  -6  -9  -31.92   17.70
  -6   6   9  -10.27   12.07
   6   6  -9   18.07   11.54
   6  -6  -9   -2.76   12.47
  -6  -6   9   -9.76   10.06
   6  -6   9    7.87   14.50
  -6  -6  -9   -2.73    4.77
  -6  -6   9   20.57   10.50
   7  -5  -8  697.67   41.72
  -7  -5   8  652.65   34.56
  -7   5  -8  664.60   26.10
   7   5   8  676.07   27.26
   7   5   8  682.22   41.21
   7  -5   8  649.51   34.33
  -7  -5  -8  669.20   48.92
  -7  -5   8  686.37   36.99
  -7   5   8  618.26   37.23
   7   5  -8  739.22   40.76
   7  -5   8  669.14   46.09
   9  -3   2   20.45    7.82
  -9  -3  -2   19.77   18.37
   9   3  -2   33.31    8.48
  -9   3  -2   22.69   13.14
   9  -3  -2   44.13   21.38
  -9   3   2    9.59   13.92
   9   3   2    8.87   12.58
   9   3   2   15.88   11.01
  -9  -3   2   16.58   15.66
   9  -3   2    6.24   17.09
   9   3  -2   57.26   13.90
   7   8   0   -5.22    7.62
   7   8   0    9.38    9.65
  -7   8   0   -8.59   10.00
   7  -8   0   17.66    8.25
   7  -8   0  -22.10   14.37
   1  11  -6   59.62   12.83
   1  11   6   59.27   15.44
  -1  11   6   69.87   16.22
   1 -11   6   70.75   19.43
   1 -11  -6   27.49   20.43
  -1 -11   6   66.60   11.60
  -1 -11   6  108.55   20.73
   1 -11  -6   51.64   11.79
  -1 -11  -6   71.54   20.64
   1 -11   6   58.44   13.27
  -1  11  -6   86.35   13.55
  -1 -11  -6   47.82    6.06
   3 -10  -7  416.66   38.85
  -3 -10   7  416.46   27.69
  -3  10  -7  496.68   33.44
   3 -10   7  428.56   35.13
  -3 -10  -7  430.54   41.60
   3  10  -7  472.63   29.35
  -3 -10   7  402.34   35.12
  -3  10  -7  500.16   16.17
  -3  10   7  395.10   22.36
   3  10   7  439.99   30.04
   3 -10  -7  466.39   29.76
   5   4  12 2747.66  103.11
  -5  -4 -12 2981.70   77.03
  -5   4 -12 3013.04  104.20
  -5  -4  12 2879.70   86.74
   5  -4  12 2877.19  111.75
   5   4 -12 2828.69  108.03
  -5  -4  12 2901.75   92.41
   5  -4 -12 3010.61  111.83
  -5   4  12 2893.58   73.11
  -5   4  12 2799.12   95.35
  -5  -4 -12 2936.55  104.18
   0  12  -1  750.77   30.78
   0 -12   1  712.00   43.36
   0  12   1  766.12   27.51
   0 -12  -1  686.87   47.01
   0 -12   1  774.90   46.60
   7  -7  -5  531.49   40.26
   7   7   5  500.67   30.09
   7   7  -5  583.44   34.89
  -7  -7  -5  608.86   43.05
   7  -7   5  593.76   44.21
  -7   7   5  582.99   35.91
   7   7   5  612.92   24.24
  -7  -7   5  597.27   31.56
  -7   7  -5  563.88   23.74
  -7  -7   5  568.87   43.62
   7  -7   5  556.58   28.94
   5   1  13  604.56   46.03
  -5  -1 -13  579.39   29.08
   5  -1  13  594.12   38.38
  -5  -1 -13  577.60   28.87
   5  -1 -13  599.71   38.31
  -5   1  13  620.05   24.67
  -5   1 -13  586.03   32.53
  -5  -1  13  617.33   28.18
  -5   1 -13  590.27   28.05
   5   1 -13  584.26   40.03
  -5   1  13  578.81   29.78
  -5  -1  13  603.77   31.42
   6   5  10  953.08   46.45
   6  -5  10  934.16   46.33
  -6   5 -10 1010.47   33.33
  -6   5  10  937.62   25.47
  -6   5 -10 1077.71   53.08
  -6  -5  10  905.74   42.89
   6  -5 -10  885.31   50.59
  -6  -5 -10 1033.44   52.30
  -6  -5 -10  949.21   29.02
  -6  -5  10  975.36   46.50
  -6   5  10  943.36   44.74
   6   5 -10  934.44   46.74
   8  -1   8   50.80   17.23
   8  -1   8   49.96   15.33
  -8  -1  -8   47.64   15.55
  -8  -1   8   39.07    7.99
   8   1   8   52.71   15.03
  -8  -1   8   54.53   15.71
   8   1   8   54.16   19.59
   8   1  -8   62.25   19.40
   8  -1  -8   57.79   19.91
  -8   1  -8   50.09   14.85
  -8   1   8   72.10   17.28
   6  -8  -6 1225.46   64.78
  -6  -8   6 1103.77   50.97
   6  -8   6 1201.69   49.40
   6  -8   6 1030.83   59.90
  -6  -8   6 1151.46   54.10
   6   8  -6 1189.25   46.06
  -6   8   6 1104.03   52.51
  -6  -8  -6 1156.60   62.73
  -6   8   6 1142.24   29.00
  -6   8  -6 1120.88   36.18
   6   8   6 1089.47   47.83
  -4  -4 -13    5.31   12.41
  -4   4  13   -3.41   10.57
  -4  -4  13   -0.93   11.74
   4  -4  13  -24.20   15.65
   4   4 -13   19.94   14.07
  -4   4  13   -9.62   10.92
  -4  -4 -13  -15.71    9.29
   4   4  13  -11.99   14.89
   4  -4 -13    4.01   12.57
  -4   4 -13   -1.48   13.60
  -3  -9   9  954.56   51.20
   3   9  -9  947.40   42.25
  -3  -9  -9  960.34   58.93
  -3   9  -9  941.48   46.74
   3  -9  -9 1013.82   65.49
  -3  -9   9  952.63   37.21
   3  -9   9  911.00   52.18
   3   9   9  947.75   42.78
  -3   9   9  942.50   31.85
   3  -9  -9  978.35   38.39
  -7   8  -1   95.49   13.97
   7  -8  -1   80.63   11.68
   7  -8   1   80.51   12.88
   7  -8   1   89.24   26.54
  -7  -8  -1   89.59   22.31
   7   8  -1   84.28   10.54
   7   8  -1   95.73   17.49
  -7  -8   1  138.28   20.94
   7   8   1   96.55   15.12
  -7   8   1   77.06   16.01
   7  -8  -1   88.75   20.66
   7   8   1   63.02   10.99
   7   2 -10   15.99   14.93
  -7  -2 -10   -4.99   11.80
  -7  -2 -10    1.57   11.56
  -7   2  10  -17.11   11.50
   7  -2  10   -1.42   12.03
   7  -2 -10    0.27   15.31
  -7  -2  10    4.25    8.68
   7  -2  10   -5.54   16.38
  -7   2 -10    2.52    8.57
  -7  -2  10   18.14   10.97
   7   2  10   -2.34   12.53
  -8   5   5   70.27   15.23
   8  -5   5   16.86   10.66
  -8  -5  -5   15.09   17.45
   8   5   5   23.41    9.16
   8   5  -5   53.53   13.91
   8  -5  -5   26.41   17.41
   8   5  -5    0.46   10.22
   8   5   5   15.77   11.11
  -8   5  -5   36.84   10.63
   8  -5   5   51.57   22.46
  -8  -5   5   24.23   15.88
  -2  -6 -13   78.49   17.50
  -2  -6  13   69.92   17.28
   2  -6 -13   51.79   13.17
   2   6 -13   75.51   18.41
  -2  -6  13   51.69    7.85
   2  -6 -13   65.73   18.87
  -2   6 -13   64.37   16.67
   2   6  13   57.48   17.15
  -2  -6 -13   33.32   10.94
  -2   6  13   48.48   12.35
   2  -6  13   43.87   20.15
  -4   0 -14  111.44   16.87
  -4   0  14  137.53   14.23
  -4   0  14  135.02   17.25
  -4   0 -14  154.52   16.35
   4   0 -14  125.73   26.82
   4   0  14  115.23   23.64
   2 -10  -8    3.75    9.82
   2 -10   8    7.40   14.82
  -2 -10  -8  -12.73   15.88
   2  10   8   21.56   11.49
  -2  10  -8   16.26   11.67
   2 -10   8    5.64    6.75
  -2 -10   8   -5.94    9.47
  -2 -10   8    3.46   15.37
  -2  10   8   -0.95    8.00
   2 -10  -8    1.12   16.45
   2  10  -8    4.74   12.97
   3 -11  -4   29.07   14.68
  -3  11  -4   36.64   14.25
   3  11   4   44.06   14.38
   3 -11   4   29.43   14.55
  -3 -11   4   56.54   18.37
  -3 -11  -4   43.46   20.24
  -3 -11   4   15.83   19.14
  -3  11   4   55.85   10.38
   3 -11   4   92.53   16.57
   3  11  -4   46.84    9.99
   3 -11  -4    9.09   18.79
  -6   9   3   38.64   13.43
  -6   9  -3   28.86    9.48
   6  -9   3    2.69   17.59
  -6   9   3   17.10    7.14
   6   9  -3   20.49   12.47
  -6  -9  -3    0.10   18.75
   6   9  -3   15.17   11.85
   6  -9   3   21.61   14.86
   6  -9  -3    4.93   15.19
  -6  -9   3   40.00   15.88
   6   9   3   26.45   13.96
   1 -12   0  -15.24   13.31
  -1 -12   0   10.29   12.83
  -1  12   0    0.56    8.12
   1 -12   0   -7.52   14.13
   1  12   0   -3.70    6.48
  -1 -12   0    9.63   14.74
  -7  -4  -9 1463.38   65.47
   7  -4   9 1459.46   59.56
  -7   4  -9 1414.90   48.47
   7  -4   9 1467.36   72.75
   7   4  -9 1490.31   67.37
  -7  -4   9 1528.03   50.99
   7   4   9 1439.96   60.73
  -7  -4   9 1455.67   56.74
   7  -4  -9 1527.24   67.54
  -7  -4  -9 1449.07   45.46
  -7   4   9 1472.11   59.06
   0  -3 -15    3.64   13.16
   0   3 -15  -21.62   12.83
   0  -3  15    1.78    4.58
   0  -3 -15   -6.11    9.96
   0   3  15   -1.68   11.79
   0  -3  15    8.10   13.06
  -1  -5 -14   63.58   18.66
   1  -5  14   41.22   19.81
   1  -5 -14   23.71   15.37
  -1  -5  14   36.58    4.64
  -1   5  14   53.68   13.92
  -1  -5 -14   53.57   11.38
   1   5 -14   28.32   16.97
  -1   5 -14   66.95   17.29
   1  -5 -14   61.37   17.54
   1   5  14   53.84   15.61
  -1  -5  14   30.92   17.62
  -4  -9   8   16.34   17.06
  -4   9  -8   22.59   13.85
  -4   9  -8   29.90    6.57
  -4  -9   8   27.14   11.41
   4   9  -8   36.83   12.66
  -4  -9  -8   10.93   19.08
   4  -9  -8   19.92   19.38
   4   9   8   63.69   15.05
  -4   9   8   35.67    9.10
   4  -9   8   38.90   16.37
   4  -9  -8   30.49   14.25
   7   6   7 1277.74   51.70
   7   6   7 1278.21   37.64
  -7  -6  -7 1246.30   64.03
   7   6   7 1259.14   50.73
  -7   6  -7 1300.69   43.30
  -7   6   7 1172.35   54.70
   7  -6  -7 1208.50   62.16
   7  -6   7 1171.29   65.56
   7   6  -7 1269.18   61.91
  -7  -6   7 1231.77   55.55
   7  -6   7 1313.18   56.45
  -1  12  -1 1015.82   37.97
   1 -12   1  998.04   49.61
  -1 -12   1  951.37   47.61
  -1 -12  -1  929.45   51.88
  -1 -12   1  926.20   55.73
   1 -12  -1  951.05   52.53
   1  12   1  945.34   28.32
   1 -12  -1  998.45   58.06
   1  12  -1  959.79   30.94
   1  12   1  965.10   44.49
   1 -12   1  952.17   54.11
  -4  -1  14  481.85   26.39
   4  -1  14  450.82   36.11
   4   1 -14  428.55   35.26
   4   1  14  481.39   37.81
  -4  -1 -14  467.11   26.52
  -4  -1  14  452.54   26.66
  -4   1 -14  465.13   22.81
  -4  -1 -14  451.26   28.70
  -4   1  14  447.98   28.55
  -4   1  14  477.59   28.35
   4  -1 -14  393.11   39.00
  -4   1 -14  459.61   29.37
   0  12   2 7618.75  208.38
   0 -12  -2 7591.10  258.32
   0 -12   2 7608.84  227.17
   0  12  -2 7441.17  190.84
   0  12   2 7829.12  163.37
   0 -12   2 7562.69  252.84
  -5 -10   3  271.39   27.64
   5  10   3  322.35   29.86
  -5  10  -3  312.42   18.06
   5 -10   3  286.60   24.46
   5 -10   3  286.78   30.94
   5 -10  -3  266.36   26.95
  -5 -10   3  286.81   31.69
   5 -10  -3  298.43   29.52
  -5  10   3  308.82   18.14
   5  10  -3  310.79   17.09
  -5 -10  -3  297.63   31.33
   8   6   3   -1.89    9.32
   8   6  -3    2.59    8.08
  -8   6   3    1.07   11.63
  -8   6  -3   -8.90   11.33
  -8  -6  -3  -10.57   14.01
   8   6   3   -8.24    9.50
   8   6  -3  -11.08   10.10
   8  -6   3   -6.67   15.86
  -8  -6   3   -5.03   14.23
   8  -6  -3   20.99   14.67
   8  -6   3   -1.03    9.18
  -6   0  12  303.79   17.76
   6   0  12  311.99   35.36
  -6   0 -12  296.69   24.95
  -6   0  12  268.82   22.22
   6   0 -12  290.22   32.04
  -6   0 -12  289.16   23.82
  -9  -2   4    0.62   16.74
   9   2   4   -9.92    8.84
   9  -2  -4   10.48   14.59
   9   2   4    7.04   11.71
  -9   2  -4   10.20   14.18
   9  -2   4    4.87   14.63
   9  -2   4    3.60    9.55
   9   2  -4   14.52   12.99
  -9  -2  -4   -2.82   14.85
   9   2  -4   -4.18    5.40
  -9   2   4   51.43   12.80
   7  -8   2  534.03   28.44
  -7   8   2  535.54   31.07
   7  -8   2  544.91   39.39
   7   8   2  544.01   29.79
   7   8  -2  588.01   28.51
   7   8  -2  559.98   25.82
  -7  -8  -2  495.98   47.37
   7  -8  -2  482.64   44.47
   7  -8  -2  511.34   21.80
  -7   8  -2  543.09   27.43
   7   8   2  504.45   20.84
  -7  -8   2  572.92   38.64
   6  -7   8   68.52   20.16
   6   7   8   61.87   15.90
   6  -7  -8   43.92   17.36
  -6   7  -8   62.33    9.58
  -6  -7   8   60.77   19.16
  -6  -7  -8  101.15   20.75
  -6  -7   8   51.48   15.94
  -6   7   8   47.62   17.86
  -6   7   8   55.51    6.63
   6  -7   8   96.75   20.23
   6   7  -8   52.84   15.64
  -6  -7  -8   58.34    5.57
   4 -11   0   44.43   19.25
   4 -11   0   69.25   17.99
   4 -11   0  143.24   18.50
  -4 -11   0   84.93   20.63
   4  11   0   69.16   16.79
   4  11   0   67.25   10.12
   2  -2 -15    1.43   11.96
  -2   2 -15   -0.16    6.97
   2   2  15   10.92   14.13
   2  -2  15  -27.26   14.65
  -2  -2 -15    3.37   12.09
  -2   2 -15  -21.83   12.31
  -2   2  15   12.40   13.35
   2  -2 -15   -7.47   10.75
  -2  -2  15   -4.78    7.58
   2   2 -15  -11.36   13.33
  -2  -2 -15   13.04   10.09
  -2  -2  15    9.47   14.35
   1  -3 -15  569.27   33.09
   1  -3  15  535.47   13.87
  -1  -3 -15  555.99   29.00
   1   3 -15  560.63   37.98
   1   3  15  585.95   35.75
   1  -3 -15  545.33   33.40
  -1  -3  15  595.35   43.03
  -1  -3 -15  589.63   31.85
  -1   3 -15  565.67   35.77
  -1   3  15  575.94   33.89
   1  -3  15  566.79   41.30
  -1  -3  15  564.36   18.06
  -9   3  -3    1.76   11.08
   9  -3   3    4.17    8.11
   9  -3   3   -5.32   14.24
   9   3   3  -15.77    9.94
   9   3   3    0.44   10.59
   9   3  -3    5.16   15.06
  -9  -3  -3    7.33   14.09
   9   3  -3   -2.97    6.53
  -9   3   3   -8.54   12.71
   9  -3  -3    4.64   14.96
  -6  -1 -12   62.58   14.03
  -6  -1 -12  109.19   13.01
  -6  -1  12   82.14   17.55
  -6   1  12   74.89   10.75
   6  -1 -12   84.07   21.78
   6   1 -12   35.68   20.80
   6   1  12   88.90   19.36
  -6   1 -12   57.33   14.89
  -6   1 -12   67.03   11.95
  -6   1  12   74.71   16.30
  -6  -1  12   76.68   13.30
   6  -1  12   63.46   19.02
  -5   2 -13 1151.43   38.44
   5   2 -13 1154.41   58.50
  -5   2  13 1163.45   40.46
  -5  -2 -13 1195.86   45.87
   5  -2  13 1232.60   58.30
  -5   2  13 1251.11   53.19
  -5  -2  13 1195.51   42.25
   5   2  13 1228.92   59.91
  -5  -2 -13 1204.69   53.79
   5  -2 -13 1272.89   62.03
  -5  -2  13 1218.61   48.79
  -5   2 -13 1194.15   53.21
   4  11  -1   67.55   15.00
   4  11   1   49.21   17.13
   4 -11   1   65.02   17.65
   4  11  -1   57.79    9.33
   4 -11  -1   36.43   14.97
   4 -11  -1   27.71   17.32
  -4 -11   1   52.60   18.27
   4  11   1   27.26    6.90
  -4 -11  -1   16.21   19.55
   4 -11  -1   30.57   16.31
   4 -11   1   50.00   15.13
   4 -11   1   28.62   15.50
   8  -2   8   92.85   19.23
   8   2  -8   70.83   18.78
   8  -2   8   48.21   14.91
  -8   2  -8   85.79   15.10
  -8   2   8   43.06   17.39
   8   2   8   67.63   15.76
  -8  -2   8   52.92   10.40
  -8  -2   8   49.82   16.30
   8  -2  -8   50.10   20.91
   8   2   8   63.19   15.99
  -8  -2  -8   46.80   17.23
   1 -12   2   67.43   18.26
   1  12  -2   28.72   10.92
  -1 -12  -2   33.52   22.71
   1 -12   2   21.46   15.45
  -1  12  -2   40.76   10.21
   1  12   2   18.37    7.01
   1 -12  -2   46.65   10.70
  -1 -12   2   40.88   15.52
   1  12   2   28.81   14.16
  -1 -12   2   40.66   19.36
   1 -12  -2   19.10   17.61
  -1  12   2   66.24   13.21
   4  10  -6  120.36   14.98
  -4  10  -6  183.86   21.82
   4 -10  -6  115.48   25.13
   4  10   6  141.02   18.08
  -4  10  -6  130.63   11.97
  -4 -10   6  118.32   23.44
   4 -10   6  105.67   20.79
  -4  10   6  119.55   14.22
  -4 -10  -6  112.05   26.17
   4 -10  -6  136.64   17.81
  -4 -10   6  113.15   17.40
   9   0   5  -14.20   11.02
  -9   0  -5    3.40   12.23
  -9   0   5   -6.10   12.11
   9   0   5   24.85   15.61
   9   0  -5   -4.81   14.45
  -2  -9  10   24.81   18.59
   2   9  10   57.79   16.87
   2   9 -10   34.84   15.12
  -2  -9 -10   37.63   19.83
   2  -9 -10   23.31   20.66
  -2  -9  10   35.90    8.77
   2  -9 -10   28.09   10.76
  -2   9 -10   49.81   18.71
   2  -9  10   20.79   18.60
  -2   9  10   29.57   12.96
  -6  -4 -11  233.82   23.80
   6   4 -11  224.61   25.79
  -6   4  11  224.22   12.94
  -6   4  11  212.74   22.75
  -6  -4  11  223.73   19.74
   6   4  11  228.20   26.17
   6  -4 -11  235.95   32.00
  -6   4 -11  261.10   23.69
  -6  -4  11  261.65   25.70
   6  -4  11  218.66   31.70
  -6  -4 -11  205.28   15.91
  -6   4 -11  224.89   15.71
  -4  -7 -11  126.70   20.61
   4  -7  11   42.29   19.94
  -4  -7 -11   54.29    7.38
   4   7 -11   66.44   17.84
   4   7  11   47.76   18.01
  -4  -7  11   68.29   17.58
  -4   7 -11   54.28   17.63
  -4  -7  11   45.05   13.25
   4  -7 -11   70.78   17.71
   4  -7 -11   69.62   20.31
  -4   7  11   60.43   10.13
   9  -4   0   -0.39    5.68
   9  -4   0    8.00   14.66
   9   4   0  -15.26   10.64
   9   4   0   -2.31    8.31
  -9  -4   0   15.79   14.72
  -9   4   0   -8.25   13.48
  -9   1   5  389.04   30.91
   9  -1   5  406.17   37.81
   9   1   5  400.71   29.10
   9   1   5  354.86   25.91
  -9  -1   5  363.94   30.43
  -9   1  -5  428.82   33.14
   9  -1  -5  452.52   35.65
  -9  -1  -5  461.34   31.90
   9   1  -5  424.77   32.41
   9  -1   5  413.91   25.47
   9   1  -5  361.14   12.76
   0 -10   9  439.77   17.15
   0 -10  -9  440.08   17.59
   0 -10  -9  445.40   37.64
   0  10  -9  443.08   30.25
   0 -10   9  424.00   35.76
   0  10   9  503.57   27.48
  -4  -2 -14  153.43   17.37
   4   2 -14  152.11   21.43
  -4   2  14  140.59   18.41
   4  -2  14  153.54   22.56
  -4   2  14  119.01   16.47
   4   2  14  194.42   24.41
  -4  -2  14  128.81   13.70
  -4   2 -14  124.46   13.73
  -4  -2  14  110.36   17.71
   4  -2 -14   96.91   21.65
  -4  -2 -14  134.41   15.08
  -4   2 -14  146.44   19.71
   2  11  -6   67.99   15.17
   2 -11   6   72.39   20.47
  -2  11   6   42.89   12.09
  -2 -11   6   77.72   20.13
   2  11   6  112.82   19.37
   2 -11  -6   67.93   22.47
   2 -11  -6   55.64   13.74
  -2  11  -6   49.16   14.55
  -2 -11   6   50.50   15.39
   2 -11   6   58.85   11.33
  -2 -11  -6   71.97   21.11
   0 -12  -3 3118.53  134.21
   0  12  -3 3313.14   96.71
   0 -12   3 3189.21  106.71
   0  12   3 3185.00   98.48
   0 -12   3 3184.58  124.82
   9  -4   1  280.27   30.09
   9   4   1  308.21   17.41
  -9  -4   1  213.82   35.76
  -9   4  -1  346.72   25.18
   9   4  -1  294.86   18.10
  -9  -4  -1  309.15   32.78
   9   4  -1  287.12   23.85
   9  -4  -1  243.49   31.26
  -9   4   1  296.24   30.49
   9   4   1  288.66   26.41
   9  -4   1  310.82   14.25
   4 -11  -2    3.97   13.69
   4 -11   2   59.33   14.48
   4 -11   2    5.95   12.35
  -4 -11   2  -13.35   13.44
   4  11   2    6.81   12.41
  -4 -11  -2  -29.13   16.66
   4 -11   2   -2.18   18.23
   4 -11  -2   26.79   13.24
  -4 -11   2    1.70   15.64
   4 -11  -2   -5.34   14.85
   4  11  -2   -1.90    8.06
  -4  -6 -12  233.93   25.49
   4  -6 -12  175.85   27.66
   4   6  12  241.26   25.33
   4   6 -12  210.14   25.18
  -4  -6  12  208.69   14.65
  -4  -6  12  166.50   22.88
  -4   6  12  215.53   18.71
  -4  -6 -12  210.92   14.20
  -4   6 -12  222.32   24.53
   4  -6  12  183.11   27.72
   4  -6 -12  210.87   27.35
   6   9  -4  387.61   21.86
  -6  -9  -4  442.92   36.69
  -6   9   4  340.85   15.97
  -6   9   4  366.48   27.55
   6  -9   4  300.76   42.08
  -6   9  -4  364.81   18.90
  -6  -9   4  332.04   30.48
  -6  -9   4  356.90   31.02
   6   9   4  358.63   26.81
   6  -9  -4  320.76   37.80
   6  -9   4  340.15   29.09
  -7   8   3   42.60   13.83
   7   8  -3   14.29   10.60
   7   8  -3   21.05   11.48
  -7   8   3   25.79    5.89
   7  -8   3   28.51   13.19
   7  -8   3   36.42   18.77
   7  -8  -3   32.68   17.81
  -7  -8   3   12.27   17.63
   7   8   3   24.07   12.60
  -7   8  -3   23.05    9.94
  -7  -8  -3   33.26   23.41
  -3  -4  14  205.90   14.45
   3  -4 -14  234.01   25.11
  -3  -4 -14  250.78   16.37
   3  -4 -14  238.22   23.31
  -3  -4  14  228.64   23.45
   3  -4  14  221.17   28.12
   3   4 -14  159.33   27.32
  -3   4  14  252.30   18.43
   3   4  14  255.39   25.18
  -3   4 -14  195.04   24.87
  -3  -4 -14  212.83   23.12
  -7   3 -10   39.94   10.49
  -7  -3  10   31.65   10.02
  -7  -3 -10   21.89   18.62
   7   3 -10   67.97   18.27
   7  -3  10   35.03   20.17
  -7  -3 -10   49.81   13.26
  -7   3  10   49.84   16.62
   7  -3  10   36.42   21.12
  -7  -3  10   22.44   17.22
   7   3  10   -6.63   18.81
   7  -3 -10   26.99   17.94
   2  12   0  249.95   23.73
   2 -12   0  294.01   28.82
   2 -12   0  295.52   22.50
   2  12   0  275.72   14.73
   2 -12   0  288.91   26.94
  -2 -12   0  223.30   34.23
  -5   6  11  375.62   30.77
  -5  -6 -11  392.39   17.23
  -5  -6  11  430.67   31.35
  -5  -6  11  421.09   26.06
  -5   6 -11  442.28   30.43
   5   6  11  386.72   30.01
  -5   6  11  418.76   19.40
   5  -6  11  386.49   36.04
   5   6 -11  410.01   33.10
  -5  -6 -11  484.16   35.41
   5  -6 -11  398.67   31.37
  -6   2 -12  200.95   17.77
  -6  -2  12  220.41   19.66
   6   2  12  200.28   26.68
  -6  -2  12  221.40   19.61
  -6   2  12  212.73   24.74
  -6   2  12  190.03   13.74
   6  -2  12  196.10   26.77
  -6  -2 -12  237.98   21.33
   6  -2 -12  192.65   28.94
  -6   2 -12  214.66   25.71
   6   2 -12  206.28   27.80
  -6  -2 -12  242.32   19.54
  -2   5  14  776.74   35.47
  -2  -5  14  690.73   20.49
   2  -5 -14  796.07   42.01
  -2  -5 -14  827.74   33.08
  -2   5 -14  748.87   42.96
  -2  -5  14  791.77   42.45
   2   5  14  770.44   41.69
   2   5 -14  701.48   43.16
   2  -5 -14  755.51   50.36
  -2  -5 -14  688.18   41.45
   2  -5  14  728.48   47.78
   5 -10  -4    6.17   12.60
  -5 -10   4    8.67   15.10
   5 -10   4   -0.82   16.64
  -5  10   4    9.07    8.33
  -5  10  -4    9.66    7.96
   5  10   4    4.38   12.11
  -5 -10  -4   -8.77   16.10
   5 -10  -4   20.21   16.17
  -5 -10   4    6.81   12.42
   5  10  -4    4.76   10.90
   5 -10   4  -10.00   12.42
   0 -11   7   16.05   15.51
   0  11   7   -7.04   10.44
   0  11  -7   -2.65   10.55
   0 -11  -7   10.37   16.38
   0 -11   7  -11.02    9.22
   8   6   4   24.14   10.58
   8  -6  -4   73.61   17.91
   8   6  -4   13.93    9.35
  -8  -6  -4   22.01   18.48
  -8   6  -4   27.45   13.24
   8   6   4    9.45   11.38
  -8  -6   4    0.78   16.78
   8  -6   4   34.91    9.89
   8   6  -4    1.47   15.49
   8  -6   4   79.59   22.46
  -8   6   4   23.69   14.91
   5   7 -10  111.51   20.35
  -5  -7  10  107.95   14.95
  -5  -7 -10   84.94   23.85
  -5  -7 -10   98.53    6.82
   5   7  10  123.12   19.67
   5  -7 -10  125.42   24.27
  -5   7 -10  117.79   20.01
  -5  -7  10   91.14   19.04
   5  -7 -10  105.25   22.25
  -5   7  10   95.10   11.12
  -5   7 -10  115.59    8.54
   5  -7  10   89.46   21.81
   8  -4   7  686.68   49.02
   8  -4   7  711.65   33.47
  -8  -4   7  721.82   33.16
   8   4   7  741.36   39.96
  -8   4   7  743.87   41.26
   8  -4  -7  717.28   45.77
   8   4  -7  734.83   42.80
  -8   4  -7  679.97   30.23
   8   4   7  718.18   37.27
  -8  -4   7  677.51   37.37
  -8  -4  -7  671.76   41.91
   1 -10  -9  993.77   59.19
  -1 -10  -9  925.34   23.27
  -1  10   9  933.67   37.79
   1 -10   9 1010.33   29.21
   1 -10   9  944.97   54.27
   1  10  -9 1037.46   49.63
  -1 -10  -9 1014.21   58.14
  -1  10  -9  953.96   45.48
   1  10   9  998.66   43.96
  -1 -10   9  993.69   56.78
   1 -10  -9 1035.46   35.59
  -1 -10   9 1054.19   32.86
  -3 -11  -5 1365.76   66.60
  -3  11   5 1273.75   41.66
  -3  11  -5 1476.85   57.68
   3  11  -5 1251.15   47.09
  -3 -11   5 1224.60   64.06
   3 -11   5 1147.55   61.19
   3 -11  -5 1348.03   66.26
   3  11   5 1259.05   54.87
  -3 -11   5 1248.30   58.14
   3 -11  -5 1284.43   53.77
   3 -11   5 1311.59   47.26
   4  -8 -10   12.95   18.12
  -4   8 -10   20.59   13.98
  -4  -8  10   28.30   15.92
   4  -8 -10   20.28   12.19
   4   8  10   17.57   14.55
  -4  -8 -10    0.85   16.75
   4  -8 -10   13.63   12.32
   4   8 -10    1.71   13.04
  -4   8  10   13.19    7.71
  -4  -8  10   13.14   11.42
   4  -8  10   13.75   15.73
   1  12   3  579.75   32.24
   1 -12  -3  548.85   42.33
  -1 -12   3  564.95   43.72
  -1  12  -3  615.31   26.77
   1 -12  -3  618.01   30.20
   1  12   3  576.37   17.86
  -1 -12   3  580.03   32.80
   1 -12   3  586.70   33.65
  -1  12   3  634.41   30.73
   1 -12   3  526.67   39.41
   1  12  -3  556.38   27.12
  -1 -12  -3  555.42   43.04
   2  12   1  134.91   10.16
   2 -12  -1  107.16   21.62
   2  12  -1  153.74   12.43
   2 -12  -1  122.87   24.29
   2  12   1  175.12   19.71
   2 -12   1  104.96   21.79
   2 -12  -1  148.32   22.07
  -2 -12   1  102.52   23.32
  -2 -12  -1  109.14   29.60
   2 -12   1  131.33   23.59
  -2 -12   1  132.73   23.04
   3   7  12   -3.91   12.19
  -3  -7  12   -7.51    7.35
   3  -7 -12  -10.26   10.50
   3  -7 -12  -19.19   14.55
  -3  -7  12   19.19   12.71
  -3  -7 -12   39.01   14.95
   3   7 -12   -1.60   13.25
   3  -7  12    1.30   15.07
  -3   7 -12    0.10   12.63
  -3   7  12   22.63   10.22
  -3  -7 -12   -2.84    5.83
  -7   7  -6  648.35   25.75
   7   7   6  661.87   22.82
  -7  -7   6  680.26   44.45
   7  -7   6  714.83   38.16
   7  -7   6  661.51   54.09
  -7   7   6  679.58   37.89
   7   7  -6  698.86   35.90
   7  -7  -6  683.75   43.59
  -7  -7  -6  687.17   46.67
  -7  -7   6  684.48   42.80
   7   7   6  619.68   35.19
   9  -4   2   27.10   18.70
   9   4  -2   39.75   14.09
  -9   4   2   37.35   16.21
   9   4  -2   30.02    9.96
  -9  -4  -2   30.96   18.08
   9   4   2   25.83   14.62
   9  -4  -2   20.73   18.95
   9   4   2   43.15   12.10
  -9  -4   2   62.19   16.81
   9  -4   2   19.45    9.06
  -9   4  -2   35.71   13.43
   0   8  12 3388.80  113.61
   0  -8 -12 3325.48   87.01
   0  -8 -12 3187.00  125.68
   0   8 -12 3370.07  119.29
   0  -8  12 3250.68  125.22
  -3   0  15   -2.38   11.20
  -3   0 -15   -3.25   11.41
   3   0  15   11.14   14.22
  -3   0 -15    3.12    8.99
  -3   0  15  -17.84   10.00
   3   0 -15   -5.71   12.80
   9   3   4   29.07   11.72
   9  -3   4   -0.40   16.44
  -9   3  -4   48.95   12.67
  -9  -3   4   -5.03   15.09
   9   3   4   -6.32   11.84
   9  -3  -4   12.88   17.23
  -9   3   4    6.73   15.22
  -9  -3  -4   63.39   16.17
   9  -3   4    9.22   11.03
   9   3  -4   45.09   14.46
   9   3  -4    6.56    7.29
   0   7  13   12.73   12.46
   0   7 -13    6.53   15.01
   0  -7  13   14.50   16.76
   0  -7 -13   -3.76   15.64
   0  -7 -13   10.57   10.46
   5  -9   7  117.16   24.00
  -5   9   7  106.82   10.84
  -5  -9  -7  107.30   27.46
   5  -9  -7   91.27   23.92
  -5   9  -7  141.24   11.31
  -5  -9   7  140.40   22.10
   5   9  -7  110.16   21.14
   5  -9   7   97.62   19.73
   5  -9  -7  139.08   19.61
  -5  -9   7   97.94   21.14
   5   9   7  110.65   19.75
   8  -5   6   55.76   23.60
   8   5  -6   97.16   11.03
   8  -5  -6  151.35   23.22
   8   5  -6   74.90   17.96
  -8   5   6  136.28   19.13
   8   5   6   98.07   16.07
  -8  -5   6  105.85   19.55
  -8  -5  -6   69.33   22.39
   8  -5   6  102.99   14.78
  -8   5  -6  101.88   16.17
   8   5   6   92.62   12.97
   9   2  -5    6.60   14.29
   9  -2   5   32.16   15.22
  -9  -2   5   18.22   14.91
   9  -2  -5   -1.04   16.09
  -9   2  -5   12.52   14.93
   9   2   5   -0.96   11.63
   9  -2   5   13.12    9.44
  -9  -2  -5   19.45   15.78
  -9   2   5   22.81   14.92
   9   2  -5    4.15    5.75
   9   2   5    9.74   12.78
  -3  -8 -11  236.59    9.74
   3  -8 -11  157.27   38.57
  -3  -8 -11  279.44   31.26
   3  -8  11  214.54   37.57
   3  -8 -11  249.38   20.91
   3   8  11  264.74   24.86
  -3  -8  11  233.37   16.54
  -3  -8  11  298.71   27.77
   3   8 -11  291.11   26.08
  -3   8 -11  290.71   26.33
  -3   8  11  284.07   17.49
  -2  -3  15  172.15   24.47
  -2  -3 -15  185.56   17.62
   2  -3  15  200.29   26.96
  -2   3 -15  207.17   29.26
   2   3 -15  185.44   24.24
  -2  -3 -15  175.83   23.34
   2  -3 -15  211.25   20.76
   2   3  15  199.73   24.97
   2  -3 -15  196.72   26.18
  -2  -3  15  168.48   11.99
  -2   3  15  191.22   21.04
  -1  11   7   81.62   14.43
   1 -11   7   80.60   13.05
   1  11  -7   76.11   14.12
  -1 -11  -7  119.19   23.40
  -1 -11   7   82.94   20.97
  -1  11  -7   99.25   16.03
   1  11   7   48.79   15.67
   1 -11   7   81.81   22.36
  -1 -11   7   60.97   14.28
   1 -11  -7   93.72   11.97
   1 -11  -7   78.44   23.32
   3   1  15   35.86   18.12
  -3   1 -15   52.30   14.37
  -3   1 -15   27.59   10.00
   3   1 -15   14.24   16.98
  -3   1  15   14.90   15.79
  -3   1  15   40.62   10.51
   3  -1 -15   53.97   17.11
  -3  -1 -15   48.13   13.53
   3  -1  15   38.43   18.15
  -3  -1 -15   25.94   13.34
  -3  -1  15   23.92   11.35
  -3  -1  15   42.05   13.36
   4  11   3  347.16   27.27
  -4  11   3  354.45   17.76
   4 -11   3  395.88   38.46
   4 -11   3  298.96   28.22
   4  11  -3  338.58   21.31
   4 -11   3  363.56   25.09
   4 -11  -3  365.72   27.89
  -4 -11   3  324.72   28.65
   4 -11  -3  400.49   34.02
  -4 -11  -3  323.17   44.37
  -4 -11   3  342.30   34.15
   0   4 -15 3462.21  128.46
   0  -4  15 3819.95  137.35
   0  -4 -15 3658.32  133.37
   0  -4 -15 3671.83  113.05
   0   4  15 3739.48  130.56
   5   3 -13   94.69   24.41
  -5  -3 -13   76.57   11.61
  -5  -3  13   63.16   15.27
  -5  -3  13   47.90   14.10
   5   3  13   97.42   19.76
   5  -3 -13   92.61   20.30
  -5   3 -13   66.49    9.68
  -5   3 -13   99.77   18.05
   5  -3  13   78.87   20.11
  -5   3  13   61.48   12.75
  -5   3  13   75.28   16.07
  -5  -3 -13   61.94   17.13
   6   8   7  213.24   27.94
  -6   8   7  232.76   11.46
   6  -8   7  256.53   22.31
  -6   8  -7  237.97   13.28
  -6  -8   7  174.53   25.11
  -6  -8  -7  219.71   30.17
  -6   8   7  245.85   23.38
   6  -8   7  213.47   28.90
   6   8  -7  255.28   25.24
   6  -8  -7  204.58   31.93
  -6  -8   7  193.67   28.06
   8   3   8  987.65   45.63
  -8  -3  -8  940.89   55.71
   8  -3  -8  939.94   54.92
  -8   3  -8  938.34   38.83
  -8   3   8  986.35   49.63
  -8  -3   8  983.94   38.59
   8  -3   8 1023.53   49.50
  -8  -3   8  944.96   47.24
   8   3   8 1037.50   47.58
   8   3  -8 1003.64   52.24
   8  -3   8 1044.31   66.06
   2  12   2 3542.04  120.29
   2 -12   2 3757.98  129.56
   2  12  -2 3619.72   91.99
   2 -12   2 3595.66  144.43
   2  12   2 3469.74   68.88
  -2  12  -2 4117.97  122.13
  -2  12   2 3607.72  103.32
  -2 -12   2 3511.31  138.99
   2 -12  -2 3788.37  140.29
  -2 -12   2 3685.71  126.88
   2 -12  -2 3875.28  115.22
  -2 -12  -2 3678.60  140.18
   1   8 -12  791.93   43.13
   1  -8  12  844.14   51.26
  -1  -8  12  764.99   47.28
  -1   8  12  796.95   40.29
   1  -8 -12  850.37   35.30
  -1  -8 -12  788.39   52.32
  -1  -8 -12  795.28   27.46
   1   8  12  863.60   40.58
   1  -8 -12  801.83   49.85
  -1   8 -12  816.81   45.02
  -1   7  13   -4.33   13.39
   1  -7  13   -2.74   15.76
  -1   7 -13   11.41   16.19
   1  -7 -13   14.37    8.56
   1   7 -13   14.36   17.59
   1  -7 -13    1.14   15.90
  -1  -7 -13   12.50   14.26
  -1  -7 -13  -10.46    8.39
  -1  -7  13    6.20   14.41
   1   7  13   -8.47   12.33
  -3  -6 -13  407.63   32.97
   3  -6 -13  334.16   34.69
  -3  -6 -13  390.19   18.66
  -3  -6  13  363.22   18.52
  -3  -6  13  408.78   36.02
  -3   6 -13  383.48   31.26
   3  -6  13  360.44   35.50
  -3   6  13  373.82   26.04
   3  -6 -13  339.80   27.31
   3   6 -13  353.71   31.47
   3   6  13  420.75   31.44
   5   5  12  181.62   22.91
   5   5 -12  164.99   25.69
  -5  -5 -12  171.35   12.95
  -5   5  12  204.85   15.20
   5  -5 -12  169.61   23.73
  -5   5 -12  106.09   23.52
  -5   5  12  153.63   25.25
   5  -5  12  167.97   25.65
  -5  -5  12  182.65   15.33
  -5  -5  12  137.30   20.17
  -5  -5 -12  171.38   23.73
  -3  10  -8   62.22    8.14
   3 -10  -8   63.60   21.07
   3 -10   8   65.19   20.79
  -3  10  -8   80.56   17.24
   3  10  -8   67.55   14.73
   3 -10  -8  102.78   16.21
  -3 -10   8  103.98   14.82
   3  10   8   75.24   16.49
  -3  10   8   85.07   12.59
  -3 -10   8   49.42   21.33
  -3 -10  -8   96.20   24.33
   0  12  -4    6.66   10.46
   0 -12   4   -5.68   15.48
   0 -12  -4   -2.92    7.60
   0 -12  -4    5.38   15.90
   0  12   4   16.30   10.97
   0 -12   4   11.41   12.67
  -4  -5  13   51.23   14.28
   4  -5 -13   53.29   18.83
   4   5  13   17.36   17.17
  -4  -5  13   33.06    9.23
   4  -5 -13   25.52   18.03
  -4  -5 -13   15.34   16.81
   4   5 -13    7.63   15.81
  -4   5 -13   47.62   16.15
  -4   5  13   16.00   12.58
  -4  -5 -13   37.08    9.91
   4  -5  13   18.07   18.85
  -7   0  11   17.85   11.89
   7   0  11   12.17   14.96
  -7   0  11   -1.80    7.61
   7   0 -11    3.87   15.36
  -7   0 -11   11.49   13.02
  -7   0 -11   11.69   15.15
   8  -7   0  363.45   36.79
  -8   7   0  461.12   27.58
   8   7   0  409.20   24.19
  -8  -7   0  412.25   35.40
   8  -7   0  375.80   17.93
   8   7   0  396.82   27.78
  -7   8  -4   60.65   10.87
  -7  -8   4   82.92   19.49
  -7   8   4   50.93   15.89
  -7  -8  -4   84.96   25.24
   7  -8  -4   37.24   19.81
   7   8  -4   53.56   15.82
   7  -8   4   56.28   25.15
   7  -8   4   84.07   15.56
  -7   8   4   45.65    5.87
   7   8   4   87.60   14.87
   7   8  -4   57.62   15.46
   7   8   4   39.82    8.62
   5   8  -9   78.11   18.71
  -5   8   9   86.31   10.09
  -5  -8  -9   93.27   24.75
   5  -8  -9   66.89   21.54
  -5   8  -9   76.94    8.10
   5  -8  -9   62.52   23.82
  -5  -8   9   71.01   14.53
   5   8   9   69.55   18.51
  -5   8  -9   93.57   21.13
   5  -8   9   71.07   19.05
  -5  -8   9   82.15   19.42
   8   0   9   -3.85   13.57
   8   0  -9  -14.08   15.78
   8   0   9    2.57   11.87
  -8   0   9   -7.09   12.80
  -8   0  -9   -6.22   11.31
  -4   3 -14  685.10   24.22
   4   3  14  737.69   45.24
  -4  -3 -14  725.05   42.67
  -4  -3  14  764.50   32.41
  -4  -3  14  794.91   37.96
  -4  -3 -14  733.15   34.54
   4  -3  14  718.87   47.02
  -4   3  14  725.29   35.57
   4  -3 -14  812.55   44.89
  -4   3  14  775.08   38.90
   4   3 -14  745.44   46.59
  -4   3 -14  743.47   41.19
   1  -4 -15  380.85   30.75
   1  -4  15  399.30   36.88
   1  -4 -15  398.20   26.53
  -1   4 -15  437.41   33.79
  -1  -4  15  492.41   34.20
  -1  -4  15  410.09   13.85
  -1  -4 -15  416.80   25.11
  -1  -4 -15  425.26   33.46
   1   4  15  456.18   32.36
  -1   4  15  433.27   29.59
   1   4 -15  359.38   33.03
   9   4  -3  198.31   27.05
   9  -4   3  218.96   16.68
  -9  -4   3  236.90   26.22
   9  -4   3  252.76   29.36
  -9   4  -3  258.33   22.52
   9   4   3  229.09   21.55
   9   4  -3  239.37   13.89
  -9   4   3  228.89   24.09
  -9  -4  -3  246.99   29.18
   9  -4  -3  252.05   30.62
   9   4   3  211.55   19.75
   0   9  11   -9.37   10.71
   0  -9  11  -10.53   15.38
   0   9 -11  -24.58   15.84
   0  -9 -11   -2.30   16.95
   0  -9 -11    5.24    7.57
   8   7   1   28.01   11.98
   8  -7  -1   19.62    8.69
  -8  -7   1   43.66   19.12
  -8   7  -1   59.44   13.80
  -8   7   1   18.91   14.45
   8   7  -1   42.32   11.56
   8   7  -1   56.39   13.55
   8  -7   1   19.55   20.32
  -8  -7  -1  114.62   19.59
   8  -7  -1   38.08   18.23
   8  -7   1   37.20    9.77
   8   7   1   37.47   11.97
  -7  -5   9   25.45   13.84
   7  -5   9    7.69   13.45
  -7  -5  -9   16.31    8.99
  -7   5  -9    2.50   10.23
   7   5   9   -0.83   13.32
   7  -5  -9   26.17   16.07
   7   5  -9    8.26   15.09
   7  -5   9   -1.45   17.67
  -7  -5   9   19.32   11.55
  -7   5   9   -9.65   17.01
  -7  -5  -9    3.06   16.04
  -9   0  -6  512.31   34.27
   9   0  -6  452.49   37.68
   9   0   6  485.67   31.25
  -9   0   6  490.94   33.94
   9   0   6  478.99   35.37
  -7  -1 -11  545.82   33.40
   7  -1 -11  552.19   39.16
  -7  -1  11  447.92   22.86
   7   1 -11  523.73   38.77
  -7  -1  11  499.18   31.60
  -7   1  11  453.07   18.39
   7  -1  11  430.90   33.99
  -7   1 -11  455.00   28.48
   7   1  11  541.49   42.52
  -7  -1 -11  427.38   32.75
  -7   1 -11  537.08   33.07
  -7   1  11  445.15   31.67
   0   6  14  101.24   19.53
   0  -6 -14  191.76   23.49
   0  -6 -14   77.59   14.88
   0   6 -14  165.19   21.99
   0  -6  14  147.04   24.77
  -6  -9   5  838.41   46.95
  -6  -9  -5  942.85   55.68
  -6   9   5  872.80   43.85
   6  -9  -5  870.77   48.72
  -6   9   5  806.10   25.67
   6   9  -5  867.94   41.72
   6  -9   5  878.05   41.21
   6  -9   5  865.36   52.74
  -6   9  -5  820.94   33.38
   6   9   5  822.83   42.14
  -6  -9   5  804.61   49.14
  -8  -1  -9  412.68   30.73
  -8   1   9  428.91   32.44
   8  -1  -9  497.69   37.82
   8   1   9  462.76   30.95
   8   1   9  494.42   31.54
  -8  -1   9  470.91   20.60
  -8   1  -9  424.09   27.55
   8   1  -9  493.95   38.39
   8  -1   9  506.55   36.08
  -8  -1   9  419.39   32.36
   8  -1   9  444.79   30.99
  -7   6   8  381.00   30.55
  -7  -6  -8  408.62   34.29
   7  -6   8  366.67   26.14
   7  -6  -8  338.38   32.19
   7   6   8  317.66   26.67
   7   6  -8  366.14   30.20
  -7  -6   8  305.91   33.01
  -7  -6   8  429.03   30.52
  -7   6  -8  402.37   22.19
   7  -6   8  332.51   35.97
   1 -12   4   88.76   20.24
  -1  12   4  133.91   20.39
   1 -12   4  112.71   24.36
  -1 -12   4  100.95   24.38
  -1 -12   4  135.60   16.79
   1 -12  -4  123.33   15.45
   1 -12  -4  171.79   24.76
   1  12   4  138.20    8.39
   1  12   4  115.25   17.47
  -1  12  -4  104.26   14.95
  -1 -12  -4  154.50   24.55
   1  12  -4  123.52   13.68
  -3   2 -15    9.45   14.79
   3   2  15    1.57   17.26
  -3   2  15   23.09   14.68
   3   2 -15    6.53   15.06
  -3   2  15   15.50   10.41
  -3  -2 -15    4.53   11.45
   3  -2  15   30.80   17.74
  -3  -2  15   15.88   10.40
  -3  -2  15   62.67   16.39
   3  -2 -15   36.28   15.21
  -3   2 -15   20.21    6.71
  -3  -2 -15   -4.08   14.22
   0   0 -16   -5.09   10.29
   0   0  16   18.69   13.39
   0   0 -16  -15.43   12.28
  -6  -3  12 1147.43   49.37
  -6  -3  12 1056.86   46.81
  -6   3  12 1118.57   48.76
  -6   3 -12 1034.60   37.46
   6   3  12 1094.64   55.43
  -6  -3 -12 1073.58   49.45
   6  -3 -12 1146.17   57.53
  -6   3  12 1021.65   31.69
  -6   3 -12 1187.88   51.70
   6   3 -12 1189.02   57.93
  -6  -3 -12 1152.93   37.55
   6  -3  12 1186.66   66.33
   2 -10  -9    8.21   10.55
  -2 -10   9   -3.34    8.81
   2  10  -9   28.41   11.64
   2 -10  -9   -0.59   16.82
  -2 -10   9    3.68   14.71
  -2  10   9    2.22   10.48
   2 -10   9   16.18   16.10
  -2 -10  -9   -4.14   16.90
  -2  10  -9    4.46   15.33
   2  10   9   -5.46   12.12
   9  -1   6  -19.62   14.00
   9   1  -6   21.89   14.48
   9  -1   6   -6.31   10.22
   9   1   6   11.51   15.14
   9   1   6   16.79   12.73
   9  -1  -6  -10.46   15.16
  -9  -1   6    7.19   13.11
  -9   1  -6   12.12   14.66
  -9   1   6    0.45   12.26
  -9  -1  -6    1.38   13.68
  -6   6  10  181.38   22.32
  -6   6 -10  211.09   12.98
  -6   6 -10  175.58   31.61
  -6  -6  10  213.62   20.38
  -6  -6 -10  165.99   27.79
  -6  -6 -10  185.16   10.78
   6   6 -10  179.31   24.16
   6  -6  10  206.26   29.77
  -6   6  10  202.73   11.81
  -6  -6  10  178.75   22.15
   6   6  10  208.92   23.25
   6  -6 -10  189.12   25.87
   2 -12   3  686.85   44.47
   2 -12  -3  740.42   34.16
   2 -12  -3  682.23   48.62
  -2 -12   3  575.92   45.76
  -2 -12   3  681.58   43.64
   2  12   3  718.68   37.72
  -2 -12  -3  642.58   50.21
  -2  12   3  694.80   31.19
  -2  12  -3  681.99   35.63
   2 -12   3  712.37   40.71
   2  12  -3  706.59   30.87
  -4 -10  -7  425.14   38.54
  -4  10  -7  489.05   34.83
  -4  10  -7  451.14   18.55
  -4 -10   7  426.17   35.43
   4 -10   7  424.42   34.93
  -4  10   7  428.88   18.96
   4 -10  -7  428.56   31.90
   4 -10  -7  418.75   39.16
   4  10   7  442.70   30.57
   4  10  -7  463.91   30.11
  -4 -10   7  448.22   31.16
   1  -9  11  331.93   30.27
  -1   9 -11  294.85   26.33
  -1  -9 -11  241.71   31.15
   1   9 -11  307.48   29.90
  -1   9  11  250.40   24.42
   1   9  11  267.51   23.77
  -1  -9 -11  289.64   13.33
  -1  -9  11  267.43   13.49
  -1  -9  11  256.24   31.22
   1  -9 -11  287.62   32.03
   1  -9 -11  260.50   16.43
   5  10  -5  256.38   19.14
  -5 -10  -5  237.19   39.10
   5 -10   5  244.30   24.73
   5 -10  -5  258.95   28.63
   5  10   5  251.03   24.04
  -5  10   5  252.89   16.96
  -5 -10   5  215.98   25.22
   5 -10   5  281.55   31.57
  -5  10  -5  270.81   15.72
  -5 -10   5  291.35   29.18
   5 -10  -5  202.68   30.47
   8  -6  -5   59.38   22.27
   8   6   5   48.40   14.91
  -8  -6   5   60.47   24.59
   8   6  -5   70.28   15.52
  -8   6   5   92.60   16.37
  -8   6  -5   95.21   13.28
   8   6  -5   55.83   10.87
   8  -6   5   95.03   21.77
  -8  -6  -5  112.31   27.08
   8  -6   5   69.73   12.78
   8   6   5   46.49   11.67
   8  -7   2   38.86   11.45
   8   7   2   45.86   11.83
   8  -7   2   83.48   20.49
   8   7  -2   44.60   11.90
   8  -7  -2   41.08    8.12
  -8  -7  -2   57.46   20.45
   8   7   2   34.52   15.55
  -8   7  -2   40.55   13.18
  -8   7   2   40.06   15.06
   8  -7  -2   69.87   20.23
  -4  -9  -9  295.02   34.16
   4   9   9  366.37   27.22
  -4   9  -9  315.05   12.82
  -4  -9   9  313.32   24.30
   4  -9  -9  305.59   23.37
  -4   9   9  312.36   15.73
   4   9  -9  289.68   25.20
   4  -9   9  325.19   31.30
  -4  -9   9  296.82   29.92
   4  -9  -9  347.85   39.23
  -4   9  -9  333.66   28.28
  -3  -9 -10   35.00   16.06
  -3   9  10  -10.17    7.68
  -3  -9  10    0.45    8.87
   3  -9 -10   23.24   14.95
   3   9 -10  -12.24   13.90
  -3  -9  10  -18.74   14.08
   3   9  10   -4.91   12.19
   3  -9 -10    4.79    9.40
  -3   9 -10    5.98   12.41
   3  -9  10   -0.98   14.16
   0   1  16   -1.04   15.57
   0   1 -16   -5.90   12.45
   0  -1 -16    1.88   12.64
   0  -1  16    9.93   13.25
   0  -1 -16   12.44   11.28
   0   1 -16   -2.75    8.53
  -1  -6 -14 1272.29   46.64
  -1  -6 -14 1205.55   59.69
   1  -6  14 1254.23   66.53
   1  -6 -14 1293.34   48.37
  -1   6 -14 1310.87   60.41
  -1   6  14 1307.11   57.85
   1  -6 -14 1289.26   70.08
  -1  -6  14 1281.95   61.75
   1   6  14 1178.28   54.86
   1   6 -14 1297.85   60.24
   4 -11  -4  557.66   35.56
   4  11  -4  487.00   23.42
   4 -11   4  466.32   31.87
  -4 -11   4  517.49   38.47
   4 -11  -4  476.68   40.46
  -4 -11  -4  477.18   41.38
  -4  11   4  526.22   25.82
  -4 -11   4  475.70   40.23
   4  11   4  520.55   31.17
   4 -11   4  523.24   40.25
   4 -11   4  480.25   34.31
  -9  -3   5  355.10   30.47
   9  -3   5  483.19   36.82
   9   3   5  388.95   24.18
   9  -3  -5  404.50   36.89
  -9  -3  -5  438.93   41.37
   9   3  -5  388.86   17.00
   9  -3   5  465.69   23.42
   9   3   5  447.24   31.43
   9   3  -5  476.10   32.35
  -9   3   5  416.33   32.25
  -9   3  -5  441.97   28.19
  -7  -4 -10  455.55   33.88
  -7  -4  10  418.43   23.83
   7  -4  10  433.20   36.63
   7  -4  10  378.73   31.17
  -7   4  10  366.73   29.75
  -7  -4 -10  439.74   19.33
   7   4  10  430.73   30.12
  -7  -4  10  398.46   28.29
   7  -4 -10  392.16   34.69
  -7   4 -10  457.96   25.46
   7   4 -10  372.27   33.72
   1   0  16   -4.17   13.78
  -1   0 -16    3.18   12.19
  -1   0  16  -23.32   13.31
   1   0 -16  -13.13   12.54
  -1   0 -16    6.70    9.68
  -6  -7  -9    1.78   14.85
  -6  -7   9   -3.03   11.94
  -6   7  -9    1.21    6.85
   6  -7  -9   -3.83   13.56
  -6   7  -9   11.69    9.52
  -6  -7  -9   -2.82    3.65
  -6   7   9   17.58   12.56
   6   7   9   12.49   12.44
   6  -7   9   19.30   12.68
   6   7  -9    5.73   14.66
  -6   7   9    1.11    5.50
  -6  -7   9    8.24   11.67
  -2  11  -7   25.97   15.96
  -2 -11   7   19.88   12.32
   2 -11  -7   -5.06   19.38
   2 -11  -7   32.50   11.58
  -2 -11   7   71.49   18.27
   2  11  -7    6.48   12.60
  -2 -11  -7    8.15   20.18
  -2  11   7   40.61   13.02
   2 -11   7    6.31    9.89
   2 -11   7   24.63   17.22
   2  11   7   33.64   13.16
  -6   5  11    3.71    5.97
  -6  -5  11   -6.71    9.93
  -6   5 -11   -1.55    7.01
   6   5  11   -3.03   13.97
  -6  -5  11    5.56   14.40
  -6   5  11   19.61   12.87
  -6   5 -11    0.65   11.97
   6  -5 -11    5.33   13.92
   6   5 -11  -11.45   14.55
  -6  -5 -11   -0.48   17.23
  -6  -5 -11    7.64    6.69
  -3  11   6   52.81   10.17
  -3  11  -6   77.59   15.11
  -3 -11   6   11.15   19.07
   3 -11  -6   33.01   20.21
   3  11  -6   36.35   12.79
   3  11   6   47.16   16.78
  -3 -11   6   37.96   13.07
   3 -11  -6   49.89   15.81
  -3 -11  -6   50.07   22.09
   3 -11   6   63.11   13.37
   3 -11   6   50.36   19.70
   9  -5   0   44.36   16.84
   9  -5   0    0.70    6.65
  -9   5   0   12.10   13.25
  -9  -5   0   89.73   18.14
   9   5   0    2.52   10.77
   9   5   0    9.77    8.73
  -7   2 -11  180.55   20.65
  -7   2  11   77.63   19.32
   7   2 -11  138.22   24.45
  -7  -2 -11  131.05   13.56
   7   2  11   91.11   20.67
  -7  -2 -11   99.53   17.64
   7  -2 -11  117.35   23.54
  -7   2 -11   87.92   13.73
   7  -2  11   77.77   25.90
  -7  -2  11  117.46   17.38
  -7   2  11  108.22    8.84
  -7  -2  11   92.21   16.14
   2  -8 -12  286.83   20.09
  -2  -8 -12  275.24   15.13
   2   8  12  307.44   25.30
  -2  -8 -12  323.53   32.90
   2  -8 -12  321.61   33.89
  -2   8 -12  308.44   28.39
  -2  -8  12  339.93   30.63
   2   8 -12  319.33   28.28
   2  -8  12  348.94   31.88
  -2  -8  12  300.79   15.90
  -2   8  12  321.96   21.04
  -1  -1  16   13.05   16.78
   1  -1 -16   11.32   13.48
   1   1  16  -10.83   14.57
  -1  -1 -16   11.78   12.71
   1  -1 -16   13.05   13.43
  -1   1 -16   14.92    8.98
  -1  -1  16    4.00    8.03
  -1   1  16   19.24   13.89
  -1  -1 -16    9.53   12.13
  -1   1 -16    0.92   13.67
   1  -1  16   13.46   15.63
   1   1 -16   27.64   14.22
   2   7 -13   56.53   18.76
  -2   7 -13   74.72   18.65
  -2  -7  13   46.26   23.24
  -2  -7  13   55.81    7.69
   2  -7  13   59.51   21.88
   2  -7 -13   76.45   16.79
   2   7  13  146.46   19.01
   2  -7 -13   80.93   21.25
  -2  -7 -13   66.01    9.85
  -2  -7 -13   60.25   20.15
  -2   7  13   71.44   17.05
  -8  -2  -9   73.01   21.05
   8  -2   9   42.32   19.58
   8   2   9   54.75   16.52
  -8   2  -9   86.26   17.37
   8   2   9   47.91   15.69
  -8  -2   9   26.51   16.76
  -8   2   9   60.18   17.39
   8  -2  -9   75.79   21.13
   8  -2   9   53.94   19.94
   8   2  -9   63.25   20.26
  -9  -5   1  345.04   37.05
   9   5   1  370.53   20.86
   9   5  -1  320.32   30.53
   9   5  -1  357.78   21.75
  -9   5   1  382.73   28.83
   9  -5   1  360.61   15.89
   9  -5   1  443.24   35.76
  -9   5  -1  394.39   26.79
  -9  -5  -1  399.55   34.58
   9   5   1  413.48   25.20
   9  -5  -1  387.79   35.36
   9   4   4 1028.71   42.88
  -9  -4  -4  981.69   65.79
   9  -4   4 1043.99   38.72
   9  -4  -4 1125.80   60.61
   9   4  -4  978.06   46.87
  -9   4  -4 1020.72   44.41
  -9  -4   4 1047.10   51.69
   9   4   4 1044.67   46.91
   9   4  -4 1020.92   33.03
  -9   4   4 1035.43   52.12
   9  -4   4  988.62   66.20
   3 -12   0   -3.24   15.16
   3 -12   0    2.79   12.76
   3 -12   0   15.72   12.68
   3  12   0    0.15    6.01
  -3 -12   0  -17.34   13.70
   3  12   0   -5.24   11.13
  -9   2   6  263.69   33.17
  -9  -2   6  246.47   27.91
  -9   2  -6  267.91   23.19
   9  -2   6  289.72   20.75
   9  -2  -6  314.11   31.09
   9   2   6  285.38   25.21
   9  -2   6  278.51   36.35
   9   2  -6  246.87   11.82
  -9  -2  -6  325.29   28.66
   9   2   6  304.43   24.07
   9   2  -6  294.01   29.20
   3  -5  14  194.25   25.70
  -3  -5 -14  163.48   25.97
  -3  -5 -14  140.32   15.56
   3   5 -14  116.87   27.30
   3   5  14  178.00   24.20
   3  -5 -14  147.98   20.94
  -3  -5  14  143.02   12.92
  -3   5 -14  167.22   23.90
   3  -5 -14  177.73   30.00
  -3   5  14  152.49   21.29
  -3  -5  14  127.87   22.08
   6 -10   0   41.02   14.61
  -6 -10   0   38.42   20.20
   6  10   0   45.33    8.69
   6 -10   0   32.54   19.80
   6  10   0   55.32   15.14
  -6  10   0   43.08   12.95
   0  12  -5   68.69   14.52
   0 -12  -5   48.46   20.33
   0 -12   5   36.51   19.10
   0  12   5   27.83   13.93
   0 -12  -5   36.91    8.99
   0 -12   5   25.33   12.10
   7   7  -7   10.92   13.03
   7  -7  -7    6.12   15.58
   7   7   7    7.06   12.84
  -7  -7   7   -0.36   12.31
  -7   7   7    1.90   13.98
   7  -7   7    9.86   12.31
   7   7   7   -0.62    7.34
  -7   7  -7   39.16    9.57
  -7  -7   7   16.28   14.66
  -7  -7  -7   20.19   17.59
   7  -7   7   24.95   16.90
   2  -4  15  238.42   30.51
  -2  -4 -15  280.69   29.94
   2   4 -15  313.62   28.12
   2   4  15  249.59   28.21
  -2   4  15  309.74   26.52
  -2   4 -15  254.46   26.07
  -2  -4  15  233.59   32.49
  -2  -4 -15  258.03   22.39
   2  -4 -15  290.66   26.28
   2  -4 -15  245.29   24.45
  -2  -4  15  268.76   14.55
   3 -12   1   90.64   20.16
  -3 -12  -1  144.49   22.83
   3  12   1  107.39    8.22
   3 -12  -1  125.86   19.48
   3 -12   1   93.74   23.93
   3  12   1   89.58   18.31
   3 -12  -1  115.39   19.57
   3 -12   1   88.92   18.88
  -3 -12   1   87.55   20.03
   3  12  -1   92.83   10.94
   3 -12  -1   64.01   21.39
  -8  -7  -3  345.57   34.13
   8   7   3  328.76   19.90
   8   7  -3  362.45   24.34
  -8   7  -3  351.69   23.34
   8  -7   3  341.49   21.68
   8  -7   3  288.89   33.64
   8  -7  -3  326.55   33.97
  -8   7   3  303.44   27.01
   8   7  -3  324.57   23.34
   8   7   3  351.44   23.19
  -8  -7   3  279.29   31.98
   0  -2 -16  230.51   20.77
   0  -2  16  244.77   13.64
   0  -2  16  235.76   27.21
   0   2  16  209.52   25.59
   0  -2 -16  255.14   23.28
   0   2 -16  211.10   31.06
   7  -8   5  -10.68    9.69
   7  -8   5    4.98   16.79
  -7  -8   5   14.29   14.22
  -7  -8  -5   -1.66   16.21
  -7  -8   5    6.88   12.11
   7   8   5   -4.16   11.49
  -7   8   5  -18.91   12.05
   7   8  -5  -16.28   12.50
   7  -8  -5    6.07   13.88
  -7   8   5    1.42    4.06
  -7   8  -5   -8.49    9.92
   6  10   1   77.60    8.28
   6  10  -1   75.45   16.26
  -6 -10   1   83.42   22.15
   6  10  -1   73.56   12.00
  -6  10  -1   62.91   13.97
   6 -10  -1   80.08   13.56
   6 -10   1   67.27   13.66
   6 -10   1   86.34   22.54
   6 -10  -1   49.90   23.88
  -6  10   1   53.23   17.87
  -6 -10  -1  110.23   23.46
   6  10   1   97.01   16.58
  -5   4  13 1232.19   41.72
   5   4 -13 1099.98   59.22
   5  -4  13 1170.58   61.54
   5  -4 -13 1222.74   68.38
  -5  -4  13 1149.37   45.27
  -5   4 -13 1215.79   54.96
   5   4  13 1253.76   57.09
  -5  -4  13 1112.43   46.36
  -5   4  13 1156.86   52.45
  -5  -4 -13 1130.33   53.81
  -5  -4 -13 1183.42   41.55
  -8   5   7  370.47   31.52
  -8  -5   7  421.11   24.44
  -8   5  -7  464.16   27.26
  -8  -5  -7  382.26   35.27
   8  -5   7  388.70   28.08
   8   5   7  455.84   33.21
   8   5  -7  384.51   31.02
  -8  -5   7  378.09   31.87
   8   5   7  425.50   26.04
   8  -5   7  440.14   47.11
   8  -5  -7  464.25   35.87
   0 -11  -8   36.99   19.45
   0 -11   8   -8.06   15.94
   0  11   8    0.37   10.13
   0 -11  -8   -3.43    6.27
   0  11  -8  -21.95   13.22
   0 -11   8   15.09    8.19
   8  -4   8   14.17   13.54
  -8  -4  -8    7.36   13.97
  -8   4   8    2.20   13.10
   8  -4   8  -13.00   15.51
   8  -4  -8   -3.57   15.05
  -8   4  -8   15.08    8.71
  -8  -4   8   -2.92    8.29
   8   4   8   -0.62   11.02
  -8  -4   8  -25.42   14.63
   8   4   8  -12.84   11.60
   8   4  -8  -14.83   13.89
   5   0 -14   94.35   21.43
   5   0  14   75.58   22.23
  -5   0 -14   79.40   15.09
  -5   0  14   84.09   13.09
  -5   0  14   98.17   18.30
  -5   0 -14  113.83   15.59
   2  12  -4  437.14   22.33
  -2 -12  -4  351.44   37.06
   2  12   4  399.78   29.86
  -2  12  -4  442.85   25.39
   2 -12   4  390.15   34.78
  -2  12   4  458.99   27.69
   2 -12  -4  420.30   29.00
   2 -12  -4  410.68   39.20
   2 -12   4  475.76   32.04
  -2 -12   4  411.89   38.16
  -2 -12   4  425.29   28.14
   9   5   2  580.87   32.57
  -9   5  -2  579.88   32.81
   9  -5   2  580.78   45.36
  -9  -5   2  636.72   43.85
  -9   5   2  555.70   36.57
   9  -5   2  614.15   24.84
  -9  -5  -2  655.98   43.71
   9   5  -2  641.52   37.33
   9  -5  -2  576.83   43.46
   9   5  -2  575.50   26.89
   9   5   2  561.76   28.07
   3   3 -15  947.12   53.08
   3  -3  15  974.39   56.73
   3   3  15  956.89   50.87
  -3   3  15 1024.05   40.53
  -3   3 -15 1026.61   58.64
  -3  -3  15  966.35   48.65
   3  -3 -15  923.25   48.15
   3  -3 -15  958.38   50.86
  -3  -3  15  973.34   30.66
  -3  -3 -15  968.23   45.42
  -3  -3 -15 1015.14   40.19
   0 -10  10   57.26   20.66
   0 -10 -10   37.61   21.37
   0  10  10   28.08   13.06
   0  10 -10   81.86   16.57
   0 -10  10   57.71    8.71
   0 -10 -10   44.00    9.06
   1 -12   5  -14.54   17.02
  -1 -12  -5    1.13   19.76
   1 -12  -5   21.98   10.62
  -1 -12   5   11.54   14.17
  -1  12   5   11.01   12.24
   1  12   5   24.92   13.12
   1 -12  -5   30.77   16.88
   1 -12   5   35.72   13.95
  -1  12  -5   44.61   11.45
  -1 -12   5   16.89   18.33
   1  12  -5   41.04   10.81
  -5  -9   8  392.19   27.47
  -5   9  -8  447.67   35.63
  -5   9   8  433.74   19.02
   5  -9  -8  421.26   31.37
   5  -9   8  375.53   31.51
  -5  -9   8  457.85   33.94
   5  -9  -8  412.14   39.29
  -5  -9  -8  419.65   42.17
   5   9   8  455.69   28.74
  -5   9  -8  399.26   16.48
   5   9  -8  456.12   29.96
  -2  -9  11   49.88    8.83
  -2  -9 -11   49.94   21.02
  -2   9 -11   87.43   16.85
  -2  -9 -11   49.67    6.78
   2  -9 -11   85.19   22.98
   2   9  11   77.89   16.92
  -2   9  11   62.43   14.25
   2  -9 -11   66.47   14.18
   2  -9  11   97.50   20.50
   2   9 -11   63.56   16.93
  -2  -9  11   35.64   19.81
   5  -1  14  110.55   22.98
  -5   1  14  126.21   16.04
  -5  -1 -14  149.56   16.32
  -5  -1 -14  122.14   16.15
   5   1 -14  121.63   23.77
  -5   1 -14  157.05   18.29
  -5   1  14  117.41   20.18
  -5  -1  14  131.19   19.01
  -5  -1  14  146.39   19.31
   5   1  14  121.57   24.81
  -5   1 -14  154.68   15.22
   5  -1 -14  123.15   23.92
   3  12  -2  473.64   21.98
  -3 -12   2  406.81   40.49
   3  12   2  466.13   31.24
   3 -12  -2  488.41   29.61
   3 -12   2  488.56   34.90
  -3 -12  -2  506.60   36.64
   3 -12  -2  482.54   44.73
   3 -12   2  457.64   36.24
  -3 -12   2  403.19   34.40
   3 -12   2  455.46   33.74
  -1  -2  16   29.90    8.32
   1  -2 -16   59.18   15.34
   1  -2  16   27.63   18.26
  -1  -2 -16   67.84   15.41
   1   2 -16   30.84   16.40
  -1   2 -16   30.09    9.50
   1   2  16   37.25   17.11
  -1   2  16   70.15   18.36
  -1  -2  16   15.48   16.99
  -1  -2 -16   38.84   13.51
   1  -2 -16   32.50   16.51
  -1   2 -16   21.81   16.69
  -4  -4 -14  854.92   32.62
  -4   4  14  893.18   42.74
  -4  -4  14  844.28   43.36
  -4  -4  14  887.63   35.28
   4  -4 -14  873.08   48.96
  -4   4 -14  866.96   43.68
  -4  -4 -14  841.40   45.31
   4   4 -14  932.99   52.45
  -4   4  14  877.21   39.49
   4  -4  14  838.96   53.41
   4   4  14  895.79   50.54
  -7  -9   0   -1.97   15.10
   7  -9   0   -1.78    9.57
   7   9   0   -1.12    8.52
   7  -9   0  -23.07   15.07
  -7   9   0    0.85   10.43
   7   9   0  -10.15   11.54
   6 -10  -2 1402.56   53.78
  -6 -10   2 1467.37   72.61
   6  10   2 1493.81   60.74
  -6  10  -2 1551.55   51.69
  -6 -10  -2 1567.32   79.68
   6  10  -2 1646.53   66.71
   6  10  -2 1599.37   50.16
   6 -10   2 1537.82   76.07
   6 -10  -2 1527.05   70.50
   6 -10   2 1559.96   57.02
  -6  10   2 1572.36   62.59
   1 -11  -8  179.60   14.51
  -1 -11   8  184.96   25.55
  -1  11   8  136.03   17.89
   1  11   8  162.29   19.43
   1 -11   8  182.77   28.54
   1 -11  -8  185.77   28.38
  -1 -11  -8  151.82   26.31
  -1  11  -8  142.80   19.64
   1  11  -8  189.23   19.29
  -1 -11   8  141.97   15.51
   1 -11   8  159.47   14.38
   2   6  14   60.67   18.59
  -2   6  14   66.68   14.40
  -2  -6  14   70.48   24.05
  -2  -6 -14   71.43   12.68
  -2   6 -14   63.65   19.63
   2  -6 -14   71.14   20.27
   2  -6 -14   66.88   18.45
  -2  -6 -14  110.75   19.82
   2  -6  14   60.64   22.47
   2   6 -14   76.89   19.50
   0   5  15   12.49   12.55
   0  -5  15    9.93   14.85
   0  -5 -15  -14.39   11.44
   0  -5 -15   -4.23   13.79
   0   5 -15   -6.82   14.30
  -6   0  13  -16.11   11.56
  -6   0 -13   45.80   11.29
  -6   0 -13   11.94    9.78
  -6   0  13    6.76   10.56
   6   0  13  -13.93   15.94
   6   0 -13   -3.14   16.47
   6  -9   6  149.85   25.76
  -6  -9  -6   67.14   24.18
  -6   9  -6  119.88   10.95
   6  -9   6   92.94   18.44
  -6   9   6  108.47    9.84
   6   9  -6  113.58   18.93
  -6   9   6   67.17   20.00
   6  -9  -6  119.74   20.05
  -6  -9   6  118.94   19.01
   6   9   6  101.74   19.26
  -6  -9   6  104.82   21.48
  -6  -8   8  461.04   35.20
   6   8  -8  506.61   30.51
   6  -8   8  550.32   39.02
  -6  -8  -8  506.28   41.46
  -6   8  -8  489.95   20.45
   6   8   8  500.57   32.20
  -6  -8   8  523.07   29.91
   6  -8  -8  490.21   34.91
   6  -8   8  497.71   41.47
  -6   8   8  497.59   33.78
  -6   8   8  490.53   17.33
   5 -11   0  -14.15   14.85
   5  11   0   -8.63   12.96
   5  11   0   -6.13    7.05
   5 -11   0   -9.05   14.30
   5 -11   0   14.00   19.04
  -5 -11   0  -20.12   16.22
   7   9   1  375.91   28.50
  -7   9  -1  437.52   25.34
   7   9  -1  406.94   26.09
   7  -9  -1  401.85   22.57
   7   9   1  418.11   18.22
  -7  -9   1  446.34   36.16
   7  -9  -1  449.13   41.16
   7  -9   1  418.73   38.83
   7  -9   1  427.84   24.88
  -7   9   1  471.28   32.15
  -7  -9  -1  363.91   38.22
   7   9  -1  409.33   23.25
  -2   0 -16  173.60   24.19
  -2   0  16  157.27   16.49
   2   0 -16  141.89   22.66
  -2   0 -16  148.94   16.34
   2   0  16  144.63   23.96
  -2   0  16  179.30   21.13
  -1 -10  10   98.44   11.09
  -1  10 -10  123.35   18.91
  -1 -10  10   84.09   21.61
  -1 -10 -10   96.48   26.25
  -1  10  10   90.72   15.23
   1  10 -10  119.15   19.51
   1 -10  10  129.47   21.95
   1 -10 -10   98.33   26.15
  -1 -10 -10   92.32    7.92
   1  10  10  115.16   18.14
   1 -10 -10  127.48   13.23
   4 -11  -5   -3.98   10.25
   4 -11  -5  -17.95   15.29
   4  11   5    9.28   11.78
  -4  11  -5   -1.63    6.90
   4 -11   5   15.38   13.72
  -4  11   5    0.15    7.38
  -4 -11   5   17.91   13.73
  -4  11  -5    3.94   10.10
  -4 -11   5  -15.90   15.78
   4  11  -5    2.85    8.17
  -4 -11  -5  -18.05   16.34
  -6   4  12   10.70    7.89
  -6   4 -12   39.99   15.18
  -6   4 -12   15.07    9.07
   6   4  12   15.39   15.29
   6  -4  12   38.47   21.04
  -6  -4 -12   18.38    9.77
  -6  -4 -12   -5.39   15.90
  -6  -4  12   42.79   11.53
   6  -4 -12   15.36   16.03
   6   4 -12   -1.95   16.97
  -6   4  12    2.55   17.42
  -6  -4  12    9.19   11.42
  -5 -11   1 1391.38   70.51
   5 -11   1 1495.58   60.09
   5 -11   1 1436.77   64.79
   5 -11   1 1543.87   72.58
   5 -11  -1 1513.27   63.30
   5 -11  -1 1509.27   75.91
   5  11  -1 1500.84   42.47
   5  11  -1 1524.17   60.69
   5  11   1 1470.33   61.35
   5 -11  -1 1463.47   66.33
  -5 -11  -1 1507.96   74.91
  -9   0  -7   21.61   16.54
   9   0  -7   14.63   14.80
  -9   0   7  -18.13   12.92
   9   0   7    2.67   13.41
   9   0   7  -13.49   10.51
   4   7 -12  425.06   33.12
  -4  -7  12  472.15   26.15
  -4  -7 -12  454.54   38.77
   4  -7 -12  594.58   41.89
  -4  -7 -12  471.86   16.41
   4   7  12  454.12   34.63
   4  -7  12  397.00   37.65
   4  -7 -12  447.55   31.51
  -4   7 -12  519.41   35.58
  -4   7  12  461.74   21.46
  -4  -7  12  495.27   34.49
  -6   1  13  145.52   18.99
   6  -1  13   99.16   23.69
   6   1  13  166.99   24.25
  -6   1 -13  124.63   14.78
   6  -1 -13  201.36   26.05
  -6  -1  13  180.67   17.91
  -6  -1  13  123.10   14.78
   6   1 -13  135.87   25.59
  -6   1 -13  133.08   18.91
  -6  -1 -13  137.06   17.50
  -6   1  13  146.14   14.77
  -6  -1 -13  154.89   16.50
   5 -10   6  316.26   33.37
  -5  10   6  301.21   17.49
  -5 -10  -6  321.87   37.04
   5 -10   6  296.61   27.40
   5 -10  -6  309.96   35.82
   5  10   6  354.11   26.98
   5 -10  -6  334.93   27.90
  -5 -10   6  308.56   37.82
   5  10  -6  303.58   27.12
  -5  10  -6  344.15   18.52
  -5 -10   6  298.08   27.17
  -8  -6   6  144.63   19.89
  -8  -6  -6  171.95   24.49
   8  -6   6  104.90   19.64
  -8   6   6  106.19   19.83
   8   6  -6   87.85   19.09
   8  -6   6   92.54   24.17
   8  -6  -6   97.24   24.57
   8   6   6  116.85   14.35
  -8   6  -6   94.15   17.10
   8   6   6   84.27   17.50
  -7  -3 -11   53.18   12.98
  -7   3  11   33.36   16.59
   7   3 -11   64.81   19.89
  -7  -3  11   22.34   14.05
  -7  -3  11   23.24   17.90
   7  -3 -11   26.64   19.44
  -7  -3 -11   69.00   17.53
   7  -3  11   56.59   17.05
  -7   3 -11   50.48   13.18
   7   3  11   11.72   17.20
  -7   3 -11   76.81   17.99
   4   0  15   -5.85   15.97
   4   0 -15  -18.03   14.86
  -4   0  15  -13.52   10.85
  -4   0 -15   -0.46   12.25
  -4   0 -15   -7.05    8.79
  -4   0  15   -3.55   12.10
  -2  -1  16  134.91   18.98
   2   1 -16  114.06   20.56
   2  -1 -16  119.29   21.26
  -2  -1 -16   86.30   21.06
  -2  -1 -16  111.27   16.60
  -2   1  16   75.39   14.36
  -2  -1  16  100.17   10.66
   2  -1  16  111.70   21.85
  -2   1 -16   81.17   12.89
  -2   1 -16   66.85   18.52
   2   1  16   77.81   21.94
  -2   1  16   97.06   22.29
  -8  -3   9    5.15   13.15
   8  -3   9   11.17   16.62
  -8  -3  -9   10.80   18.70
   8   3   9   15.98   15.86
  -8   3   9    2.79   14.52
   8  -3   9   29.96   13.40
   8  -3  -9    8.37   17.48
  -8  -3   9    1.43   10.76
   8   3   9    1.96   11.42
   1   5  15   99.13   19.81
   1  -5 -15   66.05   16.15
  -1   5  15   76.57   17.10
  -1  -5 -15   82.29   23.80
  -1  -5 -15  111.55   14.18
   1  -5 -15   78.43   20.78
   1  -5  15   93.60   23.76
   1   5 -15   90.16   20.93
  -1  -5  15  152.24   22.35
  -1   5 -15   82.91   21.67
   9   5   3  759.71   37.32
   9   5   3  804.94   34.63
   9  -5   3  833.70   32.92
   9  -5   3  701.13   50.77
   9  -5  -3  783.10   50.88
  -9  -5   3  755.54   46.12
  -9   5  -3  790.52   37.96
   9   5  -3  821.44   45.75
   9   5  -3  792.97   31.20
  -9  -5  -3  786.29   49.92
  -9   5   3  745.46   41.23
   5  -7 -11  312.99   30.97
  -5  -7 -11  233.28   11.15
  -5   7  11  259.18   16.34
   5  -7 -11  258.63   26.13
  -5   7 -11  302.23   25.18
   5  -7  11  229.89   29.42
  -5  -7 -11  285.21   30.01
  -5  -7  11  288.13   27.09
   5   7 -11  259.77   27.05
  -5  -7  11  243.21   23.81
   5   7  11  277.35   24.85
   9  -1   7   23.74   14.77
   9   1   7   12.00   10.97
   9  -1  -7   -9.72   15.57
  -9   1  -7  -13.36   11.56
  -9  -1  -7    9.64   13.32
   9  -1   7   -5.45   10.69
  -9   1   7    6.46   13.55
   9   1   7    2.33   12.65
  -9  -1   7   11.99   12.61
   9   1  -7   12.19   14.95
   9   1  -7    2.29    3.85
   8  -7  -4  268.04   30.79
   8   7   4  270.99   17.67
   8   7   4  254.40   22.73
  -8  -7   4  321.62   31.50
   8   7  -4  340.97   27.03
   8   7  -4  289.91   19.47
  -8   7  -4  287.44   19.65
  -8   7   4  309.00   25.35
   8  -7   4  305.79   32.74
  -8  -7  -4  236.68   31.11
   8  -7   4  260.20   22.33
  -4  -8 -11   69.59   21.18
  -4   8  11   44.84   12.35
   4  -8 -11   99.41   23.53
   4   8 -11   73.52   17.67
   4   8  11   54.41   18.07
   4  -8 -11   49.51   18.93
  -4   8 -11   51.05   21.39
  -4  -8  11   66.96   13.81
  -4  -8  11   82.72   20.21
   4  -8  11   47.86   20.73
  -9   3   6  125.73   21.37
  -9  -3  -6  100.91   24.61
   9   3  -6  125.59   10.49
  -9  -3   6  116.37   20.30
   9  -3  -6  156.79   25.82
   9   3   6  127.55   20.26
   9  -3   6  123.79   19.84
  -9   3  -6  140.49   18.14
   9   3  -6  156.57   27.35
   9  -3   6  148.46   31.09
   9   3   6  111.08   17.35
  -7   9  -2   -6.00    8.56
  -7  -9  -2   24.55   15.63
   7  -9   2    3.42   14.65
  -7  -9   2    5.16   14.69
   7  -9   2   11.68   11.42
   7  -9  -2  -16.45   14.72
   7   9   2   -3.69    5.81
  -7   9   2    0.26   10.87
   7   9  -2    2.59   10.03
   7   9  -2  -13.09    9.33
   7   9   2   10.94   11.45
   7  -9  -2    4.00    7.71
  -3  10   9   15.14    8.35
   3  10  -9   15.71   12.70
   3 -10   9    3.70   16.50
  -3  10  -9   26.58   14.13
   3 -10  -9   43.32   11.26
  -3 -10  -9   37.55   23.62
   3 -10  -9  -13.76   18.76
  -3 -10   9    3.37   11.54
   3  10   9  -10.78   12.59
  -3 -10   9   17.46   16.62
  -4  -1  15  363.51   28.55
  -4   1 -15  298.71   20.28
  -4  -1  15  314.30   23.55
   4   1  15  317.29   34.65
  -4  -1 -15  352.48   27.90
  -4  -1 -15  289.13   25.22
   4  -1  15  302.88   33.74
  -4   1 -15  305.54   25.99
  -4   1  15  365.13   24.23
   4   1 -15  359.34   37.04
  -4   1  15  331.57   26.06
   4  -1 -15  341.67   30.25
 -10   0   0  121.51   22.21
  10   0   0  124.77   12.05
  10   0   0  162.25   22.36
  -9   4  -5  140.50   18.84
   9  -4   5  175.30   18.23
  -9  -4   5  169.09   30.08
   9   4   5  153.41   17.25
   9   4   5  152.62   20.59
  -9   4   5  212.06   23.02
   9   4  -5  165.30   12.61
   9  -4   5  132.82   26.93
  -9  -4  -5  209.40   26.85
   9   4  -5  165.68   22.56
   9  -4  -5  161.49   27.62
  -5   2 -14   88.64   11.97
  -5  -2  14   76.53   15.94
  -5   2  14   45.84   13.94
   5  -2 -14  100.58   21.77
  -5   2 -14   50.58   17.32
  -5  -2 -14   73.92   13.66
   5  -2  14   56.97   21.82
   5   2 -14   92.99   21.10
  -5  -2 -14   76.03   15.52
  -5   2  14   72.03   18.06
  -5  -2  14   84.64   14.81
   5   2  14   69.53   21.20
  -3 -12  -3   63.07   20.69
  -3  12   3   63.27   14.18
   3  12  -3   57.86   11.83
   3 -12  -3   76.80   15.18
  -3  12  -3   44.73   11.96
  -3 -12   3   49.73   23.27
  -3 -12   3   50.72   17.25
   3  12   3   53.48   16.92
   3 -12   3   48.13   15.02
   3 -12  -3   46.89   21.28
   3 -12   3   92.03   18.52
  -5 -11  -2   79.94   25.89
   5 -11   2  160.08   25.54
  -5 -11   2  174.32   23.13
   5 -11  -2  127.00   30.18
   5  11   2  170.38   19.69
  -5  11  -2  135.43   15.11
   5 -11  -2  120.91   21.67
   5 -11   2  131.78   22.72
   5  11  -2  141.12   22.95
   5  11  -2  142.60   14.26
   5 -11  -2  102.77   16.83
   6  10  -3 1279.76   53.90
   6 -10   3 1304.81   54.28
   6 -10   3 1229.26   69.71
  -6  10   3 1337.65   39.01
  -6  10   3 1280.26   56.42
   6  10  -3 1265.23   47.39
  -6  10  -3 1281.04   44.89
  -6 -10   3 1240.68   64.15
   6  10   3 1259.97   57.13
   6 -10  -3 1345.60   63.76
  -6 -10  -3 1303.09   72.27
  -5   6 -12 1589.36   67.16
  -5   6  12 1574.11   48.70
  -5  -6  12 1493.20   56.63
  -5  -6  12 1507.20   69.51
  -5  -6 -12 1607.65   43.21
  -5   6  12 1619.46   63.74
   5  -6 -12 1628.95   70.24
   5   6  12 1480.25   67.20
   5   6 -12 1587.54   70.51
  -5  -6 -12 1536.85   71.65
   5  -6  12 1538.22   73.87
   0  -3 -16    4.79   13.27
   0   3  16  -14.57   13.12
   0  -3  16   15.42   17.02
   0   3 -16   18.75   16.44
   0  -3  16    1.89    4.29
   0  -3 -16   -2.84   12.20
  10   0   1    5.27    9.39
 -10   0   1   27.51   15.10
 -10   0  -1   73.77   16.21
  10   0  -1    8.62    6.59
  10   0  -1    3.98   17.26
  10   0   1    3.28   19.43
   4   6  13   63.14   19.22
  -4  -6  13   73.47   17.47
   4  -6 -13   58.02   17.29
  -4  -6 -13   53.12   18.74
   4   6 -13   33.47   18.22
  -4   6 -13    7.73   18.20
   4  -6  13   77.88   20.54
  -4  -6 -13   55.77    9.72
  -4  -6  13   47.18   12.01
  -4   6  13   51.73   13.72
   4  -6 -13   64.53   19.56
  -4 -10  -8   18.92   18.99
   4 -10  -8   24.30   18.48
   4 -10   8   21.50   20.42
   4  10  -8   29.11   12.63
   4 -10  -8   24.80   12.39
  -4 -10   8   13.03   13.60
  -4  10   8    9.28    9.35
  -4  10  -8    0.15   13.29
  -4  10  -8   11.21    6.78
  -4 -10   8   56.40   16.17
   4  10   8   10.39   14.55
 -10  -1   0 2121.85   87.09
 -10   1   0 2104.38   84.09
  10  -1   0 2168.60   51.87
  10   1   0 2190.53   57.82
  10  -1   0 2127.50   98.81
  10   1   0 2125.93   86.66
  -3 -11  -7  319.29   35.64
   3 -11  -7  333.50   24.58
  -3 -11   7  299.55   22.30
  -3  11   7  283.00   18.97
   3 -11   7  280.62   32.66
   3 -11   7  348.73   21.12
   3  11  -7  299.86   21.82
   3 -11  -7  273.25   33.74
   3  11   7  344.82   26.88
  -3 -11   7  337.58   39.92
  -3  11  -7  262.32   30.53
  -7  -6   9   56.56   13.32
   7   6  -9   12.04   15.84
   7   6   9   23.22   14.82
  -7   6  -9   46.38   10.69
   7  -6   9   20.56   19.32
  -7   6   9    3.64   16.98
  -7  -6  -9   22.02   19.43
   7  -6  -9    7.97   18.44
  -7  -6   9   21.97   15.29
   7  -6   9   17.20   15.54
  -7  -6  -9   27.80    7.60
   2 -12  -5    7.20    9.42
   2 -12  -5  -18.93   16.68
  -2  12  -5   20.85   11.02
   2 -12   5   14.01   13.29
   2  12   5    9.25   12.74
  -2 -12   5   14.31   17.88
  -2 -12  -5    3.61   17.67
  -2  12   5   17.69   10.26
   2 -12   5   14.82   15.69
  -2 -12   5    7.64   13.73
   2  12  -5   12.84   12.03
  10   1  -1  358.82   17.26
  10  -1   1  308.91   33.10
  10  -1   1  349.68   20.48
  10   1   1  299.32   30.81
 -10   1   1  411.23   31.98
  10  -1  -1  380.55   14.84
  10   1   1  382.05   20.45
 -10  -1   1  401.27   32.94
 -10  -1  -1  354.10   32.86
 -10   1  -1  359.34   30.21
  10   1  -1  364.64   33.69
  10  -1  -1  410.85   33.33
   5  -8 -10 2363.83   89.23
  -5  -8  10 2505.33   82.08
   5  -8 -10 2396.75  106.96
  -5   8  10 2404.69   61.72
   5   8 -10 2381.54   92.53
   5  -8  10 2376.35   99.66
  -5   8 -10 2347.93   92.09
  -5  -8 -10 2611.93  110.09
   5   8  10 2475.52   89.55
  -5  -8  10 2457.09   93.42
  -6   2 -13   18.11   10.39
  -6  -2 -13    0.28    9.84
   6   2  13    1.15   16.27
  -6   2 -13    7.17   12.51
  -6  -2  13   10.54   11.31
  -6  -2  13   10.40   11.60
   6  -2 -13    3.57   16.60
  -6   2  13   39.47    9.24
   6  -2  13   -3.63   16.66
   6   2 -13  -16.76   16.94
  -6   2  13   11.28   13.18
  -6  -2 -13    9.33   12.74
   8   0 -10   11.90   16.82
   8   0  10    7.33   14.54
  -8   0 -10   11.08   14.82
  -8   0  10    4.09   12.80
   8   0  10   15.03   16.61
   0 -12  -6  472.64   49.88
   0 -12  -6  523.16   21.83
   0  12  -6  542.26   33.62
   0 -12   6  516.94   29.54
   0 -12   6  441.88   39.48
   0  12   6  552.79   35.51
   2  -2 -16  238.22   25.49
   2  -2  16  256.57   31.68
  -2   2  16  267.65   23.81
  -2  -2 -16  246.51   25.64
  -2  -2  16  252.21   31.70
  -2  -2 -16  215.83   23.99
   2  -2 -16  298.73   24.01
  -2  -2  16  269.08   15.66
  -2   2 -16  234.92   13.76
   2   2  16  251.12   33.20
  -2   2 -16  277.95   25.57
   2   2 -16  224.10   29.02
   7  -5  10  434.69   39.93
  -7  -5 -10  418.13   37.12
   7  -5  10  388.06   35.44
  -7  -5  10  391.43   31.54
  -7  -5  10  394.71   25.41
   7  -5 -10  406.20   35.33
  -7   5 -10  420.18   22.23
  -7  -5 -10  382.84   19.45
   7   5 -10  408.35   34.69
   7   5  10  338.17   30.70
  -7   5  10  366.19   31.94
   1  -3 -16   88.83   17.93
  -1  -3  16   90.63   20.85
  -1  -3 -16   67.83   15.71
   1   3 -16  107.60   21.32
   1   3  16   69.77   20.70
   1  -3 -16  127.48   18.63
  -1  -3 -16   88.99   16.81
  -1  -3  16   95.86    8.95
   1  -3  16   84.38   22.50
  -1   3 -16   70.21   20.68
  -1   3  16  142.25   18.40
  -3  -8  12 1216.74   37.57
   3  -8 -12 1145.49   66.00
   3   8 -12 1152.07   55.27
  -3   8  12 1254.69   45.17
  -3   8 -12 1189.12   57.53
   3  -8  12 1202.12   64.33
   3   8  12 1116.94   54.73
  -3  -8 -12 1191.19   64.29
  -3  -8  12 1142.27   59.28
   3  -8 -12 1101.34   51.89
  -7   8  -6 1896.81   55.05
  -7  -8   6 1846.19   77.56
  -7  -8  -6 1821.81   90.12
   7  -8  -6 1837.39   83.35
   7  -8   6 1846.50   88.43
   7  -8   6 1859.23   68.94
  -7  -8   6 1875.37   75.76
  -7   8   6 1873.72   72.82
   7   8  -6 1958.46   69.73
   7   8   6 1905.24   77.75
   2 -11  -8   12.53   16.96
  -2 -11   8   -8.17   15.32
   2 -11   8   -4.38    7.61
   2 -11   8   24.07   14.03
  -2  11  -8   -4.16   12.23
   2 -11  -8   -8.36    9.29
  -2 -11   8   -2.54   10.03
  -2 -11  -8   -5.57   20.14
   2  11   8    1.47   11.97
   2  11  -8   10.36   10.76
  -2  11   8    9.55    8.34
   3  -7  13 1075.56   62.49
  -3  -7  13 1094.56   55.42
   3  -7 -13 1117.99   46.61
   3   7  13 1099.93   52.62
  -3   7  13 1063.14   40.16
   3  -7 -13 1059.71   60.83
  -3   7 -13 1152.47   55.73
  -3  -7 -13 1142.39   33.65
   3   7 -13 1017.04   53.25
  -3  -7 -13 1015.65   58.90
 -10   0   2 2140.66   87.37
 -10   0  -2 2210.98   85.12
  10   0   2 2186.71   89.29
  10   0   2 2238.73   63.90
  10   0  -2 2200.30   92.57
  10   0  -2 2089.37   43.26
   0   8 -13  700.37   45.38
   0  -8 -13  659.64   46.05
   0  -8 -13  704.15   30.25
   0  -8  13  691.25   47.76
   0   8  13  643.42   36.97
   9  -2  -7  866.17   51.48
  -9   2  -7  859.65   40.41
   9   2   7  849.85   45.30
  -9   2   7  777.83   46.41
   9   2  -7  847.00   23.59
  -9  -2  -7  885.75   55.07
   9  -2   7  825.88   51.32
   9  -2   7  836.25   38.33
   9   2  -7  857.89   49.97
  -9  -2   7  850.95   45.88
   9   2   7  828.37   43.84
   8  -1 -10   96.81   23.36
   8   1  10  107.68   23.39
  -8   1  10   98.90   19.18
   8   1  10   74.15   18.07
   8  -1  10   83.28   21.88
   8   1 -10  108.74   23.26
   8  -1  10   72.33   19.69
  -8   1 -10   69.79   16.09
  -8  -1  10   79.84   10.96
  -8  -1 -10  101.01   17.26
  -8  -1  10  110.26   19.01
  -7   9   3 1009.37   27.86
   7  -9   3 1053.05   48.15
   7   9  -3 1053.22   44.16
   7   9  -3 1056.35   39.45
  -7  -9  -3  976.67   57.54
  -7   9   3 1047.48   47.48
  -7  -9   3  989.29   55.96
  -7   9  -3 1082.93   40.69
   7   9   3 1121.36   48.22
   7  -9  -3 1030.82   56.38
   7  -9   3  983.30   61.27
   4   2  15  194.37   27.12
  -4  -2  15  212.98   19.11
  -4   2 -15  181.52   14.51
  -4   2 -15  207.77   24.05
   4  -2 -15  169.12   26.76
  -4  -2 -15  193.72   23.63
   4   2 -15  219.15   26.73
  -4  -2 -15  205.00   21.48
   4  -2  15  197.73   28.43
  -4   2  15  202.83   22.26
  -4  -2  15  222.31   25.79
  -4   2  15  234.04   22.39
  -2 -10 -10   63.12   20.40
  -2  10 -10   -2.17   15.72
  -2 -10  10   52.48   10.41
   2 -10  10   47.80   20.88
   2  10 -10   39.09   14.89
   2  10  10   27.32   14.51
   2 -10 -10   51.12   28.35
   2 -10 -10   44.31   13.27
  -2  10  10   69.42   13.96
  -2 -10  10   26.97   21.05
  -5  11  -3  491.39   24.55
   5  11   3  432.12   31.80
   5 -11  -3  465.94   38.99
   5  11  -3  451.38   24.91
   5 -11   3  442.34   40.40
  -5  11   3  436.33   20.85
  -5 -11  -3  383.93   39.64
  -5 -11   3  439.41   33.73
  -5 -11   3  462.66   39.63
   5 -11  -3  484.66   32.90
   5 -11   3  392.66   35.34
  -1  12   6   52.34   14.36
   1 -12   6   51.95   11.97
   1 -12  -6   56.30   11.31
  -1  12  -6   61.07   14.64
  -1 -12   6   76.84   20.06
   1 -12   6   71.29   18.97
   1  12   6   74.51   20.23
   1 -12  -6   52.92   21.09
  -1 -12   6   43.56   12.50
   1  12  -6   59.99   16.11
  -1 -12  -6   33.46   22.04
  -3  -4 -15   62.54   18.36
   3   4  15   86.37   23.82
   3   4 -15  103.68   22.25
  -3   4  15  131.65   16.59
  -3  -4  15  106.65   11.95
  -3   4 -15   76.46   20.47
   3  -4 -15   95.54   21.17
   3  -4  15   75.68   24.09
   3  -4 -15  120.24   19.43
  -3  -4  15   91.71   19.45
  -3  -4 -15  126.72   16.08
  10   1   2  216.82   18.28
 -10   1   2  281.87   25.45
  10   1  -2  205.01   26.98
  10  -1   2  223.83   27.50
  10  -1   2  225.72   16.55
 -10  -1   2  206.59   27.66
 -10   1  -2  221.79   24.90
  10  -1  -2  252.95   29.95
  10   1   2  229.01   25.85
 -10  -1  -2  236.58   26.31
  10   1  -2  240.33   12.10
  -9   5  -4  205.30   20.62
  -9  -5  -4  226.84   30.04
   9  -5   4  245.44   30.60
   9  -5   4  198.07   18.31
  -9  -5   4  240.47   25.82
   9  -5  -4  227.84   31.37
   9   5   4  158.61   22.69
   9   5  -4  196.28   16.01
  -9   5   4  259.37   24.50
   9   5   4  162.15   17.09
   9   5  -4  205.86   23.87
  -7   0 -12  137.51   16.46
   7   0 -12  114.47   25.43
  -7   0  12  108.52   19.79
  -7   0 -12  145.81   20.59
   7   0  12   94.83   28.60
  -7   0  12  145.80   13.48
  -4  -9  10  243.36   21.32
  -4  -9  10  206.57   26.58
   4  -9  10  220.31   33.63
   4  -9 -10  227.43   32.08
  -4   9  10  209.88   14.78
   4   9 -10  212.20   23.36
   4   9  10  246.37   24.48
  -4  -9 -10  175.08   32.45
   4  -9 -10  209.06   20.35
  -4   9 -10  222.10   24.70
   0  -7  14    6.54   15.95
   0  -7 -14   63.27   19.01
   0   7 -14    4.54   13.06
   0  -7 -14  -10.24   10.48
   0   7  14  -12.65   12.22
  10   2   0 4822.69  171.46
  10  -2   0 4490.93   93.80
  10   2   0 4693.41  110.90
  10  -2   0 4607.09  166.38
 -10   2   0 4489.31  153.04
 -10  -2   0 4760.11  163.37
  -2   5  15  162.39   20.09
   2   5 -15  166.59   25.27
   2  -5 -15  191.49   30.24
  -2  -5  15  176.87   25.37
   2   5  15  135.98   22.84
  -2  -5  15  149.71   11.55
  -2  -5 -15  160.65   23.75
   2  -5 -15  153.49   24.74
   2  -5  15  147.29   34.44
  -2   5 -15  172.44   24.36
  -2  -5 -15  198.80   16.04
  -7   7   8   54.49   16.48
  -7  -7  -8   53.31   20.39
   7  -7   8    3.03   19.71
   7   7  -8   33.35   16.07
  -7  -7   8   35.61   15.88
  -7  -7   8   21.91   17.76
  -7   7  -8   58.95   11.58
   7   7   8   18.02   15.00
   7  -7  -8   36.87   22.34
  -7  -7  -8   26.64    5.89
   7  -7   8   36.49   18.72
   1  -8 -13  130.14   18.32
  -1  -8  13  166.56   25.38
  -1   8  13  162.48   19.54
  -1  -8 -13  200.81   28.15
  -1   8 -13  130.92   24.68
   1  -8 -13  196.83   28.80
  -1  -8 -13  156.17   14.30
   1   8 -13  133.73   23.43
   1   8  13  172.15   20.88
   1  -8  13   84.08   33.28
  -3  12  -4  -15.55   13.29
   3 -12   4   -1.26   15.07
   3  12   4   30.16   13.48
   3 -12  -4   52.52   13.07
   3  12  -4   16.09   10.29
   3 -12   4    4.76   14.44
  -3 -12   4   14.80   17.40
  -3  12   4    2.69    8.77
  -3 -12  -4   -9.87   17.73
   3 -12  -4  -14.71   16.20
  -3 -12   4   -2.21   12.77
   0  -9 -12   -1.48    8.49
   0  -9 -12   -8.58   16.18
   0   9  12  -14.48   13.82
   0  -9  12    4.41   16.20
   0   9 -12   -8.02   13.98
  -6  -6  11  182.96   21.05
  -6   6 -11  160.12   22.98
   6  -6  11  225.42   26.20
   6   6 -11  184.64   22.52
  -6  -6 -11  130.86   25.95
  -6  -6 -11  159.95   12.37
  -6   6  11  159.18   11.62
  -6   6  11  111.22   20.96
  -6  -6  11  168.68   21.17
  -6   6 -11  146.43   13.31
   6  -6 -11  194.06   24.52
   6   6  11  144.33   22.77
  -5  -5 -13   98.35   12.30
  -5  -5  13  142.75   18.35
   5   5  13   90.74   21.73
  -5   5  13  110.82   15.43
  -5  -5  13  116.18   13.88
  -5  -5 -13   71.27   20.47
  -5   5  13   89.94   18.66
   5  -5 -13  109.42   21.80
  -5   5 -13  102.72   21.26
   5  -5  13   99.03   23.21
   5   5 -13  152.38   28.80
  10  -2  -1  175.67   25.52
  10  -2   1   87.83   10.63
 -10   2  -1   85.75   27.15
  10   2  -1  123.95   12.17
 -10   2   1  224.61   22.01
  10   2   1  109.61   24.17
 -10  -2  -1  121.37   23.49
  10   2   1   93.09   14.10
  10  -2   1   95.42   25.25
  -6  10   4 1551.85   71.33
   6 -10  -4 1601.64   72.45
  -6 -10   4 1507.38   78.91
  -6  10   4 1484.72   42.84
   6 -10   4 1696.96   64.55
   6  10   4 1548.46   64.64
  -6  10  -4 1554.65   50.34
  -6 -10  -4 1563.79   79.90
   6 -10   4 1524.27   78.13
   6  10  -4 1476.76   57.26
  -6 -10   4 1491.71   74.20
  -6   7 -10  693.37   24.38
  -6  -7  10  683.98   38.53
  -6   7 -10  812.65   47.55
   6  -7 -10  703.98   43.89
  -6   7  10  706.92   39.91
  -6  -7 -10  750.64   48.11
   6   7 -10  690.40   46.77
   6  -7  10  679.00   49.63
  -6   7  10  684.75   22.99
  -6  -7  10  748.18   36.87
  -6  -7 -10  653.78   18.72
   6   7  10  666.53   39.38
  -8  -5   8   72.28   18.77
  -8   5   8  118.77   21.57
   8   5   8  114.46   19.81
   8  -5   8  103.64   25.72
  -8  -5   8  117.73   15.31
   8  -5  -8   98.09   25.37
   8   5  -8   95.36   22.62
   8   5   8  102.48   17.17
   8  -5   8  141.89   21.35
  -8  -5  -8  104.71   24.29
  -8   5  -8  130.01   14.19
   7   1 -12   71.18   24.39
  -7   1  12   85.81   18.45
  -7  -1 -12   75.51   20.50
[truncated: 1,791,325 more chars]
