# Supplementary material for: Crystal structures of bis­[2-(di­phenyl­phosphino­thio­yl)phen­yl] ether and bis­{2-[diphen­yl(selanyl­idene)phosphan­yl]phen­yl} ether
Source: Acta Crystallogr Sect E Struct Rep Online. 2014 Nov 19;70(Pt 12):536–40. doi: 10.1107/S1600536814023988 (PMC4257402; doi:10.1107/S1600536814023988)
Supplement: Supplementary file 2 [file e-70-00536-1sup2.hkl]

#
# h,k,l, Fc-squared, Fo-squared, sigma(Fo-squared), status flag
#
data_1
_shelx_title ' User-defined'
_shelx_refln_list_code          4
_shelx_F_calc_maximum      595.08
_exptl_crystal_F_000      2512.00
_reflns_d_resolution_high  0.8001

loop_
 _space_group_symop_operation_xyz
 'x, y, z'
 '-x+1/2, y+1/2, z'
 'x, -y+1/2, z+1/2'
 '-x+1/2, -y, z+1/2'
 '-x, -y, -z'
 'x-1/2, -y-1/2, -z'
 '-x, y-1/2, -z-1/2'
 'x-1/2, y, -z-1/2'

_cell_length_a    14.1161
_cell_length_b    18.0874
_cell_length_c    23.1986
_cell_angle_alpha  90.000
_cell_angle_beta   90.000
_cell_angle_gamma  90.000

_shelx_F_squared_multiplier     1.000

loop_
 _refln_index_h
 _refln_index_k
 _refln_index_l
 _refln_F_squared_calc
 _refln_F_squared_meas
 _refln_F_squared_sigma
 _refln_observed_status
   4   0   0     146008.69     145261.61      1265.37 o
   6   0   0        978.26       1200.99       101.06 o
   8   0   0      27254.23      28699.86       412.22 o
  10   0   0        791.05        705.83        61.03 o
  12   0   0      15331.41      14168.51       572.48 o
  14   0   0          2.81         36.62        95.15 o
  16   0   0         13.05         -0.02        81.19 o
   2   1   0       4974.59       4913.11        28.36 o
   4   1   0        958.59        859.37        21.29 o
   6   1   0        425.34        501.23        23.62 o
   8   1   0         16.89        178.39        51.03 o
  10   1   0      11348.70      11452.28       154.85 o
  12   1   0         42.49         85.86        38.82 o
  14   1   0       1526.53       1539.73       153.62 o
  16   1   0         63.72        109.72        69.57 o
   2   2   0        272.25        260.00        22.59 o
   4   2   0       4211.64       3986.52        68.62 o
   6   2   0      16057.06      15767.85       144.34 o
   8   2   0      28216.42      27978.11       338.79 o
  10   2   0      25615.99      24548.58       286.23 o
  12   2   0      15532.78      14700.86       264.43 o
  14   2   0       2152.14       2080.68       122.96 o
  16   2   0         56.33         60.86        76.17 o
   2   3   0          5.14         -4.60        10.63 o
   4   3   0        241.29        318.55        19.29 o
   6   3   0       1368.36       1332.75        31.20 o
   8   3   0          0.22         20.72        18.14 o
  10   3   0       1004.13        883.55        36.54 o
  12   3   0          6.15         97.71        59.24 o
  14   3   0        249.18        408.27        72.76 o
  16   3   0        672.91        640.49        97.99 o
   0   4   0      13689.94      13889.42       173.58 o
   2   4   0      22343.22      24099.16       266.20 o
   4   4   0       2455.50       1991.92        35.51 o
   6   4   0        664.75        543.64        31.76 o
   8   4   0        134.80        194.45        45.34 o
  10   4   0        713.54        792.89        67.40 o
  12   4   0         23.40         98.59        41.74 o
  14   4   0         95.72          1.32        52.94 o
  16   4   0        817.35        977.15       107.73 o
   2   5   0      84143.05      88418.82       631.69 o
   4   5   0       4225.60       4614.23        65.41 o
   6   5   0        222.25        199.00        27.22 o
   8   5   0       3631.94       3534.99        62.16 o
  10   5   0       8600.24       8318.06       164.17 o
  12   5   0       6761.93       6524.74       164.24 o
  14   5   0       3380.19       3087.51       128.54 o
  16   5   0        135.37        199.14        80.83 o
   0   6   0      86614.61      94507.84      1384.13 o
   2   6   0      30085.56      31586.53       482.90 o
   4   6   0        132.54        249.27        25.37 o
   6   6   0       3754.01       3919.92        66.83 o
   8   6   0        125.41        168.21        25.33 o
  10   6   0        734.43        822.83        58.47 o
  12   6   0        784.96        935.04        65.51 o
  14   6   0        292.40        523.78       147.70 o
  16   6   0        241.61        311.52        99.93 o
   2   7   0        117.98        119.79        27.67 o
   4   7   0       7626.50       8210.00       101.97 o
   6   7   0        600.46        904.04        35.69 o
   8   7   0       2336.17       2138.93        58.07 o
  10   7   0       2367.14       2413.63       123.14 o
  12   7   0        503.88        587.22        91.31 o
  14   7   0       2075.53       1979.29        99.50 o
  16   7   0         26.63         42.78        86.96 o
   0   8   0        558.56        599.35        42.43 o
   2   8   0       4166.81       4404.55        67.10 o
   4   8   0       3465.79       3340.42        58.15 o
   6   8   0        631.46        684.22        33.26 o
   8   8   0       1508.60       1374.75        49.50 o
  10   8   0       5286.60       5072.24       130.51 o
  12   8   0       3203.55       3011.08       112.07 o
  14   8   0         41.44         55.57        49.27 o
  16   8   0          7.04         15.10        80.39 o
   2   9   0       1708.04       1709.73        44.79 o
   4   9   0        512.04        527.08        27.97 o
   6   9   0       2040.57       2060.46        52.73 o
   8   9   0       4054.37       4039.70        86.75 o
  10   9   0        697.12        904.55        97.41 o
  12   9   0       1200.41       1036.66        72.70 o
  14   9   0         31.88         29.39        58.96 o
  16   9   0         81.55        152.76       102.50 o
   0  10   0     104894.38     112949.62      1556.58 o
   2  10   0      14722.99      15616.22       189.67 o
   4  10   0       2191.59       2077.00        50.98 o
   6  10   0        227.90        234.40        29.17 o
   8  10   0        157.27        205.11        38.13 o
  10  10   0        810.08        921.91       110.94 o
  12  10   0       3860.48       3982.69       165.86 o
  14  10   0         91.34        212.18        92.61 o
   2  11   0        499.39        390.98        41.17 o
   4  11   0        514.85        449.61        58.33 o
   6  11   0      12111.48      11841.72       171.12 o
   8  11   0       1217.91       1068.31        56.68 o
  10  11   0       2565.09       2534.40       131.15 o
  12  11   0        859.41        784.45        88.48 o
  14  11   0        169.55        172.95        70.66 o
   0  12   0      20835.92      22408.78       383.91 o
   2  12   0       1722.29       1469.45        51.32 o
   4  12   0      25545.03      25555.76       391.14 o
   6  12   0      19935.41      20042.57       326.26 o
   8  12   0      11467.00      11308.61       237.26 o
  10  12   0       5134.28       5307.49       177.59 o
  12  12   0       5942.27       6206.97       217.13 o
  14  12   0       1408.90       1368.21       117.91 o
   2  13   0       4040.30       3821.68        84.56 o
   4  13   0       3278.20       3447.40       106.30 o
   6  13   0        520.83        528.78        54.09 o
   8  13   0         77.66         66.91        45.24 o
  10  13   0        625.35        535.04        76.70 o
  12  13   0          0.28         90.30        72.72 o
  14  13   0       1783.78       1688.04       157.36 o
   0  14   0       6587.20       6282.63       169.61 o
   2  14   0       5175.91       5043.99       142.79 o
   4  14   0       7931.03       7638.99       176.56 o
   6  14   0       4456.94       4342.20       173.65 o
   8  14   0        653.85        859.37        93.10 o
  10  14   0        280.37        322.46        72.62 o
  12  14   0         33.91         69.88        67.25 o
   2  15   0        329.99        373.28        61.34 o
   4  15   0       1502.23       1508.53        81.92 o
   6  15   0       4732.81       4273.46       121.40 o
   8  15   0       2844.01       2631.82       113.61 o
  10  15   0       2135.67       2324.69       188.00 o
  12  15   0          2.67         25.69        71.50 o
   0  16   0        266.76        352.47        53.27 o
   2  16   0         12.10        155.77        46.30 o
   4  16   0        195.73        312.92        82.35 o
   6  16   0       3345.32       2998.97       126.78 o
   8  16   0        635.13        622.97        92.25 o
  10  16   0       1260.75       1232.41       107.89 o
  12  16   0        833.52        811.94       113.65 o
   2  17   0       3421.76       3093.84       138.67 o
   4  17   0          3.05        -39.76        39.76 o
   6  17   0        144.92        164.62        43.79 o
   8  17   0       1511.52       1542.67       109.26 o
  10  17   0         88.98        278.06       117.12 o
   0  18   0        922.02        749.76       126.31 o
   2  18   0       5502.97       5413.21       155.74 o
   4  18   0       1245.45       1052.68        93.17 o
   6  18   0        325.08        171.02        53.85 o
   8  18   0        364.01        486.78       132.12 o
  10  18   0          3.12         35.89        72.91 o
   2  19   0         60.48         50.99        58.93 o
   4  19   0         20.56         37.40        44.63 o
   6  19   0         71.20         31.97        41.17 o
   8  19   0         24.79         14.58        59.13 o
   0  20   0        305.60        366.87       103.13 o
   2  20   0        135.14        168.59        66.66 o
   4  20   0        182.35        128.38        67.07 o
   6  20   0         33.17        -26.76        43.25 o
   8  20   0        699.89        721.39       118.34 o
   2  21   0        997.25       1065.64       114.21 o
   4  21   0         34.21        112.38        65.28 o
   6  21   0        518.67        553.85        92.68 o
   0  22   0        157.15        312.46       149.00 o
   2  22   0        135.67        164.43        78.98 o
   4  22   0          0.53         29.16       101.79 o
   2   1   1       4565.29       4394.49        37.43 o
   3   1   1      36225.12      36913.64       183.90 o
   4   1   1       8560.16       8626.41        59.27 o
   5   1   1        722.91        679.60        27.85 o
   6   1   1       5233.55       5008.80        43.50 o
   7   1   1          2.31         15.98        13.33 o
   8   1   1       7445.86       7640.17        69.05 o
   9   1   1       1275.76       1253.48        28.07 o
  10   1   1       1917.28       1961.73        43.94 o
  11   1   1         34.01        107.77        44.21 o
  12   1   1        146.51        217.83        35.71 o
  13   1   1        333.74        394.70        41.79 o
  14   1   1         91.87        223.95        45.18 o
  15   1   1        494.62        642.89        63.54 o
  16   1   1          9.52         39.03        53.39 o
  17   1   1        709.04        873.52        78.85 o
   2   2   1       1581.94       1581.85        18.45 o
   3   2   1      16481.43      15913.81       101.92 o
   4   2   1       5852.37       6217.81        48.79 o
   5   2   1      11675.61      11810.88        84.48 o
   6   2   1       2468.52       2599.91        35.88 o
   7   2   1       2337.70       2309.10        35.05 o
   8   2   1        127.53        426.35        55.18 o
   9   2   1        878.91        874.01        25.03 o
  10   2   1        416.23        668.56        65.14 o
  11   2   1         51.38        111.10        25.29 o
  12   2   1          1.06        271.58        67.93 o
  13   2   1        108.37        118.24        43.50 o
  14   2   1        188.38        294.02        52.21 o
  15   2   1         11.09         67.14        44.38 o
  16   2   1        173.98        181.45        53.44 o
  17   2   1         37.20         64.72        55.99 o
   1   3   1        808.63        826.50        10.96 o
   2   3   1         10.50         28.92         9.13 o
   3   3   1       8708.52       9001.64        55.64 o
   4   3   1        248.96        237.63        12.25 o
   5   3   1       2518.43       2482.44        29.00 o
   6   3   1         48.77         41.45        12.74 o
   7   3   1       6773.11       6629.66        68.75 o
   8   3   1       2131.77       2237.36        49.05 o
   9   3   1       5453.73       5102.87        56.25 o
  10   3   1        719.83        743.13        34.02 o
  11   3   1          1.94         33.99        19.82 o
  12   3   1        728.86        694.17        39.96 o
  13   3   1        793.85        852.81        46.93 o
  14   3   1       2279.02       2079.19        87.04 o
  15   3   1       1091.19       1059.83        73.66 o
  16   3   1        636.44        564.51        68.93 o
  17   3   1         62.78         88.90        57.16 o
   0   4   1      18254.84      18527.04       147.35 o
   1   4   1      31475.41      32983.05       255.52 o
   2   4   1      33608.42      35031.04       254.02 o
   3   4   1       1449.49       1377.62        21.01 o
   4   4   1       4440.40       4642.62        40.75 o
   5   4   1        421.74        381.12        15.94 o
   6   4   1       5064.23       4794.92        47.68 o
   7   4   1        807.65        890.18        21.33 o
   8   4   1        206.79        174.39        15.72 o
   9   4   1       1628.15       1596.80        41.46 o
  10   4   1        381.63        436.55        45.82 o
  11   4   1       1734.46       1648.40        49.06 o
  12   4   1         65.81        130.27        35.48 o
  13   4   1        153.21        100.37        36.51 o
  14   4   1         73.07         32.78        36.24 o
  15   4   1        409.92        515.31        63.70 o
  16   4   1          2.23        -19.31        45.25 o
  17   4   1        152.24        316.44        94.40 o
   1   5   1       9815.36       9889.58        73.12 o
   2   5   1       4601.67       4948.56        51.37 o
   3   5   1       6360.67       6423.97        56.19 o
   4   5   1       1893.24       1952.24        30.83 o
   5   5   1        162.04        210.12        14.98 o
   6   5   1        414.69        407.37        19.18 o
   7   5   1        220.64        248.37        16.70 o
   8   5   1        288.03        332.42        22.11 o
   9   5   1       1943.41       2004.07        44.35 o
  10   5   1        220.47        366.10        38.98 o
  11   5   1         40.79        125.50        28.94 o
  12   5   1        560.21        599.22        39.57 o
  13   5   1        141.78        286.86        46.35 o
  14   5   1          3.54         -3.45        28.35 o
  15   5   1         23.70        180.22        51.87 o
  16   5   1        261.98        212.88        58.00 o
  17   5   1        411.29        395.21        85.12 o
   0   6   1          0.11         -5.32        22.57 o
   1   6   1          7.67         26.50        12.78 o
   2   6   1        281.29        326.24        20.70 o
   3   6   1        969.15        749.66        26.83 o
   4   6   1          3.49         36.27        14.12 o
   5   6   1       3115.71       2985.28        37.06 o
   6   6   1        703.81        785.73        22.39 o
   7   6   1        281.17        283.27        18.56 o
   8   6   1         22.82         57.18        16.15 o
   9   6   1       3509.56       3347.92        55.81 o
  10   6   1        357.75        416.96        28.06 o
  11   6   1      11520.16      10967.57       149.70 o
  12   6   1        301.61        346.85        35.29 o
  13   6   1         18.81        -31.08        31.08 o
  14   6   1        646.64        738.79        72.24 o
  15   6   1        254.80        381.31        59.53 o
  16   6   1         23.47        -44.22        54.06 o
  17   6   1        243.76        275.31        86.12 o
   1   7   1       3570.61       3728.95        40.91 o
   2   7   1          2.29          4.82        13.35 o
   3   7   1       2977.86       3026.17        36.43 o
   4   7   1       6525.85       7493.99        65.42 o
   5   7   1         18.13          7.76        14.58 o
   6   7   1        161.44        204.03        17.53 o
   7   7   1       8732.46       8624.78        85.48 o
   8   7   1        163.67        238.32        28.66 o
   9   7   1       2709.09       2623.63        51.64 o
  10   7   1         61.80         75.09        23.25 o
  11   7   1        396.79        403.92        36.07 o
  12   7   1       4245.56       4006.83        87.49 o
  13   7   1       1041.60       1001.67        54.16 o
  14   7   1         58.96         26.17        32.99 o
  15   7   1        208.53        147.49        42.58 o
  16   7   1        168.61         59.31        63.55 o
   0   8   1       3546.72       3366.94        63.88 o
   1   8   1       1342.60       1277.41        30.53 o
   2   8   1      19420.18      21154.76       147.94 o
   3   8   1       2271.93       2346.46        33.87 o
   4   8   1        112.12         62.29        14.36 o
   5   8   1       8880.06       9872.82        87.22 o
   6   8   1         24.08        113.82        26.20 o
   7   8   1        474.05        466.91        22.60 o
   8   8   1       1574.20       1617.38        36.91 o
   9   8   1        139.15        216.69        34.78 o
  10   8   1       7292.90       7042.00       101.59 o
  11   8   1        843.98        902.73        60.42 o
  12   8   1         61.18        133.71        48.26 o
  13   8   1        593.74        635.89        46.70 o
  14   8   1          0.13        -14.56        29.20 o
  15   8   1         68.65         -1.70        42.91 o
  16   8   1        104.65         74.71        63.71 o
   1   9   1       7085.36       7618.31        81.23 o
   2   9   1        574.66        554.68        24.64 o
   3   9   1       1091.37       1122.81        25.50 o
   4   9   1       3192.21       3540.28        45.35 o
   5   9   1       2764.01       2696.44        41.36 o
   6   9   1        194.02        178.00        18.64 o
   7   9   1       2338.17       2226.08        41.57 o
   8   9   1         10.00         -8.28        19.11 o
   9   9   1        350.17        322.92        25.04 o
  10   9   1       2765.39       2570.44        59.46 o
  11   9   1        913.86        870.29        45.14 o
  12   9   1       1628.99       1452.63        61.15 o
  13   9   1        376.87        399.67        48.41 o
  14   9   1         50.04         30.31        41.53 o
  15   9   1        896.29        863.82        85.28 o
  16   9   1          1.28         89.43        66.47 o
   0  10   1      45844.06      48408.95       578.10 o
   1  10   1         98.97        140.12        17.47 o
   2  10   1       5119.01       5142.50        58.58 o
   3  10   1       1517.22       1573.37        30.86 o
   4  10   1       7215.31       7095.97        75.68 o
   5  10   1        324.89        318.75        19.99 o
   6  10   1        461.43        410.49        22.56 o
   7  10   1        625.44        649.25        41.46 o
   8  10   1       2054.27       1926.81        46.78 o
   9  10   1        844.97        786.02        34.28 o
  10  10   1       2711.73       2656.01        66.45 o
  11  10   1         58.90         37.99        34.96 o
  12  10   1       2940.98       2981.83        88.61 o
  13  10   1         38.96         -5.76        37.97 o
  14  10   1        355.13        357.92        57.33 o
  15  10   1         11.73        -17.67        45.85 o
   1  11   1      16315.69      16859.29       150.67 o
   2  11   1          5.66         30.29        15.28 o
   3  11   1       8374.70       8449.24        88.12 o
   4  11   1        216.12        235.03        23.44 o
   5  11   1       8128.96       7921.49       100.04 o
   6  11   1        855.81        817.66        33.04 o
   7  11   1          5.03         17.93        21.16 o
   8  11   1         26.30         33.32        23.17 o
   9  11   1        140.44        141.17        27.57 o
  10  11   1       1978.38       1913.94        59.76 o
  11  11   1         59.34         95.84        40.22 o
  12  11   1         67.54        156.99        46.21 o
  13  11   1        157.13         91.63        43.50 o
  14  11   1       1234.99       1426.39        93.58 o
  15  11   1        145.39        213.85        60.78 o
   0  12   1       4135.03       3973.57        86.03 o
   1  12   1       5066.00       5125.21        68.48 o
   2  12   1        793.15        734.89        34.01 o
   3  12   1        559.26        549.79        29.96 o
   4  12   1       3489.66       3344.66        60.80 o
   5  12   1        109.74        149.79        27.81 o
   6  12   1       4478.84       4437.97        75.33 o
   7  12   1       1582.45       1493.09        50.25 o
   8  12   1       7763.14       7498.60       121.06 o
   9  12   1        355.27        400.31        39.28 o
  10  12   1       3330.40       3353.66        94.02 o
  11  12   1         48.53        135.18        46.82 o
  12  12   1       3261.71       3237.73       109.27 o
  13  12   1          0.04        -33.71        47.27 o
  14  12   1        880.30        877.32        71.14 o
   1  13   1       1497.13       1507.51        43.06 o
   2  13   1         16.10         29.27        18.00 o
   3  13   1       3394.53       3066.29        68.91 o
   4  13   1        173.59        171.32        31.39 o
   5  13   1       1835.45       1919.24        50.00 o
   6  13   1         93.03         96.17        28.51 o
   7  13   1        406.35        457.45        34.76 o
   8  13   1        588.87        554.69        40.91 o
   9  13   1        734.35        709.24        43.70 o
  10  13   1         73.82         93.97        41.31 o
  11  13   1         14.17         -8.16        40.10 o
  12  13   1         20.13        -23.33        42.45 o
  13  13   1         23.25         13.47        48.90 o
  14  13   1        250.61        114.01        52.82 o
   0  14   1       7871.17       7378.09       126.94 o
   1  14   1      10044.77      10041.93       112.76 o
   2  14   1      10092.39      10300.91       142.11 o
   3  14   1       1278.29       1331.96        44.53 o
   4  14   1       1062.27       1038.09        47.40 o
   5  14   1         92.37        138.98        32.16 o
   6  14   1       1065.36        998.09        51.20 o
   7  14   1        349.37        387.57        39.13 o
   8  14   1         92.21        113.04        31.78 o
   9  14   1        668.19        600.77        51.25 o
  10  14   1        184.04        279.05        47.42 o
  11  14   1         18.94        -22.34        42.25 o
  12  14   1        484.81        395.15        58.98 o
  13  14   1        693.75        874.13        79.47 o
   1  15   1       5447.48       5175.84        76.46 o
   2  15   1       5263.16       5366.12       117.75 o
   3  15   1       1724.67       1815.44        64.39 o
   4  15   1        374.09        404.45        42.85 o
   5  15   1          0.79         37.83        30.53 o
   6  15   1        215.48        234.54        36.27 o
   7  15   1        110.76         48.37        33.16 o
   8  15   1        123.95        133.29        37.61 o
   9  15   1        305.73        275.55        42.68 o
  10  15   1         82.08        167.75        49.29 o
  11  15   1        877.86        967.01        88.55 o
  12  15   1        170.71        171.57        55.73 o
  13  15   1          0.84         84.34        54.92 o
   0  16   1        119.72        172.62        46.71 o
   1  16   1       1739.05       1723.66        57.98 o
   2  16   1       3449.12       3396.72        77.74 o
   3  16   1         22.62        105.17        30.88 o
   4  16   1        273.60        268.97        39.42 o
   5  16   1         68.32         66.80        33.39 o
   6  16   1        603.69        649.41        44.91 o
   7  16   1        140.32        181.48        35.19 o
   8  16   1         44.66         33.49        34.39 o
   9  16   1        850.03        869.19        60.08 o
  10  16   1        293.48        346.57        56.61 o
  11  16   1       3306.82       3238.41       138.31 o
  12  16   1        670.47        581.52        76.55 o
   1  17   1        898.19        806.55        66.88 o
   2  17   1        164.45        224.22        34.68 o
   3  17   1        275.59        277.65        38.71 o
   4  17   1        189.83        183.47        35.28 o
   5  17   1       1995.18       1901.11        71.46 o
   6  17   1         33.96         34.88        30.68 o
   7  17   1          2.25        -32.92        32.92 o
   8  17   1          0.95         22.67        37.96 o
   9  17   1        256.03        247.51        53.33 o
  10  17   1          5.72         45.01        45.91 o
  11  17   1          5.97        134.65        97.08 o
   0  18   1          7.40         -6.29        45.26 o
   1  18   1         68.70         91.46        32.07 o
   2  18   1         66.44         86.75        34.12 o
   3  18   1        104.09        182.54        35.35 o
   4  18   1        691.83        778.73        51.90 o
   5  18   1        226.03        278.95        43.28 o
   6  18   1         83.00        109.83        38.91 o
   7  18   1        305.48        312.35        43.51 o
   8  18   1          0.38         42.37        42.51 o
   9  18   1         17.78         18.50        46.27 o
  10  18   1        215.02        238.65        60.57 o
   1  19   1        479.26        442.96        53.85 o
   2  19   1        483.28        465.10        46.98 o
   3  19   1         31.38         51.04        29.21 o
   4  19   1          6.82        -34.93        37.10 o
   5  19   1        683.80        698.52        63.80 o
   6  19   1          0.38         25.51        34.72 o
   7  19   1        686.84        811.07        69.06 o
   8  19   1         28.07        -32.27        44.25 o
   9  19   1        447.20        389.75        72.20 o
   0  20   1       6242.93       5946.42       210.80 o
   1  20   1        142.02        164.12        47.26 o
   2  20   1       1495.16       1562.58        79.58 o
   3  20   1        120.88        107.28        46.29 o
   4  20   1       1703.86       1811.31        76.46 o
   5  20   1          3.98        -34.40        34.40 o
   6  20   1          0.96         19.55        33.64 o
   7  20   1          0.51        -30.15        44.97 o
   8  20   1        344.94        301.40        73.38 o
   1  21   1        878.90        731.26        66.73 o
   2  21   1        494.43        574.40        66.74 o
   3  21   1        663.70        683.11        64.96 o
   4  21   1         54.43         81.37        44.70 o
   5  21   1        905.80        980.00        72.50 o
   6  21   1         54.11         45.48        40.84 o
   0  22   1       4939.22       5056.46       209.85 o
   1  22   1         48.03         43.25        47.33 o
   2  22   1       1567.92       1698.36        90.07 o
   3  22   1        815.02        863.95        75.21 o
   4  22   1       2884.02       2786.31       167.71 o
   2   0   2        546.14        525.39        19.01 o
   3   0   2     126091.12     124629.34       595.75 o
   4   0   2      63363.82      61988.90       375.35 o
   5   0   2      21347.51      23063.84       172.84 o
   6   0   2      51866.74      51954.72       517.33 o
   7   0   2        852.12        857.73        53.13 o
   8   0   2      20521.83      20111.43       205.93 o
   9   0   2       4766.03       4342.85        81.14 o
  10   0   2      12363.82      11472.84       148.06 o
  11   0   2         87.03        117.16        37.86 o
  12   0   2       5289.65       5068.30       127.50 o
  13   0   2        408.00        473.53        95.35 o
  14   0   2       2634.56       2759.09       134.81 o
  15   0   2        218.11        271.89        76.63 o
  16   0   2       1351.87       1366.54       120.65 o
  17   0   2        462.64        282.35        89.31 o
   2   1   2         54.48         74.66         6.43 o
   3   1   2       2393.58       2368.08        34.46 o
   4   1   2       7374.89       7387.37        54.24 o
   5   1   2        492.53        548.20        26.22 o
   6   1   2       1170.33       1402.82        28.08 o
   7   1   2        333.65        406.22        15.29 o
   8   1   2       1214.03       1175.02        28.52 o
   9   1   2       1785.09       1971.65        32.28 o
  10   1   2       1362.26       1239.71        33.85 o
  11   1   2        521.26        564.09        38.62 o
  12   1   2        158.52        270.70        37.44 o
  13   1   2       1471.03       1449.16        68.82 o
  14   1   2       1631.21       1739.79       109.91 o
  15   1   2        800.54        808.71        68.13 o
  16   1   2        495.09        687.63        74.60 o
  17   1   2        722.51        747.17        78.56 o
   1   2   2       3346.36       3195.37        23.91 o
   2   2   2      43565.32      42983.60       198.91 o
   3   2   2        469.39        508.48        17.19 o
   4   2   2       2271.78       1970.52        26.83 o
   5   2   2       2954.23       3284.70        37.11 o
   6   2   2       7889.01       7524.40        68.07 o
   7   2   2        164.06        148.17        16.02 o
   8   2   2       4894.35       4620.59        56.75 o
   9   2   2       1897.36       1808.75        37.04 o
  10   2   2       3644.61       3639.41        59.14 o
  11   2   2       2140.78       1903.05        60.72 o
  12   2   2       1508.46       1427.79        43.99 o
  13   2   2        439.46        417.85        42.12 o
  14   2   2        584.34        662.80        57.49 o
  15   2   2        231.02        264.75        60.10 o
  16   2   2       1226.71       1353.12        91.15 o
  17   2   2        411.06        553.02        72.74 o
   1   3   2        814.62        739.72        17.89 o
   2   3   2       2251.37       2180.41        22.09 o
   3   3   2       9609.79       9690.73        68.86 o
   4   3   2      19795.12      19531.38       125.39 o
   5   3   2        929.66        961.75        33.25 o
   6   3   2       4815.50       4673.09        49.94 o
   7   3   2        702.47        634.54        22.70 o
   8   3   2       4940.93       5011.40        67.57 o
   9   3   2         92.62        129.90        20.91 o
  10   3   2       1729.71       1594.45        40.18 o
  11   3   2         96.24         96.04        26.01 o
  12   3   2       1071.43       1041.22        47.98 o
  13   3   2         17.43          2.65        35.01 o
  14   3   2          9.29          2.37        31.75 o
  15   3   2         67.33        168.88        58.06 o
  16   3   2        224.80        415.03        97.27 o
  17   3   2        116.94         98.00        56.73 o
   0   4   2      39926.85      40855.23       531.60 o
   1   4   2      25008.17      25927.66       144.85 o
   2   4   2       6428.72       6551.40        62.08 o
   3   4   2        893.11        794.76        17.56 o
   4   4   2        153.32        190.78        14.56 o
   5   4   2         10.79         -4.08        13.29 o
   6   4   2       3182.72       3346.88        44.62 o
   7   4   2       2904.94       2850.62        43.40 o
   8   4   2        742.53        685.92        38.85 o
   9   4   2        132.67        180.21        21.64 o
  10   4   2       5086.12       5068.92        82.26 o
  11   4   2       5168.73       4908.47        84.41 o
  12   4   2        993.75        911.74        45.52 o
  13   4   2          2.71        -22.66        28.67 o
  14   4   2         11.47         74.08        41.70 o
  15   4   2       1786.08       1704.32        88.27 o
  16   4   2        112.61        254.70        56.77 o
  17   4   2         80.08        153.22        67.71 o
   1   5   2      58834.96      62062.39       413.40 o
   2   5   2       1505.30       1470.95        25.89 o
   3   5   2       3634.79       3804.38        42.92 o
   4   5   2        302.53        413.95        15.47 o
   5   5   2       1189.43       1428.02        24.29 o
   6   5   2       7854.86       7598.17        74.89 o
   7   5   2       5758.70       5506.82        54.77 o
   8   5   2       3480.37       3295.03        51.46 o
   9   5   2       3185.65       3159.14        54.09 o
  10   5   2         38.88         16.89        20.09 o
  11   5   2       3793.76       3549.79        68.54 o
  12   5   2        231.39        322.47        32.53 o
  13   5   2       7317.67       7054.27       121.82 o
  14   5   2       1469.50       1417.28        66.44 o
  15   5   2        242.76        304.15        54.77 o
  16   5   2        523.28        396.78        64.82 o
  17   5   2        268.31        330.40        79.29 o
   0   6   2       6164.88       6528.69        72.33 o
   1   6   2      44292.69      46894.66       282.91 o
   2   6   2        581.04        592.09        24.41 o
   3   6   2        179.25        182.49        23.04 o
   4   6   2        944.65        987.66        21.71 o
   5   6   2       6183.26       6164.53        62.50 o
   6   6   2          1.23         56.49        25.13 o
   7   6   2        140.40        192.51        19.42 o
   8   6   2        177.96        214.04        16.93 o
   9   6   2        146.94        215.99        28.70 o
  10   6   2       2366.74       2233.83        50.83 o
  11   6   2         17.19        127.77        29.69 o
  12   6   2          5.62         24.88        28.38 o
  13   6   2        523.91        594.72        43.17 o
  14   6   2          4.31         12.04        32.04 o
  15   6   2         56.13         26.51        39.62 o
  16   6   2         60.03         92.04        62.15 o
   1   7   2       5874.48       6027.58        64.97 o
   2   7   2        871.70        880.82        22.52 o
   3   7   2       2205.59       2434.71        40.19 o
   4   7   2        137.48        198.09        15.57 o
   5   7   2       1721.55       1817.61        29.50 o
   6   7   2        745.77        618.88        21.27 o
   7   7   2        980.31        994.72        35.46 o
   8   7   2        229.39        250.30        21.99 o
   9   7   2         11.80         63.50        20.24 o
  10   7   2         61.58         82.13        22.74 o
  11   7   2         20.98         26.04        26.07 o
  12   7   2       4340.58       4174.19        91.57 o
  13   7   2         30.18         13.47        28.23 o
  14   7   2       1006.88       1059.91        61.31 o
  15   7   2        517.10        499.30        60.82 o
  16   7   2        455.66        342.09        68.89 o
   0   8   2      13229.82      14285.00       150.03 o
   1   8   2         22.52         17.19        14.71 o
   2   8   2        729.13        678.22        18.75 o
   3   8   2         23.29          6.12        13.11 o
   4   8   2       6275.88       6034.03        73.16 o
   5   8   2       3112.21       3173.95        46.83 o
   6   8   2        750.28        683.69        24.06 o
   7   8   2       2943.82       2849.64        44.74 o
   8   8   2         27.20         43.53        17.48 o
   9   8   2       3395.22       3091.92        59.62 o
  10   8   2       1729.99       1604.47        48.87 o
  11   8   2       1720.41       1625.56        55.36 o
  12   8   2         96.72        101.38        31.40 o
  13   8   2        921.90        984.80        56.35 o
  14   8   2        116.54        167.56        40.44 o
  15   8   2         10.63         46.37        52.34 o
  16   8   2        533.57        676.81        92.30 o
   1   9   2         74.41         94.46        14.26 o
   2   9   2       6392.97       6392.81        61.90 o
   3   9   2       1868.91       2044.94        34.10 o
   4   9   2        667.93        585.29        22.50 o
   5   9   2        379.96        413.70        26.26 o
   6   9   2          7.07         10.48        17.79 o
   7   9   2         11.13          4.94        15.15 o
   8   9   2       2307.96       2252.88        43.99 o
   9   9   2        358.58        344.93        29.31 o
  10   9   2         38.12         64.50        30.38 o
  11   9   2        216.32        232.18        33.51 o
  12   9   2         36.32         48.44        32.99 o
  13   9   2        646.10        590.61        56.64 o
  14   9   2          1.31         15.30        36.92 o
  15   9   2          6.34         54.80        59.78 o
  16   9   2         12.09        -20.31        58.00 o
   0  10   2        212.57        348.26        42.50 o
   1  10   2      13117.24      14334.10       132.54 o
   2  10   2        562.11        562.08        22.88 o
   3  10   2        459.86        570.33        27.90 o
   4  10   2       3273.09       3173.83        56.47 o
   5  10   2        430.87        535.01        27.42 o
   6  10   2       8596.41       8194.10        98.81 o
   7  10   2       1842.97       1896.35        45.38 o
   8  10   2      10242.05       9821.66       122.19 o
   9  10   2          1.11         70.42        41.73 o
  10  10   2       7825.13       7480.18       141.81 o
  11  10   2        144.74        245.79        39.17 o
  12  10   2       4992.47       4716.02       111.56 o
  13  10   2          0.00        -42.73        42.73 o
  14  10   2       1056.18       1027.08        73.58 o
  15  10   2        134.17         24.07        57.51 o
   1  11   2       6154.61       6383.97        69.74 o
   2  11   2       1057.65       1048.24        34.16 o
   3  11   2          4.95         -4.62        24.53 o
   4  11   2          0.03         35.03        25.40 o
   5  11   2        714.22        743.69        35.24 o
   6  11   2        452.27        412.48        28.72 o
   7  11   2        647.50        622.84        32.13 o
   8  11   2         45.91        101.49        28.85 o
   9  11   2          1.90         85.18        30.93 o
  10  11   2        440.59        558.48        41.75 o
  11  11   2        285.34        293.28        40.64 o
  12  11   2         74.55         74.76        42.58 o
  13  11   2          0.08        -13.10        37.87 o
  14  11   2        765.31        768.55        73.61 o
  15  11   2          7.84         60.29        62.51 o
   0  12   2      40155.29      40591.86       452.80 o
   1  12   2         94.26        206.04        20.40 o
   2  12   2      19339.91      19472.12       208.16 o
   3  12   2       2591.37       2484.71        54.87 o
   4  12   2       1966.56       1868.35        62.25 o
   5  12   2       1219.19       1212.36        42.65 o
   6  12   2        788.37        757.38        34.24 o
   7  12   2       1606.28       1512.41        48.81 o
   8  12   2        162.66        205.82        37.34 o
   9  12   2          8.02         25.61        27.41 o
  10  12   2       3168.85       3189.31        88.52 o
  11  12   2        689.04        701.83        58.67 o
  12  12   2       1061.33       1119.27        71.46 o
  13  12   2        359.95        304.85        60.97 o
  14  12   2        218.19        200.51        54.23 o
   1  13   2        277.39        266.90        22.81 o
   2  13   2        709.17        680.85        32.91 o
   3  13   2         41.90         64.88        22.34 o
   4  13   2       1337.18       1377.61        52.35 o
   5  13   2        383.50        439.91        33.33 o
   6  13   2         93.81         77.82        25.34 o
   7  13   2          7.16         26.07        24.59 o
   8  13   2         17.03         42.20        28.54 o
   9  13   2          5.49         37.88        34.29 o
  10  13   2         92.77        110.08        37.36 o
  11  13   2        144.57        196.95        52.84 o
  12  13   2        168.85        238.01        56.96 o
  13  13   2         43.38         49.33        49.02 o
  14  13   2        194.66        202.15        84.46 o
   0  14   2       5573.31       5536.98       105.82 o
   1  14   2         84.98        105.99        23.50 o
   2  14   2       1872.10       1892.74        60.82 o
   3  14   2         40.62         26.32        29.79 o
   4  14   2       2111.27       2059.33        54.58 o
   5  14   2        156.11        216.93        32.87 o
   6  14   2        365.62        399.68        38.13 o
   7  14   2        543.31        597.88        42.55 o
   8  14   2        947.47        910.98        47.41 o
   9  14   2         30.93         87.00        40.95 o
  10  14   2        856.63        841.71        61.35 o
  11  14   2        142.34        136.04        50.83 o
  12  14   2       1146.90       1131.69        78.93 o
  13  14   2        142.83        259.25        65.78 o
   1  15   2       1384.01       1302.01        43.63 o
   2  15   2        704.11        618.57        35.36 o
   3  15   2         16.57         15.61        21.32 o
   4  15   2        542.68        536.50        43.80 o
   5  15   2        380.43        391.64        39.17 o
   6  15   2       1282.99       1256.46        55.07 o
   7  15   2        703.41        672.45        46.15 o
   8  15   2        899.69        909.55        50.37 o
   9  15   2         98.78         69.71        39.53 o
  10  15   2        352.43        353.82        60.34 o
  11  15   2         59.48         37.08        50.37 o
  12  15   2        524.04        618.36        76.91 o
  13  15   2        744.23        744.08        78.86 o
   0  16   2       3400.65       3276.54       102.69 o
   1  16   2         29.04          2.25        23.58 o
   2  16   2         18.43        -11.23        29.16 o
   3  16   2       3802.61       3764.35        81.67 o
   4  16   2       2083.92       2011.11        70.66 o
   5  16   2        527.11        565.62        46.96 o
   6  16   2       3207.09       3282.18       101.91 o
   7  16   2        242.86        186.52        38.60 o
   8  16   2        270.16        359.54        44.28 o
   9  16   2          0.68         41.58        38.61 o
  10  16   2        352.45        448.01        61.25 o
  11  16   2        396.48        389.83        69.76 o
  12  16   2          0.45         20.83        53.06 o
   1  17   2       2396.34       2240.29        57.97 o
   2  17   2       1337.08       1400.21        51.53 o
   3  17   2       3423.06       3330.32        88.50 o
   4  17   2         10.04         -0.26        28.43 o
   5  17   2        218.68        223.69        39.05 o
   6  17   2        894.15        848.54        51.14 o
   7  17   2         68.65         11.00        29.57 o
   8  17   2       1446.90       1364.63        69.05 o
   9  17   2         73.35         94.10        47.14 o
  10  17   2        324.39        394.13        60.47 o
  11  17   2         44.46         18.83        50.03 o
   0  18   2        887.15        788.70        66.35 o
   1  18   2        152.65        124.50        34.23 o
   2  18   2        287.61        418.21        39.94 o
   3  18   2         44.59         25.06        30.81 o
   4  18   2        799.42        729.68        52.25 o
   5  18   2        429.67        423.32        52.18 o
   6  18   2         50.86          3.63        30.45 o
   7  18   2        203.80        226.59        41.42 o
   8  18   2        962.00       1037.84        75.64 o
   9  18   2         58.52         30.51        48.86 o
  10  18   2        775.44        864.81        79.13 o
   1  19   2        158.10        154.22        40.06 o
   2  19   2        295.88        321.72        44.53 o
   3  19   2          6.75         33.62        36.31 o
   4  19   2        707.00        670.44        50.69 o
   5  19   2          2.19         -4.71        37.28 o
   6  19   2        202.92        295.12        45.19 o
   7  19   2          5.25        -22.35        36.50 o
   8  19   2        457.96        442.33        59.24 o
   9  19   2         11.47         55.22        62.91 o
   0  20   2        333.45        479.70        99.16 o
   1  20   2        914.68       1017.95        66.41 o
   2  20   2       1591.71       1440.31        97.45 o
   3  20   2       1148.25       1101.09        69.09 o
   4  20   2       1242.17       1201.60        71.83 o
   5  20   2         45.44        197.82        62.46 o
   6  20   2          9.86         18.72        36.66 o
   7  20   2          7.79         -0.73        43.34 o
   8  20   2        403.23        431.87        70.29 o
   1  21   2         23.82         39.80        54.57 o
   2  21   2         40.46        155.49        54.54 o
   3  21   2         93.93         68.68        44.56 o
   4  21   2          0.18        103.08        77.46 o
   5  21   2        443.76        460.47        66.60 o
   6  21   2       1218.26       1169.99        94.45 o
   0  22   2       1272.35       1376.07       130.63 o
   1  22   2         41.70         99.66        56.17 o
   2  22   2        541.11        543.14        66.33 o
   3  22   2         16.16         14.20        48.13 o
   1   1   3       1307.79       1073.84         9.19 o
   2   1   3       1591.16       1678.72        17.82 o
   3   1   3      44534.46      45158.45       230.17 o
   4   1   3      22504.98      23604.74       142.85 o
   5   1   3       8089.05       8560.63        66.60 o
   6   1   3       2300.24       2556.52        44.52 o
   7   1   3       3685.09       4040.36        47.73 o
   8   1   3        549.65        628.04        25.25 o
   9   1   3        836.48        884.72        31.21 o
  10   1   3          4.58         13.14        16.64 o
  11   1   3        161.37        180.01        29.50 o
  12   1   3        315.24        454.05        41.94 o
  13   1   3        355.57        386.40        39.12 o
  14   1   3       1029.50       1002.57        65.74 o
  15   1   3        402.46        502.26        59.28 o
  16   1   3       1161.83       1104.03        82.62 o
  17   1   3         72.74        127.16        57.29 o
   0   2   3      57828.50      56014.45       294.43 o
   1   2   3       5516.78       5307.30        33.09 o
   2   2   3       8044.44       8125.05        62.15 o
   3   2   3       8289.00       8512.48        59.78 o
   4   2   3       6154.66       6361.22        56.43 o
   5   2   3      14592.53      15202.09       109.32 o
   6   2   3       6334.15       6337.65        62.40 o
   7   2   3       1127.53       1271.73        28.53 o
   8   2   3       1730.56       1689.30        34.32 o
   9   2   3        612.17        625.39        28.04 o
  10   2   3       2288.17       2263.53        64.74 o
  11   2   3        141.95        196.43        32.16 o
  12   2   3        120.63        100.20        29.29 o
  13   2   3         28.60         25.36        31.46 o
  14   2   3          1.56         64.22        36.08 o
  15   2   3          6.02        -17.15        42.45 o
  16   2   3          8.22        -59.45        59.45 o
  17   2   3        300.16        403.95        66.90 o
   1   3   3      10002.63      10167.00        66.58 o
   2   3   3         57.70        110.59        11.77 o
   3   3   3      19468.86      19708.67       107.75 o
   4   3   3        617.92        582.90        27.22 o
   5   3   3       3222.27       3318.26        40.07 o
   6   3   3       4316.50       4238.66        49.10 o
   7   3   3       7970.61       8099.13        80.43 o
   8   3   3       4894.36       4670.45        62.27 o
   9   3   3          1.04         -6.97        17.64 o
  10   3   3       1906.05       1746.72        41.57 o
  11   3   3        261.35        250.80        25.45 o
  12   3   3       1052.45       1009.21        39.67 o
  13   3   3        538.60        619.43        48.83 o
  14   3   3          5.62          4.16        32.90 o
  15   3   3        234.81        236.50        53.43 o
  16   3   3        213.98        218.92        64.42 o
  17   3   3        481.99        414.68        70.38 o
   0   4   3      72558.50      75937.16       469.01 o
   1   4   3       4316.73       4955.07        47.69 o
   2   4   3       2810.63       2735.43        30.58 o
   3   4   3         34.60         53.25        10.53 o
   4   4   3        294.38        263.63        12.67 o
   5   4   3        505.85        490.89        13.65 o
   6   4   3       7510.53       8346.96        80.60 o
   7   4   3        914.42        853.96        29.81 o
   8   4   3        879.37        849.29        30.09 o
   9   4   3       1281.59       1240.66        34.76 o
  10   4   3       5097.55       4899.06        72.24 o
  11   4   3       3980.99       3860.07        68.78 o
  12   4   3        161.45        146.41        30.72 o
  13   4   3        135.62        153.38        36.46 o
  14   4   3          5.32         11.91        36.49 o
  15   4   3          0.47         81.03        46.68 o
  16   4   3        109.79        214.99        82.66 o
  17   4   3        216.97        401.85       106.75 o
   1   5   3       1626.23       1788.25        30.50 o
   2   5   3      12662.49      13551.77        96.14 o
   3   5   3         24.08         41.87        11.18 o
   4   5   3         95.74        110.97        11.66 o
   5   5   3        222.03        249.71        13.31 o
   6   5   3        236.97        275.89        22.93 o
   7   5   3       4895.99       4864.19        73.26 o
   8   5   3       2340.17       2394.25        42.98 o
   9   5   3       4047.49       4184.90        63.99 o
  10   5   3         61.47        127.75        27.27 o
  11   5   3        605.13        638.34        43.85 o
  12   5   3        501.60        599.38        38.11 o
  13   5   3        266.44        276.04        41.85 o
  14   5   3         18.16         29.00        37.22 o
  15   5   3        192.46        316.15        65.89 o
  16   5   3        104.92        143.23        56.89 o
  17   5   3         89.51        -27.69        55.77 o
   0   6   3       5211.95       5270.88        62.30 o
   1   6   3        472.50        499.27        24.83 o
   2   6   3       8547.12       8797.55        70.52 o
   3   6   3       4454.63       4322.47        47.68 o
   4   6   3        209.72        226.17        17.85 o
   5   6   3       4569.62       4540.44        44.91 o
   6   6   3        936.00        985.03        26.03 o
   7   6   3        864.60        821.33        27.25 o
   8   6   3         16.00        -14.75        17.40 o
   9   6   3        170.62        201.79        24.64 o
  10   6   3        489.02        497.98        29.54 o
  11   6   3          7.04         20.33        28.01 o
  12   6   3       1182.48       1092.77        48.71 o
  13   6   3        132.86        120.48        47.26 o
  14   6   3        102.12        114.21        41.85 o
  15   6   3        463.34        559.96        57.28 o
  16   6   3        121.83        157.99        59.36 o
   1   7   3       6568.71       6751.38        77.46 o
   2   7   3         46.45         65.02        20.07 o
   3   7   3         63.48         86.98        16.84 o
   4   7   3        172.70        107.90        16.89 o
   5   7   3        537.62        543.58        20.99 o
   6   7   3       1323.02       1238.11        25.29 o
   7   7   3        833.45        737.49        30.99 o
   8   7   3       1765.61       1774.33        41.00 o
   9   7   3        873.59        942.62        34.54 o
  10   7   3       1116.38       1031.39        38.02 o
  11   7   3       1002.42        819.89        40.45 o
  12   7   3         28.36        112.07        55.13 o
  13   7   3          3.85         10.31        31.08 o
  14   7   3         46.21         54.80        37.00 o
  15   7   3       1170.47       1120.08        79.72 o
  16   7   3         23.61        111.63        82.67 o
   0   8   3         34.92         -2.24        17.81 o
   1   8   3       2523.36       3240.76        43.92 o
   2   8   3       2949.79       3589.81        56.35 o
   3   8   3       7992.37       9611.70        94.50 o
   4   8   3       3059.65       2880.19        47.02 o
   5   8   3       5920.23       6762.61        79.24 o
   6   8   3       1268.11       1085.43        33.70 o
   7   8   3        116.59        137.44        18.38 o
   8   8   3       1049.72        878.64        40.84 o
   9   8   3        970.63        992.58        40.40 o
  10   8   3        388.14        461.46        34.17 o
  11   8   3       1358.16       1406.87        46.84 o
  12   8   3        876.65        803.95        45.80 o
  13   8   3       2417.38       2254.40        78.86 o
  14   8   3        167.54        231.09        47.17 o
  15   8   3          6.03         84.34        61.58 o
  16   8   3        173.84        216.60        73.71 o
   1   9   3       2581.56       2798.42        39.00 o
   2   9   3         76.84         85.82        11.24 o
   3   9   3        197.74        244.80        21.46 o
   4   9   3       1076.78       1069.34        34.31 o
   5   9   3       1693.22       1522.51        35.46 o
   6   9   3        131.99        108.55        19.57 o
   7   9   3       5650.44       5533.61        71.36 o
   8   9   3         15.64         -1.18        17.41 o
   9   9   3        682.63        709.69        35.77 o
  10   9   3        340.39        373.65        35.06 o
  11   9   3        865.46        923.92        47.95 o
  12   9   3        903.79       1045.17        57.11 o
  13   9   3        120.15        282.22        45.06 o
  14   9   3       3315.23       3070.72       105.89 o
  15   9   3        171.94        307.00        65.30 o
  16   9   3       1832.74       1823.31       131.91 o
   0  10   3        107.36        143.62        26.86 o
   1  10   3       5733.92       6027.27        70.90 o
   2  10   3      14742.01      15437.45       144.67 o
   3  10   3        935.42        915.69        29.82 o
   4  10   3       2796.98       2534.24        48.68 o
   5  10   3       1576.25       1597.24        38.37 o
   6  10   3       6902.87       6861.06        86.40 o
   7  10   3       2028.06       2145.82        46.38 o
   8  10   3       2569.88       2562.60        83.44 o
   9  10   3       4246.30       4082.70        82.55 o
  10  10   3       1981.36       1981.61        60.07 o
  11  10   3       6233.04       5933.19       124.30 o
  12  10   3         94.49        107.52        36.18 o
  13  10   3          4.99        -13.64        35.81 o
  14  10   3       1824.53       1781.40        95.16 o
  15  10   3        223.91        256.22        73.04 o
   1  11   3       1647.66       1536.87        35.52 o
   2  11   3       3643.94       3680.76        70.62 o
   3  11   3      10211.93      10182.42       114.38 o
   4  11   3       1993.86       1865.85        43.47 o
   5  11   3       2264.00       2390.46        49.15 o
   6  11   3       3411.16       3275.64        60.87 o
   7  11   3         60.09        109.58        24.04 o
   8  11   3       4171.92       4023.53        70.94 o
   9  11   3        107.36        117.37        30.24 o
  10  11   3       1799.39       1734.78        60.11 o
  11  11   3         42.30         99.31        48.99 o
  12  11   3        205.45        333.34        88.79 o
  13  11   3        133.69        125.39        46.60 o
  14  11   3         19.97         67.37        46.42 o
  15  11   3          9.75        114.65        63.51 o
   0  12   3      16643.06      17078.16       260.27 o
   1  12   3       3245.40       3107.10        46.49 o
   2  12   3       3620.13       3688.27        62.01 o
   3  12   3        293.48        322.09        25.34 o
   4  12   3       4975.22       4957.24        76.44 o
   5  12   3        448.63        497.84        32.59 o
   6  12   3       1422.09       1375.22        41.82 o
   7  12   3         40.50         59.37        24.38 o
   8  12   3       1050.32       1000.20        44.45 o
   9  12   3        397.81        422.26        37.35 o
  10  12   3       1637.85       1569.15        57.24 o
  11  12   3        210.14        214.76        45.31 o
  12  12   3        520.09        476.58        59.22 o
  13  12   3          8.09        -18.06        48.89 o
  14  12   3        401.50        448.84        77.83 o
   1  13   3       1651.93       1509.22        37.80 o
   2  13   3          6.01         38.37        21.11 o
   3  13   3       4642.57       4449.14        72.61 o
   4  13   3         35.64         46.78        23.35 o
   5  13   3       2233.68       2158.73        62.15 o
   6  13   3        829.04        798.10        38.21 o
   7  13   3         10.77         35.44        25.01 o
   8  13   3        407.06        438.61        34.80 o
   9  13   3          0.36         -9.77        33.69 o
  10  13   3        560.31        591.30        49.88 o
  11  13   3        152.90        207.03        46.44 o
  12  13   3         31.03         64.39        49.87 o
  13  13   3        125.38        118.79        51.90 o
  14  13   3        566.67        682.74        81.07 o
   0  14   3          1.31         64.67        28.75 o
   1  14   3       5051.36       4899.60        84.83 o
   2  14   3         44.80         71.93        24.02 o
   3  14   3        559.10        565.47        33.71 o
   4  14   3        561.86        520.48        34.07 o
   5  14   3         92.73        101.85        27.16 o
   6  14   3       1145.65       1034.13        46.04 o
   7  14   3        108.60        116.72        36.13 o
   8  14   3       3116.17       2817.91        76.56 o
   9  14   3        122.19        133.70        39.21 o
  10  14   3        718.98        828.65        64.39 o
  11  14   3       1335.29       1496.66        83.66 o
  12  14   3         29.44         29.08        45.05 o
  13  14   3        134.57        248.69        60.84 o
   1  15   3       8656.26       8741.69       125.72 o
   2  15   3       2292.06       2267.75        57.12 o
   3  15   3        217.77        206.79        29.65 o
   4  15   3        551.14        622.52        38.63 o
   5  15   3        419.01        532.67        42.68 o
   6  15   3       1460.84       1418.45        57.54 o
   7  15   3       3301.92       3158.68        79.07 o
   8  15   3        563.00        583.61        49.32 o
   9  15   3        864.95        857.94        56.48 o
  10  15   3        771.00        949.13        78.22 o
  11  15   3        260.12        249.12        63.23 o
  12  15   3        126.39        119.37        55.56 o
  13  15   3        428.39        423.94        69.46 o
   0  16   3        409.09        451.83        75.85 o
   1  16   3       2510.01       2504.58        61.77 o
   2  16   3        619.93        591.37        38.36 o
   3  16   3       3709.54       3803.08        79.78 o
   4  16   3          6.49         33.46        30.79 o
   5  16   3       1880.28       2001.67        66.77 o
   6  16   3          9.03         -0.22        28.50 o
   7  16   3        734.88        794.22        51.89 o
   8  16   3        207.59        156.71        41.29 o
   9  16   3          6.51         26.26        36.66 o
  10  16   3        104.25        116.13        48.56 o
  11  16   3        637.48        767.87        80.23 o
  12  16   3        162.77        142.05        67.34 o
   1  17   3        204.78        233.40        35.86 o
   2  17   3         87.32         70.68        30.25 o
   3  17   3        795.96        705.10        52.35 o
   4  17   3        361.88        434.51        44.63 o
   5  17   3        146.77        212.45        46.57 o
   6  17   3        859.21        831.22        49.77 o
   7  17   3        160.33        130.49        41.17 o
   8  17   3        255.15        250.86        47.93 o
   9  17   3         89.10         24.03        43.64 o
  10  17   3        136.41        135.85        51.11 o
  11  17   3        524.38        650.75        79.38 o
   0  18   3        226.06        383.74        61.65 o
   1  18   3       6209.39       5968.14       120.57 o
   2  18   3        159.47        144.26        39.43 o
   3  18   3        759.85        930.27        71.18 o
   4  18   3        495.29        542.99        49.46 o
   5  18   3         38.62          9.08        31.84 o
   6  18   3          6.03         24.39        32.65 o
   7  18   3        544.67        577.52        59.19 o
   8  18   3         19.19         14.09        41.46 o
   9  18   3       2570.18       2839.94       140.62 o
  10  18   3        169.40        155.36        71.65 o
   1  19   3        415.29        314.30        48.85 o
   2  19   3         43.54        118.43        40.22 o
   3  19   3        690.27        669.36        58.20 o
   4  19   3        888.42        908.32        62.90 o
   5  19   3         11.66        -22.25        35.96 o
   6  19   3        281.93        364.41        50.43 o
   7  19   3         23.68         44.11        42.78 o
   8  19   3        153.13        135.90        48.60 o
   9  19   3         18.40         47.67        63.82 o
   0  20   3        146.62        148.40        53.87 o
   1  20   3        966.95        995.45        68.92 o
   2  20   3        245.28        332.34        53.16 o
   3  20   3        186.89        240.36        44.73 o
   4  20   3        445.74        484.26        53.32 o
   5  20   3        477.17        554.14        59.87 o
   6  20   3       1507.82       1418.60        82.68 o
   7  20   3        133.55        102.72        52.06 o
   8  20   3        911.52        959.66       105.42 o
   1  21   3        134.58         74.74        45.04 o
   2  21   3        690.38        679.11        71.06 o
   3  21   3          6.93        -29.29        44.73 o
   4  21   3        953.47        949.52        73.65 o
   5  21   3        166.19        139.60        54.75 o
   6  21   3        726.51        854.93        83.67 o
   0  22   3       2741.36       3058.63       168.07 o
   1  22   3         63.32         57.27        47.92 o
   2  22   3       3955.02       4124.53       143.90 o
   3  22   3        219.30        189.45        61.81 o
   0   0   4       2070.66       1961.74        35.31 o
   1   0   4       4583.92       4539.01        51.54 o
   2   0   4     354118.81     332313.72      2346.60 o
   3   0   4      36208.51      37387.41       255.80 o
   4   0   4      16662.39      17038.88       205.33 o
   5   0   4      16252.00      16809.42       146.26 o
   6   0   4      26518.97      28498.11       226.06 o
   7   0   4          8.24         53.98        26.15 o
   8   0   4        333.18        508.30        34.51 o
   9   0   4       3484.93       3221.80        53.71 o
  10   0   4       3101.77       3036.81        84.33 o
  11   0   4       9272.79       8661.11       273.68 o
  12   0   4       1510.27       1588.90        93.57 o
  13   0   4        377.57        360.07        56.33 o
  14   0   4        487.99        424.03       105.74 o
  15   0   4          3.98        -55.72        62.76 o
  16   0   4        181.30        255.18        82.91 o
  17   0   4        319.18        334.74       100.95 o
   1   1   4       3815.85       3710.13        23.10 o
   2   1   4       1258.82       1223.79        29.57 o
   3   1   4        620.67        586.32        12.97 o
   4   1   4      19427.46      20162.07       130.28 o
   5   1   4      10011.94      10157.05        81.20 o
   6   1   4       1500.34       1579.56        29.14 o
   7   1   4       2535.57       2494.15        36.85 o
   8   1   4          0.01         -5.34        13.16 o
   9   1   4        501.39        581.48        26.48 o
  10   1   4        475.40        464.72        25.38 o
  11   1   4        678.59        679.62        40.50 o
  12   1   4       3982.40       3867.43        82.09 o
  13   1   4          2.76         71.72        42.42 o
  14   1   4        330.19        368.42        47.98 o
  15   1   4         77.08        104.95        54.91 o
  16   1   4        482.56        629.53        73.25 o
  17   1   4        103.02          8.86        50.36 o
   0   2   4       1284.24       1238.37        29.73 o
   1   2   4      59816.27      59449.34       241.52 o
   2   2   4       9263.48       9191.44        53.09 o
   3   2   4       2618.12       2435.45        26.01 o
   4   2   4       5941.16       5706.06        53.46 o
   5   2   4        560.12        417.58        19.30 o
   6   2   4      31750.94      32721.94       231.54 o
   7   2   4         31.68         44.79        15.39 o
   8   2   4       4869.12       4591.23        58.66 o
   9   2   4          6.47         38.11        16.83 o
  10   2   4       9698.39       9433.13       122.31 o
  11   2   4        332.50        369.89        27.84 o
  12   2   4       3272.98       3210.68        77.04 o
  13   2   4        553.79        476.57        43.08 o
  14   2   4        744.10        662.74        55.95 o
  15   2   4         39.29        114.81        52.01 o
  16   2   4       2716.66       2626.90       112.42 o
  17   2   4        323.31        355.33        67.72 o
   1   3   4      12215.86      12360.69        71.76 o
   2   3   4        665.75        610.47        14.44 o
   3   3   4      36459.00      36582.38       197.82 o
   4   3   4        274.88        326.66        17.62 o
   5   3   4         17.27        -15.03        15.03 o
   6   3   4        610.04        736.29        30.95 o
   7   3   4       4892.62       4756.23        71.01 o
   8   3   4       1796.42       1792.64        36.29 o
   9   3   4         46.59        105.18        33.97 o
  10   3   4        505.57        493.38        33.64 o
  11   3   4         59.02         38.65        24.79 o
  12   3   4        301.37        314.68        29.54 o
  13   3   4         38.68         93.74        39.05 o
  14   3   4        158.57        233.50        54.76 o
  15   3   4        587.89        695.68        67.07 o
  16   3   4        120.49        187.74        56.71 o
  17   3   4          2.88         39.57        52.30 o
   0   4   4      31055.73      32748.76       218.35 o
   1   4   4          0.50          3.27         6.37 o
   2   4   4       2864.48       2776.67        35.16 o
   3   4   4      12328.88      12524.99        86.66 o
   4   4   4       1917.08       1867.78        27.25 o
   5   4   4        515.34        449.96        23.25 o
   6   4   4       6587.62       6988.40        72.85 o
   7   4   4      10796.42      10483.83       106.62 o
   8   4   4        179.95        300.42        26.00 o
   9   4   4       5593.21       5475.35        75.08 o
  10   4   4         66.68        110.35        23.29 o
  11   4   4       8808.71       8283.53       110.94 o
  12   4   4         86.20         85.47        25.96 o
  13   4   4          0.33         50.15        36.05 o
  14   4   4        731.16        727.02        55.77 o
  15   4   4       2154.27       1921.52        84.82 o
  16   4   4        791.56        842.15        76.91 o
  17   4   4         56.62        -13.42        54.22 o
   1   5   4       2159.69       1942.01        43.11 o
   2   5   4       2084.15       2193.32        29.91 o
   3   5   4       1465.78       1415.70        34.17 o
   4   5   4         76.87        127.55        20.08 o
   5   5   4        579.92        540.36        16.17 o
   6   5   4         20.35         19.75        13.16 o
   7   5   4        157.21        225.63        20.06 o
   8   5   4         77.31        101.20        21.03 o
   9   5   4       1085.48       1101.00        42.92 o
  10   5   4       3265.45       3268.42        63.06 o
  11   5   4        374.34        465.95        33.67 o
  12   5   4       1686.63       1416.96        49.45 o
  13   5   4        203.55        293.33        49.16 o
  14   5   4         12.12         26.75        35.36 o
  15   5   4       1447.34       1472.21        75.74 o
  16   5   4         22.14         48.90        56.87 o
  17   5   4        676.81        724.27        87.14 o
   0   6   4      25234.49      28726.29       235.86 o
   1   6   4       6980.94       7401.71        63.54 o
   2   6   4        103.45        148.06        17.85 o
   3   6   4       3955.08       3747.00        48.08 o
   4   6   4       2651.90       3035.16        39.74 o
   5   6   4       5074.48       4703.07        52.53 o
   6   6   4         62.85         45.67        13.11 o
   7   6   4       1250.68       1097.74        31.46 o
   8   6   4        109.81        146.03        30.96 o
   9   6   4       5270.99       4889.76        74.23 o
  10   6   4        116.61        160.66        24.67 o
  11   6   4       3560.53       3368.34        84.64 o
  12   6   4        854.92        845.24        48.86 o
  13   6   4         34.34         89.17        33.93 o
  14   6   4         11.84         30.63        37.95 o
  15   6   4        415.31        427.92        55.03 o
  16   6   4        226.22        242.58        66.96 o
   1   7   4        246.45        249.30        17.38 o
   2   7   4       1339.87       1547.39        46.02 o
   3   7   4        343.28        299.39        17.14 o
   4   7   4      10172.49      11713.04       112.87 o
   5   7   4        449.67        372.69        16.33 o
   6   7   4       6404.72       6226.27        61.11 o
   7   7   4         18.50         47.56        17.43 o
   8   7   4       1548.04       1519.90        42.60 o
   9   7   4       3223.47       3056.80        57.98 o
  10   7   4        432.05        451.56        31.37 o
  11   7   4         25.20         59.39        25.12 o
  12   7   4       1582.75       1597.17        56.85 o
  13   7   4          3.21         42.67        30.23 o
  14   7   4          1.36         65.51        45.14 o
  15   7   4          0.68         92.29        46.88 o
  16   7   4        372.34        250.85        66.63 o
   0   8   4        585.39        588.01        26.50 o
   1   8   4      21375.90      22895.07       164.10 o
   2   8   4         30.93         55.67        15.34 o
   3   8   4       5940.38       5923.06        74.57 o
   4   8   4       1791.02       1685.52        33.99 o
   5   8   4          7.22         -4.13        18.16 o
   6   8   4        117.03        113.47        18.56 o
   7   8   4        312.97        307.57        23.35 o
   8   8   4        131.90        152.49        22.32 o
   9   8   4         64.12        114.91        29.64 o
  10   8   4       4344.36       4220.83        77.96 o
  11   8   4        224.64        264.46        32.11 o
  12   8   4        947.53        951.55        54.37 o
  13   8   4          0.14         43.00        36.21 o
  14   8   4         19.22          1.37        32.64 o
  15   8   4       1019.57        991.87        79.65 o
  16   8   4        275.45        283.76        81.14 o
   1   9   4        514.81        459.76        30.38 o
   2   9   4       1343.48       1212.60        30.45 o
   3   9   4        487.45        458.71        24.12 o
   4   9   4        867.07        849.92        33.47 o
   5   9   4          7.56        -19.17        19.17 o
   6   9   4       2042.28       1908.85        44.10 o
   7   9   4       3060.54       3211.09        53.02 o
   8   9   4         15.19         41.93        25.10 o
   9   9   4        379.63        408.10        35.22 o
  10   9   4       2482.75       2311.46        74.68 o
  11   9   4        434.18        538.91        40.11 o
  12   9   4        108.93        136.11        39.05 o
  13   9   4        705.35        702.12        54.65 o
  14   9   4         10.73         53.62        48.88 o
  15   9   4        144.44        106.66        56.30 o
  16   9   4         35.74         62.61        64.50 o
   0  10   4       1362.52       1118.30        37.91 o
   1  10   4        468.54        529.36        21.48 o
   2  10   4      12016.48      12211.16       119.57 o
   3  10   4        179.32        208.09        21.96 o
   4  10   4       3970.65       3994.88        64.92 o
   5  10   4         27.47         26.65        18.76 o
   6  10   4       7737.29       8198.17       100.99 o
   7  10   4       1533.40       1419.98        43.42 o
   8  10   4          9.39         20.62        23.20 o
   9  10   4       2332.72       2132.59        61.39 o
  10  10   4         73.93        140.62        31.05 o
  11  10   4       5125.26       4855.13       104.42 o
  12  10   4          8.55         48.41        38.30 o
  13  10   4        140.12        195.55        51.66 o
  14  10   4       1041.12        986.00        74.34 o
  15  10   4          5.38        -41.30        49.93 o
   1  11   4          0.42          0.40        13.15 o
   2  11   4         50.56         58.42        19.91 o
   3  11   4        134.05        249.77        28.33 o
   4  11   4       2677.01       2675.44        52.97 o
   5  11   4        681.16        628.08        32.59 o
   6  11   4       1019.47        868.05        47.19 o
   7  11   4       1345.52       1414.43        42.77 o
   8  11   4       3712.38       3673.83        79.77 o
   9  11   4         77.91        120.60        30.46 o
  10  11   4         19.69         27.25        28.35 o
  11  11   4       1723.67       1673.49        62.20 o
  12  11   4         35.33          9.38        34.77 o
  13  11   4          6.02         34.12        39.84 o
  14  11   4        353.70        276.82        56.05 o
  15  11   4        225.47        234.71        68.65 o
   0  12   4          7.17         26.46        24.00 o
   1  12   4        574.56        687.43        29.90 o
   2  12   4       2232.77       2276.27        47.95 o
   3  12   4         13.45         48.52        27.08 o
   4  12   4      10143.66       9757.54       124.35 o
   5  12   4        334.25        391.89        30.86 o
   6  12   4      15954.96      15768.89       195.35 o
   7  12   4         65.49        100.23        24.95 o
   8  12   4       3604.06       3479.34        77.88 o
   9  12   4       1120.84       1086.40        49.05 o
  10  12   4        220.85        246.54        50.00 o
  11  12   4        177.04        197.17        40.49 o
  12  12   4          0.96         12.88        38.46 o
  13  12   4        547.42        666.97        69.53 o
  14  12   4        818.67        997.07        86.96 o
   1  13   4         24.64         31.17        21.27 o
   2  13   4       3934.37       3873.00        65.41 o
   3  13   4          6.47         -0.59        20.30 o
   4  13   4       1298.74       1299.64        59.60 o
   5  13   4        948.55        979.42        39.99 o
   6  13   4          0.06          5.40        21.77 o
   7  13   4       1001.16        984.10        45.19 o
   8  13   4       1907.90       1714.53        60.59 o
   9  13   4         30.06         33.00        30.17 o
  10  13   4        591.99        704.80        51.20 o
  11  13   4        299.60        364.76        54.00 o
  12  13   4        983.04       1044.41        76.17 o
  13  13   4        817.52        948.51        76.65 o
  14  13   4        372.65        335.43        63.98 o
   0  14   4       2544.42       2356.69        63.12 o
   1  14   4          1.74          3.88        22.08 o
   2  14   4       5977.28       5694.89        89.61 o
   3  14   4        366.87        369.05        31.67 o
   4  14   4       5218.73       5165.14       101.58 o
   5  14   4         24.28         17.25        23.98 o
   6  14   4       3263.76       3277.20        74.46 o
   7  14   4         18.83         36.31        25.65 o
   8  14   4        641.87        640.31        47.78 o
   9  14   4          7.11          3.28        31.51 o
  10  14   4        729.00        840.44        66.68 o
  11  14   4       1124.24       1062.81        80.05 o
  12  14   4        134.79        172.70        51.41 o
  13  14   4        271.82        312.44        65.56 o
   1  15   4       7697.39       7372.01       110.28 o
   2  15   4       3329.54       3104.90        67.49 o
   3  15   4       1190.53       1227.54        45.98 o
   4  15   4       1637.85       1533.22        52.61 o
   5  15   4       3396.49       3373.44        76.67 o
   6  15   4          0.33         15.54        27.26 o
   7  15   4         52.78         72.94        31.13 o
   8  15   4         18.62         15.14        33.20 o
   9  15   4        334.77        391.58        48.42 o
  10  15   4        249.48        308.91        54.85 o
  11  15   4         55.38        143.95        57.41 o
  12  15   4         12.75         24.60        43.78 o
   0  16   4       2195.02       2182.27        90.62 o
   1  16   4         69.24        119.97        37.78 o
   2  16   4         32.26         22.36        27.74 o
   3  16   4        722.28        728.00        41.67 o
   4  16   4       2794.38       2700.49        68.98 o
   5  16   4        920.81        893.83        53.64 o
   6  16   4        199.30        198.65        46.75 o
   7  16   4        192.78        281.03        45.06 o
   8  16   4       1116.79       1107.13        62.12 o
   9  16   4        883.58        983.32        63.82 o
  10  16   4        679.92        869.63        70.27 o
  11  16   4       1182.64       1294.81        96.06 o
  12  16   4        728.13        760.98        94.24 o
   1  17   4         63.76        133.29        30.82 o
   2  17   4       3424.77       3358.39        74.27 o
   3  17   4        267.26        444.98        61.35 o
   4  17   4        355.85        353.49        38.55 o
   5  17   4       3869.79       3805.93        97.48 o
   6  17   4       1326.20       1364.73        63.80 o
   7  17   4        248.49        274.91        43.46 o
   8  17   4        999.78       1069.08        84.30 o
   9  17   4        597.36        593.67        61.76 o
  10  17   4        131.67        173.90        59.77 o
  11  17   4         64.20         96.52        64.71 o
   0  18   4        383.93        519.54        83.33 o
   1  18   4        299.08        373.97        41.23 o
   2  18   4        348.90        510.54        48.96 o
   3  18   4        816.26        809.78        52.91 o
   4  18   4       2539.96       2436.45        82.46 o
   5  18   4        529.91        596.02        51.06 o
   6  18   4        396.38        507.94        49.82 o
   7  18   4         88.19         52.37        43.79 o
   8  18   4        464.76        425.35        67.02 o
   9  18   4        216.07        201.54        67.85 o
  10  18   4        126.75         29.03        58.70 o
   1  19   4        349.35        407.88        48.01 o
   2  19   4        621.56        607.33        54.46 o
   3  19   4        346.40        361.47        49.96 o
   4  19   4        172.60        186.51        42.86 o
   5  19   4         15.81         42.28        32.60 o
   6  19   4         55.68         13.37        41.16 o
   7  19   4        247.86        176.79        53.40 o
   8  19   4         23.65         11.07        45.02 o
   9  19   4          3.14         94.16        59.70 o
   0  20   4        136.79        168.48        71.90 o
   1  20   4          0.58          1.96        40.72 o
   2  20   4         45.57         52.34        41.71 o
   3  20   4        153.97        117.47        47.81 o
   4  20   4         74.54         67.63        43.26 o
   5  20   4        299.11        471.83        87.63 o
   6  20   4        271.04        295.38        65.70 o
   7  20   4        157.17        157.53        54.69 o
   1  21   4        214.74        236.95        60.30 o
   2  21   4         23.54         70.88        45.81 o
   3  21   4          2.88         54.17        89.12 o
   4  21   4         41.46         86.71        64.49 o
   5  21   4         53.34         59.40        46.84 o
   6  21   4         62.43         84.41        73.32 o
   0  22   4        553.58        737.26       122.68 o
   1  22   4        145.61        165.19        51.59 o
   2  22   4        428.32        692.44        80.36 o
   3  22   4        224.54        342.19        65.57 o
   1   1   5       1181.40       1192.39        21.03 o
   2   1   5       1824.58       1892.03        24.13 o
   3   1   5       2172.89       2341.81        26.70 o
   4   1   5       1906.96       1741.82        28.68 o
   5   1   5      14564.92      16283.58       139.09 o
   6   1   5      12181.83      12584.99       120.59 o
   7   1   5       6769.38       6834.33        68.16 o
   8   1   5       2500.25       2386.12        42.87 o
   9   1   5       2200.93       2086.81        52.31 o
  10   1   5         69.65         98.26        25.74 o
  11   1   5        489.72        542.76        41.18 o
  12   1   5         25.21         94.70        34.87 o
  13   1   5          2.28         10.42        29.87 o
  14   1   5       2040.65       1988.74        76.82 o
  15   1   5         10.44         32.05        46.66 o
  16   1   5       1624.17       1461.71        94.34 o
  17   1   5        435.47        476.81        71.55 o
   0   2   5      17967.94      18250.96       154.72 o
   1   2   5       2461.19       2420.88        30.00 o
   2   2   5       2780.62       2886.09        39.38 o
   3   2   5       4359.73       4099.89        40.07 o
   4   2   5      27566.10      27336.69       180.26 o
   5   2   5       6076.16       5630.55        56.04 o
   6   2   5         16.40         31.86        17.74 o
   7   2   5       4106.21       4072.34        53.72 o
   8   2   5       1616.42       1650.84        35.68 o
   9   2   5         50.12         59.40        18.18 o
  10   2   5        637.58        775.09        54.49 o
  11   2   5        349.35        428.26        36.53 o
  12   2   5        435.24        528.31        39.79 o
  13   2   5         25.67          6.41        27.18 o
  14   2   5        411.19        476.43        56.23 o
  15   2   5         20.82        -45.55        45.55 o
  16   2   5       1216.08       1258.18        86.05 o
  17   2   5         68.01         -7.97        47.47 o
   1   3   5        134.30        145.04        11.58 o
   2   3   5       4625.22       4402.26        34.26 o
   3   3   5        165.43        186.92        19.61 o
   4   3   5       5548.67       5545.84        52.56 o
   5   3   5       3223.02       3310.92        42.81 o
   6   3   5        176.51        261.26        21.83 o
   7   3   5       2273.60       2218.82        39.47 o
   8   3   5       1648.39       1596.99        38.60 o
   9   3   5       2259.32       2253.90        57.43 o
  10   3   5        578.94        506.72        29.30 o
  11   3   5         94.62         87.67        24.21 o
  12   3   5        723.99        744.08        42.71 o
  13   3   5        325.48        319.78        48.03 o
  14   3   5        726.76        717.19        56.00 o
  15   3   5        510.62        607.62        59.74 o
  16   3   5        579.97        813.50        78.98 o
  17   3   5         18.32        -57.13        57.13 o
   0   4   5        180.69        144.96        18.61 o
   1   4   5       2471.44       2337.80        28.88 o
   2   4   5         24.65         13.20        11.01 o
   3   4   5        888.38       1083.44        18.69 o
   4   4   5       3310.24       3242.27        32.77 o
   5   4   5       7379.90       7409.35        69.92 o
   6   4   5       7576.90       7223.84        76.36 o
   7   4   5        248.69        306.47        23.97 o
   8   4   5       2065.33       1915.96        39.95 o
   9   4   5        968.94        891.57        32.45 o
  10   4   5       2596.22       2423.82        50.20 o
  11   4   5         26.25        100.59        30.53 o
  12   4   5        162.80        260.54        49.25 o
  13   4   5        206.96        180.68        36.11 o
  14   4   5          0.09         87.74        40.94 o
  15   4   5        232.15        248.71        52.25 o
  16   4   5        125.91        192.88        61.52 o
  17   4   5        337.29        493.63        76.20 o
   1   5   5       6621.06       7036.71        56.45 o
   2   5   5       1299.96       1355.74        23.77 o
   3   5   5       5784.97       5942.23        56.11 o
   4   5   5        180.93        223.36        23.24 o
   5   5   5       1681.65       1746.60        30.11 o
   6   5   5        222.12        214.84        17.37 o
   7   5   5        167.21        258.77        22.73 o
   8   5   5        113.23        161.84        27.72 o
   9   5   5         16.49         -2.89        17.99 o
  10   5   5        432.91        486.37        31.19 o
  11   5   5        373.05        442.99        32.21 o
  12   5   5        193.06        275.48        43.02 o
  13   5   5        989.83       1146.18        78.29 o
  14   5   5        449.31        535.15        51.44 o
  15   5   5         16.54        -16.55        38.86 o
  16   5   5         49.97          1.88        46.88 o
   0   6   5      14459.26      15266.04       175.32 o
   1   6   5      19040.55      21240.91       143.44 o
   2   6   5       5090.51       5530.22        60.38 o
   3   6   5          2.16          2.66        13.25 o
   4   6   5        153.74        234.06        22.06 o
   5   6   5       2886.87       2887.65        47.60 o
   6   6   5       4371.07       4362.28        67.43 o
   7   6   5        819.58       1035.56        47.75 o
   8   6   5        330.67        390.10        31.28 o
   9   6   5       9949.20      10140.62       122.89 o
  10   6   5        581.43        534.50        36.81 o
  11   6   5        446.31        523.58        40.44 o
  12   6   5        304.18        404.22        34.91 o
  13   6   5        863.34        735.96        49.93 o
  14   6   5       1138.91       1189.68        68.60 o
  15   6   5         17.81         -2.67        41.69 o
  16   6   5         49.05          1.50        46.93 o
   1   7   5         35.89          8.73        13.45 o
   2   7   5        180.23        166.91        16.62 o
   3   7   5        541.28        556.17        23.21 o
   4   7   5       3512.82       3527.46        49.79 o
   5   7   5       2626.13       2759.19        40.71 o
   6   7   5        116.42         97.41        15.53 o
   7   7   5       3215.52       3055.33        51.73 o
   8   7   5        170.58        205.72        22.67 o
   9   7   5        478.65        499.08        31.65 o
  10   7   5       1249.61       1163.86        43.73 o
  11   7   5        134.38        207.38        33.44 o
  12   7   5       1385.34       1329.83        50.02 o
  13   7   5         46.11         15.99        32.90 o
  14   7   5       2271.10       2123.98        93.19 o
  15   7   5        110.51        113.17        51.47 o
  16   7   5       1397.54       1289.02        98.49 o
   0   8   5      18791.63      19941.73       243.55 o
   1   8   5        317.27        375.01        16.49 o
   2   8   5       1432.25       1102.12        31.39 o
   3   8   5       1810.12       2070.90        42.96 o
   4   8   5       6727.67       6561.74        75.52 o
   5   8   5        294.58        403.66        22.81 o
   6   8   5      10012.01      10522.29       120.78 o
   7   8   5          2.47        -13.40        14.94 o
   8   8   5        230.00        213.06        24.16 o
   9   8   5         15.66         49.33        23.37 o
  10   8   5       2227.72       2209.87        57.05 o
  11   8   5       1465.93       1540.69        57.67 o
  12   8   5        238.00        246.59        43.02 o
  13   8   5         26.87         15.90        33.76 o
  14   8   5         96.02         88.43        44.77 o
  15   8   5        158.85        118.21        51.39 o
  16   8   5         60.58        182.02        96.25 o
   1   9   5         73.14        101.37        14.52 o
   2   9   5       2466.34       2545.72        43.85 o
   3   9   5         12.34         31.29        17.90 o
   4   9   5       1530.17       1255.29        31.71 o
   5   9   5       1205.35       1193.14        34.65 o
   6   9   5       4627.79       4489.49        65.30 o
   7   9   5         77.08        125.03        24.90 o
   8   9   5       5625.01       5395.72        89.45 o
   9   9   5        154.53        177.37        33.02 o
  10   9   5        456.46        549.48        39.60 o
  11   9   5        836.45        846.08        61.86 o
  12   9   5          0.10        -15.56        33.15 o
  13   9   5        108.52        162.07        45.30 o
  14   9   5          2.65         -3.92        42.24 o
  15   9   5         60.26        -38.05        47.25 o
   0  10   5       3416.27       3220.64        82.23 o
   1  10   5       8122.36       8181.63        87.44 o
   2  10   5       8092.26       8203.69        91.03 o
   3  10   5       1784.82       1943.51        42.63 o
   4  10   5       4245.74       4176.33        72.64 o
   5  10   5       1371.91       1360.53        37.31 o
   6  10   5       9210.54       9205.19       109.05 o
   7  10   5        348.56        414.06        28.23 o
   8  10   5       2523.20       2511.15        61.82 o
   9  10   5       1066.88       1058.57        56.85 o
  10  10   5         82.94        120.28        31.43 o
  11  10   5       2856.82       2763.43        81.64 o
  12  10   5        178.70        190.47        40.86 o
  13  10   5         53.27         58.60        39.08 o
  14  10   5       2775.92       2743.09       102.12 o
  15  10   5         98.41        286.82        66.13 o
   1  11   5       1166.17       1312.11        28.04 o
   2  11   5        252.31        273.88        25.45 o
   3  11   5       7080.12       6870.77       105.35 o
   4  11   5          0.37          0.32        16.53 o
   5  11   5        384.74        378.37        28.27 o
   6  11   5       2278.15       2238.16        52.82 o
   7  11   5        283.98        230.01        29.98 o
   8  11   5        547.35        596.60        46.16 o
   9  11   5        495.47        484.19        39.28 o
  10  11   5        658.71        654.91        46.15 o
  11  11   5        321.72        431.91        43.24 o
  12  11   5       1118.02       1135.21        63.33 o
  13  11   5        225.41        353.18        50.20 o
  14  11   5        117.75        263.53        54.30 o
  15  11   5        137.20        116.18        62.21 o
   0  12   5        157.19        220.90        29.19 o
   1  12   5         50.66        125.78        23.35 o
   2  12   5        105.52         54.43        20.54 o
   3  12   5        133.23         91.52        23.66 o
   4  12   5        204.37        202.77        27.74 o
   5  12   5          3.30        -20.65        20.65 o
   6  12   5       4405.65       4198.10        73.30 o
   7  12   5         22.90         83.92        37.99 o
   8  12   5       1871.75       1820.22        57.75 o
   9  12   5         13.76         59.10        31.08 o
  10  12   5       4838.40       4619.80       102.81 o
  11  12   5        252.62        357.80        50.78 o
  12  12   5       1154.79       1339.47        98.55 o
  13  12   5        149.68        112.22        52.33 o
  14  12   5        185.76        262.22        58.36 o
   1  13   5        992.73        957.78        37.08 o
   2  13   5        448.64        495.60        30.82 o
   3  13   5        655.82        661.23        33.48 o
   4  13   5       1581.46       1687.79        47.48 o
   5  13   5        175.70        159.37        28.16 o
   6  13   5        130.12        209.36        29.72 o
   7  13   5          5.81         24.86        21.82 o
   8  13   5        117.07        106.52        31.44 o
   9  13   5        652.47        716.95        48.70 o
  10  13   5        215.42        217.90        38.43 o
  11  13   5        231.60        249.58        47.22 o
  12  13   5        214.82        279.15        53.36 o
  13  13   5        342.12        298.37        59.24 o
  14  13   5         18.76        -51.95        51.95 o
   0  14   5       8587.40       8563.30       187.97 o
   1  14   5       6441.92       6458.83        97.65 o
   2  14   5       2098.70       1975.20        53.37 o
   3  14   5        633.46        768.61        39.49 o
   4  14   5        209.96        245.87        37.17 o
   5  14   5         11.88         30.96        24.49 o
   6  14   5         36.72         37.95        25.46 o
   7  14   5        574.59        501.97        35.21 o
   8  14   5       1325.33       1352.14        58.24 o
   9  14   5       1132.25       1304.22        98.10 o
  10  14   5       2359.42       2271.84        80.50 o
  11  14   5        470.15        657.26        65.65 o
  12  14   5        350.34        269.50        56.28 o
  13  14   5         11.47         34.66        56.75 o
   1  15   5       5802.25       5589.99        93.96 o
   2  15   5        375.74        424.98        36.30 o
   3  15   5       2627.80       2650.68        65.08 o
   4  15   5         81.97         75.24        27.47 o
   5  15   5        633.66        709.85        51.51 o
   6  15   5        178.82        140.19        32.77 o
   7  15   5        401.02        437.06        42.12 o
   8  15   5         77.40         92.86        38.75 o
   9  15   5          9.01         -9.35        36.08 o
  10  15   5         16.99         10.32        36.48 o
  11  15   5         34.64        -10.63        43.11 o
  12  15   5        275.05        247.11        65.48 o
   0  16   5       3258.19       3354.69       108.74 o
   1  16   5       6853.76       7127.52       121.91 o
   2  16   5       2647.62       2691.32        70.75 o
   3  16   5       2083.43       2219.28        64.20 o
   4  16   5        174.89        258.81        35.52 o
   5  16   5       1550.28       1576.73        55.71 o
   6  16   5       1140.20       1100.71        54.68 o
   7  16   5       1283.81       1353.30        87.95 o
   8  16   5       1312.92       1428.91        76.88 o
   9  16   5       2389.76       2443.11        90.97 o
  10  16   5         84.49        176.32        50.85 o
  11  16   5        670.33        689.08        76.11 o
  12  16   5        130.44        277.03        73.93 o
   1  17   5          2.41         37.00        29.85 o
   2  17   5         42.19         74.88        30.93 o
   3  17   5       1228.11       1110.56        50.13 o
   4  17   5         14.09         -8.30        29.23 o
   5  17   5       1511.21       1577.79        69.88 o
   6  17   5        348.76        477.75        48.05 o
   7  17   5          6.92         24.10        32.30 o
   8  17   5        491.27        477.18        54.95 o
   9  17   5        378.03        383.15        64.33 o
  10  17   5        241.71        207.04        60.96 o
  11  17   5          0.65         72.92        62.20 o
   0  18   5          0.66          7.90        57.75 o
   1  18   5          1.93        -18.83        29.59 o
   2  18   5        130.60        139.23        37.00 o
   3  18   5       2035.23       2098.78        75.29 o
   4  18   5        155.38         85.53        37.00 o
   5  18   5       4648.15       4847.60       138.13 o
   6  18   5         34.36         16.25        41.58 o
   7  18   5        346.84        520.92        61.74 o
   8  18   5         14.24         24.38        45.72 o
   9  18   5       1412.23       1430.82       129.31 o
  10  18   5          0.12        100.26        73.83 o
   1  19   5        159.43        182.63        41.81 o
   2  19   5        235.70        290.08        45.01 o
   3  19   5        240.71        348.16        48.80 o
   4  19   5        671.81        734.63        57.52 o
   5  19   5          1.72        -30.35        38.23 o
   6  19   5        512.30        615.77        61.66 o
   7  19   5        814.03        777.79        73.04 o
   8  19   5        567.62        667.23        71.21 o
   9  19   5        222.04        217.96        69.69 o
   0  20   5        603.30        555.17        89.54 o
   1  20   5        150.90        317.14        50.71 o
   2  20   5       2407.17       2207.16        86.54 o
   3  20   5       1003.27       1032.01        63.17 o
   4  20   5        346.76        469.23        58.26 o
   5  20   5       1429.28       1471.11        84.31 o
   6  20   5       2262.02       2215.90       109.47 o
   7  20   5       1215.27       1301.21        95.52 o
   1  21   5          1.81          1.52        46.36 o
   2  21   5         11.46          0.27        45.30 o
   3  21   5        459.31        557.67        76.81 o
   4  21   5        276.68        187.71        62.45 o
   5  21   5         17.92        129.36        50.96 o
   0  22   5        178.82        297.87       121.32 o
   1  22   5         72.73         76.30        56.49 o
   2  22   5        491.20        617.00        85.18 o
   0   0   6      24677.14      25372.05       396.24 o
   1   0   6       1634.19       1738.53        33.50 o
   2   0   6       9943.16       9761.32        88.84 o
   3   0   6       6583.90       6322.36        96.21 o
   4   0   6      12757.52      12636.56       124.07 o
   5   0   6      12220.74      13754.96       139.14 o
   6   0   6      10254.22      10524.60       176.40 o
   7   0   6         72.43         85.01        15.57 o
   8   0   6        571.54        604.67        36.22 o
   9   0   6       2459.65       2584.92        81.61 o
  10   0   6        123.98         50.53        48.55 o
  11   0   6       6497.06       6319.18       152.94 o
  12   0   6        531.66        786.22        62.79 o
  13   0   6        373.21        369.87        61.00 o
  14   0   6       2205.47       2499.18       114.97 o
  15   0   6         27.95         12.75        65.41 o
  16   0   6       4051.94       3652.34       202.16 o
  17   0   6       2167.79       2182.91       168.31 o
   1   1   6       5122.23       5166.47        40.75 o
   2   1   6      39822.99      40966.80       207.37 o
   3   1   6       1908.71       2001.72        25.49 o
   4   1   6       1553.31       1549.95        24.33 o
   5   1   6       4223.38       4508.93        52.09 o
   6   1   6         84.22         69.05        14.68 o
   7   1   6        224.34        223.01        20.11 o
   8   1   6        351.98        261.15        19.89 o
   9   1   6          6.00         17.03        22.32 o
  10   1   6        168.63        165.45        28.34 o
  11   1   6         53.84        128.65        30.82 o
  12   1   6        459.43        573.16        55.19 o
  13   1   6        107.14        142.78        37.28 o
  14   1   6        678.91        685.72        51.65 o
  15   1   6        164.76        298.19        64.03 o
  16   1   6        324.82        375.16        67.73 o
  17   1   6        103.45         63.12        56.83 o
   0   2   6       6704.41       6502.87        67.99 o
   1   2   6       1333.08       1226.33        15.27 o
   2   2   6        110.19        162.43        19.48 o
   3   2   6      14594.04      15989.79       104.10 o
   4   2   6      43651.81      47032.67       300.20 o
   5   2   6        234.50        186.54        18.20 o
   6   2   6      10521.10      11447.29       105.74 o
   7   2   6        542.24        541.19        39.95 o
   8   2   6       3772.63       3759.43        57.25 o
   9   2   6       1730.86       1467.19        36.69 o
  10   2   6        690.99        607.51        28.51 o
  11   2   6       5002.04       4560.82        89.78 o
  12   2   6        838.98        822.55        47.65 o
  13   2   6        144.02        150.63        36.68 o
  14   2   6        459.73        528.86        51.95 o
  15   2   6        135.94        166.50        48.00 o
  16   2   6          4.42         36.97        49.36 o
  17   2   6        397.18        377.60        77.50 o
   1   3   6      10018.17      10323.32        69.89 o
   2   3   6       1911.81       1857.55        27.12 o
   3   3   6        248.60        342.84        20.42 o
   4   3   6       6937.11       7648.28        64.21 o
   5   3   6       4932.06       4862.81        55.98 o
   6   3   6        923.72       1122.01        31.76 o
   7   3   6       4822.55       4789.77        71.11 o
   8   3   6       2381.29       2510.54        46.55 o
   9   3   6        656.09        683.98        30.42 o
  10   3   6        452.71        438.86        28.64 o
  11   3   6         36.83         37.74        23.02 o
  12   3   6         51.59         31.84        30.62 o
  13   3   6        151.28        273.20        47.07 o
  14   3   6        405.74        587.58        56.39 o
  15   3   6        596.39        604.63        59.41 o
  16   3   6        209.47        180.10        59.56 o
  17   3   6        355.87        363.67        75.59 o
   0   4   6      24231.17      23595.53       253.12 o
   1   4   6       7481.32       7157.63        56.32 o
   2   4   6          6.86         41.04        15.01 o
   3   4   6      11051.34      11092.16       105.80 o
   4   4   6        735.16        689.87        17.55 o
   5   4   6       1493.82       1392.92        29.12 o
   6   4   6        965.75       1136.00        31.85 o
   7   4   6       3043.60       2662.55        46.83 o
   8   4   6        396.12        392.05        25.22 o
   9   4   6       2257.66       2092.52        45.48 o
  10   4   6       1478.51       1496.42        43.48 o
  11   4   6       5150.31       4577.91        79.23 o
  12   4   6       1721.30       1561.81        55.47 o
  13   4   6        223.38        236.67        38.72 o
  14   4   6        466.41        475.81        52.65 o
  15   4   6        370.54        381.63        53.92 o
  16   4   6         55.24         17.92        48.53 o
   1   5   6       6447.07       6537.64        56.86 o
   2   5   6      13565.72      14272.82        95.22 o
   3   5   6      10861.26      10793.01        82.46 o
   4   5   6       6636.25       6808.93        55.29 o
   5   5   6      30300.78      31983.05       227.56 o
   6   5   6        195.12        278.61        21.46 o
   7   5   6        490.68        644.44        28.16 o
   8   5   6        539.03        543.67        32.63 o
   9   5   6        277.94        370.66        26.86 o
  10   5   6        885.37        883.62        39.11 o
  11   5   6         52.09         35.29        25.05 o
  12   5   6       1159.61       1215.11        70.88 o
  13   5   6       1915.28       1772.50        67.84 o
  14   5   6        485.76        547.90        54.77 o
  15   5   6        411.07        517.52        56.19 o
  16   5   6          6.23          1.88        50.37 o
   0   6   6        819.68        732.25        27.13 o
   1   6   6      69024.52      73067.31       399.44 o
   2   6   6        345.40        377.48        17.79 o
   3   6   6      34345.91      35955.35       327.00 o
   4   6   6        709.19        775.36        27.35 o
   5   6   6      27010.03      28502.83       215.27 o
   6   6   6       2653.30       2607.43        34.28 o
   7   6   6       6352.39       6228.13        78.37 o
   8   6   6        512.79        602.43        38.89 o
   9   6   6       7981.40       8008.15       105.98 o
  10   6   6       1160.23       1105.06        49.57 o
  11   6   6       1381.60       1297.89        46.16 o
  12   6   6        431.96        489.73        38.40 o
  13   6   6        374.26        329.88        47.67 o
  14   6   6         45.07         26.47        36.31 o
  15   6   6        324.80        336.97        56.55 o
  16   6   6          7.92         40.37        54.50 o
   1   7   6       5072.57       5411.55        58.98 o
   2   7   6       4526.81       4881.92        55.90 o
   3   7   6        358.02        332.83        19.46 o
   4   7   6       1012.43       1022.84        38.47 o
   5   7   6         80.99         93.80        11.59 o
   6   7   6         41.14         61.19        15.57 o
   7   7   6       3288.66       3566.00        56.78 o
   8   7   6        166.39        180.29        25.61 o
   9   7   6        419.22        444.27        30.07 o
  10   7   6       1006.01       1071.76        46.38 o
  11   7   6       1468.95       1454.29        49.67 o
  12   7   6         98.82        192.64        39.34 o
  13   7   6       1021.85        937.84        56.98 o
  14   7   6         41.36         52.34        44.23 o
  15   7   6       1099.67       1151.86        85.42 o
  16   7   6          7.13         21.60        54.22 o
   0   8   6       6280.26       6517.73        99.47 o
   1   8   6        437.24        468.67        30.18 o
   2   8   6         92.89        184.85        26.34 o
   3   8   6       2167.28       2206.53        49.57 o
   4   8   6        545.09        445.27        21.83 o
   5   8   6       3517.14       3191.05        52.61 o
   6   8   6       5994.10       6057.40        74.24 o
   7   8   6      10493.25       9991.97       124.14 o
   8   8   6        267.18        320.14        32.39 o
   9   8   6       5104.31       4705.78        86.66 o
  10   8   6         74.85         93.18        30.76 o
  11   8   6      12777.78      12159.60       182.48 o
  12   8   6         12.83         26.70        35.67 o
  13   8   6        302.53        447.15        49.12 o
  14   8   6        327.88        414.43        59.07 o
  15   8   6        933.11       1056.01        78.30 o
  16   8   6        198.19        193.39        66.01 o
   1   9   6        768.92        781.01        32.88 o
   2   9   6       2428.19       2159.25        39.59 o
   3   9   6         25.78         29.07        19.80 o
   4   9   6        128.78        115.64        19.88 o
   5   9   6       1918.73       1910.90        40.69 o
   6   9   6        616.08        589.34        29.13 o
   7   9   6       1204.59       1091.73        42.96 o
   8   9   6        250.82        258.24        28.22 o
   9   9   6       1675.95       1685.93        55.92 o
  10   9   6       1328.80       1283.85        51.56 o
  11   9   6        450.10        598.85        43.03 o
  12   9   6        239.93        269.69        39.38 o
  13   9   6          0.26        -42.72        42.97 o
  14   9   6        264.72        398.57        62.20 o
  15   9   6        111.50         99.41        70.35 o
   0  10   6        364.28        427.34        31.93 o
   1  10   6        197.82        143.97        14.73 o
   2  10   6        392.20        344.80        22.91 o
   3  10   6        820.36        774.22        37.11 o
   4  10   6        716.24        688.17        28.36 o
   5  10   6       1691.40       1700.20        42.05 o
   6  10   6       5231.06       4848.96        95.30 o
   7  10   6       1178.45       1217.68        39.41 o
   8  10   6        669.58        614.31        34.73 o
   9  10   6       5112.58       4811.90        92.53 o
  10  10   6        363.06        430.34        40.35 o
  11  10   6        615.69        714.09        45.67 o
  12  10   6          0.44          5.35        30.08 o
  13  10   6        164.32        175.30        44.42 o
  14  10   6       1231.91       1319.36        88.04 o
  15  10   6        469.66        454.80        69.43 o
   1  11   6        255.98        330.57        22.63 o
   2  11   6        322.02        348.92        25.08 o
   3  11   6        254.08        266.68        24.03 o
   4  11   6          6.83         -4.98        18.37 o
   5  11   6        179.33        201.75        24.66 o
   6  11   6        449.77        512.50        31.72 o
   7  11   6          4.91         25.57        21.94 o
   8  11   6        817.53        804.70        44.36 o
   9  11   6        221.60        166.69        34.35 o
  10  11   6        318.68        269.37        38.19 o
  11  11   6         15.61         43.44        33.53 o
  12  11   6        296.99        333.17        52.72 o
  13  11   6         10.84          0.57        36.99 o
  14  11   6        101.60         75.20        49.24 o
   0  12   6       3208.67       2757.96        74.03 o
   1  12   6        298.07        304.74        24.64 o
   2  12   6       3839.47       3712.78        62.45 o
   3  12   6       2225.92       2113.13        48.30 o
   4  12   6       1965.74       1974.90        48.01 o
   5  12   6         50.18         54.53        22.08 o
   6  12   6          0.07        -23.77        23.77 o
   7  12   6        141.85        173.32        31.27 o
   8  12   6       1884.37       1781.87        59.36 o
   9  12   6        427.26        495.33        44.68 o
  10  12   6        582.89        630.52        47.54 o
  11  12   6        275.91        262.46        43.87 o
  12  12   6        648.95        654.27        58.86 o
  13  12   6        381.98        453.22        65.85 o
  14  12   6         37.18         74.24        54.80 o
   1  13   6         92.32         79.88        24.03 o
   2  13   6       1656.47       1577.69        43.79 o
   3  13   6       3017.76       2837.85        60.59 o
   4  13   6       1668.70       1716.52        50.97 o
   5  13   6        318.18        390.41        31.03 o
   6  13   6        266.87        216.21        29.90 o
   7  13   6        817.80        717.42        38.70 o
   8  13   6       1663.85       1545.73        56.81 o
   9  13   6         40.65         43.99        31.76 o
  10  13   6        117.47         89.77        36.13 o
  11  13   6         24.34        117.90        62.55 o
  12  13   6        497.38        758.64        72.72 o
  13  13   6         68.09         57.27        55.23 o
   0  14   6       7542.92       7518.62       165.08 o
   1  14   6         96.05        150.36        26.44 o
   2  14   6       2229.26       2103.53        54.43 o
   3  14   6         80.29         94.84        34.17 o
   4  14   6          8.30         48.24        25.18 o
   5  14   6          2.52          8.66        27.02 o
   6  14   6       1448.88       1456.33        52.34 o
   7  14   6        140.90        122.08        27.57 o
   8  14   6        566.14        635.00        47.55 o
   9  14   6         26.22         20.41        30.91 o
  10  14   6       1313.42       1310.12        69.42 o
  11  14   6        151.96        397.18        76.25 o
  12  14   6        455.87        497.60        71.65 o
  13  14   6         51.61         51.27        55.13 o
   1  15   6         20.96         52.51        27.32 o
   2  15   6        833.58        910.34        49.62 o
   3  15   6       2549.10       2365.92        62.36 o
   4  15   6        206.62        286.33        35.26 o
   5  15   6       1090.43       1145.15        47.68 o
   6  15   6        361.60        342.77        36.08 o
   7  15   6          0.17         66.50        34.66 o
   8  15   6        942.35        990.01        62.86 o
   9  15   6          1.82         56.59        42.67 o
  10  15   6        385.41        382.79        55.92 o
  11  15   6        750.55        859.70        86.36 o
  12  15   6        178.27        175.85        64.04 o
   0  16   6       1377.22       1413.59        80.21 o
   1  16   6       1147.77       1238.07        54.29 o
   2  16   6         76.72         72.60        27.27 o
   3  16   6         14.24          6.95        25.41 o
   4  16   6       1917.09       1926.83        62.39 o
   5  16   6        501.80        595.00        41.73 o
   6  16   6        498.70        666.48        44.49 o
   7  16   6        493.47        506.90        46.24 o
   8  16   6        391.28        424.00        67.80 o
   9  16   6         56.08         98.29        51.30 o
  10  16   6        452.59        419.14        68.54 o
  11  16   6         18.70         41.06        60.28 o
   1  17   6        167.08        245.65        41.93 o
   2  17   6          0.86         11.91        28.62 o
   3  17   6        132.68        106.69        31.23 o
   4  17   6        494.83        589.84        44.72 o
   5  17   6        885.35        899.27        64.39 o
   6  17   6          7.88         21.49        32.74 o
   7  17   6        145.12         84.59        46.30 o
   8  17   6        608.79        687.77        69.53 o
   9  17   6          0.27        -44.65        44.65 o
  10  17   6         96.13         15.71        48.99 o
  11  17   6         37.50        100.28        62.51 o
   0  18   6       1894.89       1803.55        91.58 o
   1  18   6        609.03        595.47        47.27 o
   2  18   6        421.12        479.20        45.09 o
   3  18   6        551.85        559.58        45.93 o
   4  18   6        913.00        842.66        57.62 o
   5  18   6       1085.25       1191.27        73.65 o
   6  18   6        199.22        249.95        49.50 o
   7  18   6       1291.20       1352.52        80.46 o
   8  18   6          2.99         -4.26        52.77 o
   9  18   6       3302.77       3424.62       158.89 o
  10  18   6        148.32        179.12        81.61 o
   1  19   6         97.64        111.42        39.18 o
   2  19   6        221.19        216.49        47.50 o
   3  19   6         12.32        -29.66        45.14 o
   4  19   6        298.71        438.97        59.28 o
   5  19   6         37.83         26.48        40.01 o
   6  19   6        927.12        874.97        72.74 o
   7  19   6        162.62        225.12        56.67 o
   8  19   6        154.01        218.41        63.44 o
   0  20   6         20.76         -4.48        56.33 o
   1  20   6       4527.17       4633.63       127.35 o
   2  20   6         18.88         13.98        44.85 o
   3  20   6       1516.83       1436.08       110.12 o
   4  20   6        744.32        740.95        64.68 o
   5  20   6       1958.74       1929.10       100.27 o
   6  20   6        388.35        350.66        71.08 o
   7  20   6         49.75        175.90        90.13 o
   1  21   6         10.02         39.05        54.59 o
   2  21   6        173.20        210.45        81.06 o
   3  21   6        840.88        715.49       110.61 o
   4  21   6         18.47        -17.50        47.98 o
   5  21   6         61.44         85.63        55.85 o
   0  22   6        356.61        322.19       105.20 o
   1  22   6        371.96        396.20        81.27 o
   1   1   7        297.45        328.81        18.57 o
   2   1   7      16460.98      17257.46       109.66 o
   3   1   7       1599.69       1754.46        26.69 o
   4   1   7       6387.30       6466.80        58.47 o
   5   1   7        185.70        171.52        16.20 o
   6   1   7       1498.42       1595.87        33.80 o
   7   1   7       2497.38       2371.95        43.09 o
   8   1   7        302.58        327.55        21.77 o
   9   1   7          7.85         21.32        14.82 o
  10   1   7        345.81        408.67        34.27 o
  11   1   7        135.30         68.46        32.08 o
  12   1   7         65.07         75.28        32.47 o
  13   1   7        484.68        667.77        49.39 o
  14   1   7       1766.22       1686.08        72.86 o
  15   1   7        183.02        239.27        49.52 o
  16   1   7        291.20        299.27        63.38 o
  17   1   7         11.01         38.85        56.15 o
   0   2   7          0.69         19.17        16.57 o
   1   2   7      55778.93      57195.70       319.38 o
   2   2   7       1955.47       2120.95        26.13 o
   3   2   7        899.82       1064.15        22.40 o
   4   2   7       1374.78       1376.94        33.51 o
   5   2   7       1988.83       2116.33        31.12 o
   6   2   7        751.23        696.20        31.75 o
   7   2   7       1934.20       2099.11        42.52 o
   8   2   7       4236.42       4200.19        69.85 o
   9   2   7       4859.08       4490.27        65.85 o
  10   2   7       2030.78       2048.70        58.58 o
  11   2   7       8034.01       7557.11       122.36 o
  12   2   7       1566.83       1466.46        55.12 o
  13   2   7       1608.20       1248.69        56.54 o
  14   2   7         21.76         33.94        33.19 o
  15   2   7         21.25         54.35        42.57 o
  16   2   7         17.55         10.78        49.11 o
  17   2   7        104.64        108.95        63.16 o
   1   3   7       1056.60        986.25        20.91 o
   2   3   7       2176.21       1980.35        29.44 o
   3   3   7      17956.89      18070.27       116.07 o
   4   3   7       7329.13       7670.31        65.82 o
   5   3   7       3560.67       3950.07        50.45 o
   6   3   7       4082.11       4169.94        55.68 o
   7   3   7       1059.92       1064.48        34.80 o
   8   3   7       2582.20       2591.82        50.24 o
   9   3   7       1055.68       1065.63        34.71 o
  10   3   7       1597.54       1629.76        50.60 o
  11   3   7       1608.88       1512.49        53.13 o
  12   3   7        541.35        503.63        42.17 o
  13   3   7       1018.74        921.17        53.34 o
  14   3   7        780.97        644.07        54.11 o
  15   3   7       1245.34       1100.59        70.90 o
  16   3   7          4.56         67.48        54.18 o
   0   4   7      24746.07      25584.94       252.21 o
   1   4   7      12679.70      13467.61       101.00 o
   2   4   7       1093.67       1001.66        23.82 o
   3   4   7      10028.98      10187.29        81.15 o
   4   4   7        156.66        237.93        14.67 o
   5   4   7       1035.24       1097.28        27.28 o
   6   4   7          9.12         -4.96        15.42 o
   7   4   7        463.00        443.19        25.22 o
   8   4   7       3579.46       3771.60        61.19 o
   9   4   7        310.31        411.35        29.21 o
  10   4   7        587.18        616.36        33.89 o
  11   4   7         26.65         30.56        23.52 o
  12   4   7        471.89        449.64        39.62 o
  13   4   7        188.77        266.04        44.24 o
  14   4   7          5.66         39.68        43.20 o
  15   4   7         93.78        102.46        45.35 o
  16   4   7         49.73        -41.37        56.86 o
   1   5   7         11.99         -4.41        12.32 o
   2   5   7       1537.51       1701.43        27.46 o
   3   5   7        288.39        299.53        16.21 o
   4   5   7       1260.94       1242.48        30.53 o
   5   5   7       2949.59       3054.06        41.52 o
   6   5   7        149.86        159.59        20.45 o
   7   5   7       1664.11       1622.80        39.06 o
   8   5   7       2259.99       2224.28        53.32 o
   9   5   7        766.72        787.26        43.53 o
  10   5   7        124.45        165.76        26.08 o
  11   5   7        512.25        505.67        35.58 o
  12   5   7        145.85        193.59        33.27 o
  13   5   7        116.04        169.73        40.99 o
  14   5   7        104.86        130.11        42.45 o
  15   5   7         58.12         50.75        46.16 o
  16   5   7         81.55         94.47        61.74 o
   0   6   7      16000.50      15616.18       142.43 o
   1   6   7       5239.71       5447.68        58.45 o
   2   6   7        578.02        424.31        15.23 o
   3   6   7         81.63        157.04        15.10 o
   4   6   7       1237.45       1423.17        28.38 o
   5   6   7      16226.83      16475.35       121.73 o
   6   6   7        146.47         87.96        13.37 o
   7   6   7       6756.02       6688.08        84.41 o
   8   6   7       2849.66       2765.33        54.88 o
   9   6   7       2238.20       2134.41        54.41 o
  10   6   7        903.45        827.95        41.29 o
  11   6   7         73.30         52.75        26.96 o
  12   6   7        257.68        288.71        35.89 o
  13   6   7        879.85        805.58        65.61 o
  14   6   7         34.21          2.13        40.05 o
  15   6   7         41.81         29.47        46.88 o
  16   6   7         23.38        -16.68        54.30 o
   1   7   7       1061.44        888.12        24.53 o
   2   7   7         95.38         60.41        17.14 o
   3   7   7       8837.24       8509.76        78.83 o
   4   7   7        887.35        731.08        23.66 o
   5   7   7          5.16         19.17        18.72 o
   6   7   7       1043.81        925.19        25.54 o
   7   7   7         42.16         69.22        19.39 o
   8   7   7        388.95        408.76        28.23 o
   9   7   7       3195.31       3024.86        61.99 o
  10   7   7        149.84        139.26        29.40 o
  11   7   7       1198.03       1212.91        47.87 o
  12   7   7          3.99        -30.95        30.95 o
  13   7   7        796.04        792.86        55.84 o
  14   7   7         24.57         34.29        46.02 o
  15   7   7         29.43         73.37        47.90 o
  16   7   7          1.65         31.34        53.96 o
   0   8   7        129.05         87.51        19.82 o
   1   8   7       5285.32       6524.85        73.35 o
   2   8   7         98.33        167.56        17.72 o
   3   8   7         97.32        117.49        16.72 o
   4   8   7        126.39        104.40        16.48 o
   5   8   7       4478.93       4740.42        63.09 o
   6   8   7       1266.36       1228.50        36.72 o
   7   8   7       1504.53       1404.38        47.30 o
   8   8   7       2673.77       2601.18        60.53 o
   9   8   7       2003.39       2074.95        56.32 o
  10   8   7          0.46        -12.55        27.57 o
  11   8   7       1967.16       1851.54        66.83 o
  12   8   7        320.53        403.91        43.04 o
  13   8   7          3.24         14.81        35.65 o
  14   8   7        700.85        792.74        75.07 o
  15   8   7         68.78         93.73        51.06 o
   1   9   7        110.09        165.14        17.49 o
   2   9   7        279.54        272.40        20.44 o
   3   9   7        693.29        592.07        26.27 o
   4   9   7       2888.61       2702.00        45.72 o
   5   9   7        632.45        640.44        28.27 o
   6   9   7       1395.48       1324.30        35.01 o
   7   9   7         22.88         80.31        27.68 o
   8   9   7        306.10        388.38        49.93 o
   9   9   7         52.00         76.46        27.90 o
  10   9   7          6.13          7.74        26.82 o
  11   9   7          6.35         37.83        31.34 o
  12   9   7        553.27        553.58        44.85 o
  13   9   7        273.30        360.68        48.20 o
  14   9   7       1303.26       1293.38        90.21 o
  15   9   7         13.19         20.81        48.73 o
   0  10   7        288.11        436.12        35.40 o
   1  10   7          1.90         -8.91        16.44 o
   2  10   7        534.75        390.20        28.39 o
   3  10   7       2476.23       2421.52        56.90 o
   4  10   7       2497.26       2351.99        45.54 o
   5  10   7       2912.40       2777.14        53.92 o
   6  10   7       1357.10       1343.60        39.85 o
   7  10   7        672.23        660.00        30.38 o
   8  10   7         43.44         70.67        28.26 o
   9  10   7         14.58         34.88        28.84 o
  10  10   7        172.67        271.41        38.19 o
  11  10   7          0.39         -7.16        30.62 o
  12  10   7       1920.19       1769.35        66.88 o
  13  10   7        443.43        320.25        50.66 o
  14  10   7         57.95        131.07        54.08 o
  15  10   7         10.64         21.01        55.02 o
   1  11   7        455.29        445.40        25.51 o
   2  11   7         87.58        131.28        25.76 o
   3  11   7       1697.75       1653.09        45.28 o
   4  11   7       3216.52       2965.88        52.99 o
   5  11   7        170.91        263.02        32.51 o
   6  11   7       5012.95       4707.04        75.67 o
   7  11   7       1857.37       1879.96        47.57 o
   8  11   7       4432.07       4194.90        87.09 o
   9  11   7        228.69        252.51        44.43 o
  10  11   7        420.33        474.23        42.31 o
  11  11   7        138.00        119.74        36.05 o
  12  11   7          0.03        -36.72        37.72 o
  13  11   7        149.27        184.20        56.07 o
  14  11   7        174.01        229.72        78.24 o
   0  12   7        103.44        101.36        25.84 o
   1  12   7        370.23        431.40        27.56 o
   2  12   7       7848.79       7392.86        98.10 o
   3  12   7       1088.88       1185.89        41.52 o
   4  12   7        544.63        551.80        30.11 o
   5  12   7        157.86        172.04        29.85 o
   6  12   7        947.02        886.66        41.68 o
   7  12   7        271.70        357.03        46.62 o
   8  12   7          0.09        -13.98        28.07 o
   9  12   7        243.89        294.00        36.80 o
  10  12   7        476.14        502.63        44.79 o
  11  12   7       1749.28       1588.49        71.75 o
  12  12   7         49.77         15.93        38.43 o
  13  12   7         14.82         -9.88        47.23 o
  14  12   7          2.19        -59.60        63.49 o
   1  13   7         70.03        115.03        26.64 o
   2  13   7        332.99        322.66        29.49 o
   3  13   7        641.15        714.11        36.15 o
   4  13   7        568.43        514.83        31.51 o
   5  13   7          1.19         22.91        24.86 o
   6  13   7        710.31        795.66        47.92 o
   7  13   7        395.96        447.05        34.51 o
   8  13   7       1176.24       1088.15        67.06 o
   9  13   7        228.99        206.01        38.52 o
  10  13   7        128.76         79.67        37.40 o
  11  13   7        189.61        161.18        42.83 o
  12  13   7         60.81         82.29        59.49 o
  13  13   7        158.19        114.88        57.13 o
   0  14   7       1413.29       1389.59        71.93 o
   1  14   7       3115.74       3252.64        64.46 o
   2  14   7       1119.63       1060.25        43.04 o
   3  14   7        886.63        904.61        43.99 o
   4  14   7          4.78         65.11        30.06 o
   5  14   7       6201.65       6315.35       108.18 o
   6  14   7          6.33         41.48        25.91 o
   7  14   7       3842.23       3828.67        80.69 o
   8  14   7        228.21        332.04        52.06 o
   9  14   7         64.00         22.52        32.53 o
  10  14   7        632.25        686.70        61.67 o
  11  14   7          4.48        -27.80        42.91 o
  12  14   7        259.98        286.52        68.72 o
  13  14   7        967.38       1265.91        95.28 o
   1  15   7        249.75        264.41        31.36 o
   2  15   7        785.25        710.75        38.88 o
   3  15   7        531.51        633.70        40.88 o
   4  15   7        109.32        152.96        29.08 o
   5  15   7         23.99         -0.31        28.70 o
   6  15   7        183.50        258.47        34.03 o
   7  15   7        103.44        106.54        33.78 o
   8  15   7        302.04        365.13        46.68 o
   9  15   7       1393.54       1482.15        97.78 o
  10  15   7         87.06        142.66        49.26 o
  11  15   7         32.11         31.15        52.61 o
  12  15   7        145.70        101.71        59.73 o
   0  16   7        216.95        270.86        51.21 o
   1  16   7       1830.26       1751.89        62.06 o
   2  16   7       2784.95       2772.88        71.73 o
   3  16   7       1679.24       1635.79        56.95 o
   4  16   7        208.44        203.52        37.16 o
   5  16   7       4575.06       4551.92       102.89 o
   6  16   7          7.92         41.80        35.15 o
   7  16   7       3321.14       3460.53       114.10 o
   8  16   7        372.58        464.36        58.51 o
   9  16   7       1701.72       1696.13        92.22 o
  10  16   7        317.87        327.99        61.98 o
  11  16   7        699.29        847.58        83.23 o
   1  17   7         41.57         -5.62        30.11 o
   2  17   7        901.22        899.39        52.03 o
   3  17   7         20.49         -4.22        29.05 o
   4  17   7        213.59        258.39        46.76 o
   5  17   7        162.05        153.91        40.14 o
   6  17   7        395.73        500.45        54.95 o
   7  17   7         47.39         81.63        42.11 o
   8  17   7        540.31        636.27        81.22 o
   9  17   7        539.97        605.64        66.48 o
  10  17   7          4.75         59.34        48.12 o
   0  18   7         25.71        -13.94        45.52 o
   1  18   7       6151.42       6329.26       130.65 o
   2  18   7         86.87         97.75        41.11 o
   3  18   7       2252.25       2581.08        81.93 o
   4  18   7          6.25         36.72        43.42 o
   5  18   7       2616.96       2557.40        93.76 o
   6  18   7        900.39        867.62        69.95 o
   7  18   7       1179.72       1036.52        69.81 o
   8  18   7        756.61        858.87        83.59 o
   9  18   7       1253.16       1284.76        89.49 o
   1  19   7         87.97        117.40        48.28 o
   2  19   7        580.57        647.47        54.37 o
   3  19   7       1608.32       1700.93        86.49 o
   4  19   7        195.51        278.22        54.28 o
   5  19   7       1747.66       1782.16        93.50 o
   6  19   7       1014.30       1024.98        87.16 o
   7  19   7          3.13         -9.26        44.19 o
   8  19   7          0.16        -45.84        48.86 o
   0  20   7         77.73        108.81        64.09 o
   1  20   7       1229.13       1332.91        85.61 o
   2  20   7         27.95        -35.87        49.30 o
   3  20   7        570.42        705.89        68.98 o
   4  20   7         57.55        135.23        53.60 o
   5  20   7        762.11        659.61        63.52 o
   6  20   7         53.87        153.94        66.82 o
   7  20   7        404.99        479.61        83.70 o
   1  21   7         62.46         78.45        67.54 o
   2  21   7        523.62        565.53        78.72 o
   3  21   7         35.25         28.54        54.26 o
   4  21   7        136.92        237.00        54.43 o
   0   0   8      14737.56      15262.21       204.58 o
   1   0   8       3390.02       3447.83        54.20 o
   2   0   8       5325.31       5612.18        68.41 o
   3   0   8        168.33        195.65        22.84 o
   4   0   8        315.72        257.88        23.56 o
   5   0   8       1330.88       1506.51        48.37 o
   6   0   8        531.17        580.02        41.79 o
   7   0   8        614.31        561.24        29.51 o
   8   0   8       4370.11       4633.95       106.74 o
   9   0   8       3203.77       3328.23        98.28 o
  10   0   8       2558.14       2422.63        85.18 o
  11   0   8       6375.33       6246.31       152.91 o
  12   0   8        659.16        718.94        76.44 o
  13   0   8        650.17        706.95        74.01 o
  14   0   8         82.68         87.70        56.65 o
  15   0   8       1304.62       1168.10       160.70 o
  16   0   8         71.99        102.41        81.95 o
   1   1   8       1503.91       1547.01        23.81 o
   2   1   8       8840.88       9065.68        66.89 o
   3   1   8       3448.54       3622.11        37.69 o
   4   1   8       1155.83       1091.68        28.07 o
   5   1   8          3.39         21.02        14.68 o
   6   1   8        108.76         63.08        15.47 o
   7   1   8       2812.78       2793.32        48.34 o
   8   1   8        258.76        273.74        23.42 o
   9   1   8        605.83        586.48        25.89 o
  10   1   8        136.04        127.09        28.96 o
  11   1   8         94.75         60.27        29.38 o
  12   1   8        329.55        387.83        41.87 o
  13   1   8        406.41        464.11        46.33 o
  14   1   8        635.81        721.13        56.41 o
  15   1   8         54.53         44.22        43.42 o
  16   1   8        206.47        265.32        60.93 o
   0   2   8       2137.57       1810.10        39.59 o
   1   2   8       3107.41       2837.01        38.62 o
   2   2   8        833.96        741.50        21.82 o
   3   2   8       3631.78       3803.93        39.93 o
   4   2   8      10699.00      11643.50       141.17 o
   5   2   8      10061.07      10889.78       102.60 o
   6   2   8       4221.62       4381.61        58.83 o
   7   2   8         39.58         49.55        18.92 o
   8   2   8        182.11        335.51        25.26 o
   9   2   8        271.35        299.84        25.22 o
  10   2   8        354.81        314.22        25.70 o
  11   2   8         54.22        101.73        33.18 o
  12   2   8          4.27        -19.05        29.52 o
  13   2   8        352.34        409.09        45.92 o
  14   2   8       1461.83       1437.14        68.78 o
  15   2   8         99.64        126.15        49.09 o
  16   2   8        256.90        275.76        62.35 o
   1   3   8        342.70        401.60        21.00 o
   2   3   8        228.58        273.68        29.45 o
   3   3   8        187.87        202.69        14.81 o
   4   3   8       1745.69       1928.69        38.21 o
   5   3   8      15043.50      15913.95       157.23 o
   6   3   8       6395.22       6078.47        71.35 o
   7   3   8       1483.80       1199.57        36.81 o
   8   3   8       5008.88       5226.08        77.02 o
   9   3   8        895.04        834.58        34.16 o
  10   3   8        276.60        286.33        28.74 o
  11   3   8        118.12         80.49        32.00 o
  12   3   8         21.45        -14.34        29.49 o
  13   3   8         29.42         17.31        31.79 o
  14   3   8        501.15        528.81        51.23 o
  15   3   8        193.13        262.98        53.53 o
  16   3   8        219.06        164.23        60.84 o
   0   4   8      10837.71      11256.64       139.52 o
   1   4   8      12474.13      12737.85        94.35 o
   2   4   8       1812.24       1970.31        32.26 o
   3   4   8        164.97        122.57        16.22 o
   4   4   8       4677.42       4589.38        47.59 o
   5   4   8      15067.07      15750.16       137.18 o
   6   4   8       2062.31       2009.94        46.52 o
   7   4   8       2470.85       2432.38        46.11 o
   8   4   8          1.17        -11.30        19.02 o
   9   4   8       4664.74       4531.73        82.60 o
  10   4   8       1359.29       1289.28        43.80 o
  11   4   8       1749.94       1610.84        56.02 o
  12   4   8         49.90         89.42        36.26 o
  13   4   8       3135.63       3164.44        89.76 o
  14   4   8       2270.31       2221.58        79.74 o
  15   4   8         37.76         77.80        47.71 o
  16   4   8        550.54        361.40        90.22 o
   1   5   8        220.53        341.34        17.07 o
   2   5   8       6523.09       6493.86        60.35 o
   3   5   8       5393.48       5265.96        55.98 o
   4   5   8      28068.84      28892.52       325.51 o
   5   5   8         40.04         66.59        14.35 o
   6   5   8       1700.22       1656.07        32.20 o
   7   5   8       3520.65       3573.44        57.33 o
   8   5   8        533.73        607.15        31.19 o
   9   5   8       1434.40       1308.49        54.16 o
  10   5   8          9.43         10.34        21.18 o
  11   5   8       1103.69       1036.93        54.61 o
  12   5   8       1673.30       1533.88        60.57 o
  13   5   8        461.59        513.13        45.97 o
  14   5   8        358.68        470.14        56.80 o
  15   5   8        662.06        785.52        71.88 o
  16   5   8        456.41        537.11        78.05 o
   0   6   8       3718.80       4058.94        72.71 o
   1   6   8      11784.74      11928.89        94.94 o
   2   6   8        380.41        511.40        19.39 o
   3   6   8      15988.88      16074.89       122.09 o
   4   6   8        345.95        377.54        15.40 o
   5   6   8      10470.20      10242.50        96.56 o
   6   6   8       3745.84       3589.37        45.25 o
   7   6   8       2281.88       1976.39        59.74 o
   8   6   8       1975.05       1994.01        47.35 o
   9   6   8       6360.00       6208.41        94.86 o
  10   6   8         84.09        105.41        26.71 o
  11   6   8       5378.03       5255.05        92.93 o
  12   6   8        162.55        229.16        34.71 o
  13   6   8       2231.36       2179.52        81.39 o
  14   6   8        689.95        823.17        70.93 o
  15   6   8        502.44        673.19        73.60 o
  16   6   8          3.66         -9.89        69.75 o
   1   7   8        243.11        344.08        15.27 o
   2   7   8       3647.86       3724.38        48.25 o
   3   7   8       4525.83       4404.24        52.96 o
   4   7   8         69.45        142.19        17.73 o
   5   7   8       2891.69       2791.05        43.55 o
   6   7   8        277.00        323.86        18.97 o
   7   7   8        220.24        187.19        21.03 o
   8   7   8        238.31        294.09        30.65 o
   9   7   8        714.07        610.94        35.67 o
  10   7   8       1329.09       1220.19        47.18 o
  11   7   8       1064.02       1107.11        48.74 o
  12   7   8        185.24        179.73        36.96 o
  13   7   8        153.08        245.70        44.89 o
  14   7   8        129.30        162.17        55.26 o
  15   7   8        332.77        438.79        81.29 o
  16   7   8        415.77        631.03        74.58 o
   0   8   8       1656.33       1530.12        40.57 o
   1   8   8      20517.65      19689.64       175.98 o
   2   8   8       3024.94       2884.10        50.48 o
   3   8   8       3958.09       3431.63        48.21 o
   4   8   8        173.30        192.90        19.16 o
   5   8   8      12784.45      12977.29       128.37 o
   6   8   8       2705.60       2651.16        46.29 o
   7   8   8       1691.74       1663.85        47.56 o
   8   8   8        227.91        244.94        31.17 o
   9   8   8       1415.10       1309.83        49.89 o
  10   8   8         75.51         60.10        30.15 o
  11   8   8        152.60        209.75        56.02 o
  12   8   8          0.36         36.67        31.80 o
  13   8   8        515.09        500.40        54.39 o
  14   8   8        167.71        192.48        54.05 o
  15   8   8         34.93         42.62        46.55 o
   1   9   8         87.18         46.49        15.57 o
   2   9   8       4211.90       4167.20        54.47 o
   3   9   8       1564.76       1655.63        53.44 o
   4   9   8        180.47        169.97        19.26 o
   5   9   8       2228.02       2247.18        43.45 o
   6   9   8         15.95        -19.47        19.47 o
   7   9   8          2.87         87.23        45.68 o
   8   9   8       6197.93       5886.75       100.01 o
   9   9   8       2575.71       2330.91        63.38 o
  10   9   8        604.60        557.89        42.93 o
  11   9   8        734.62        709.01        48.68 o
  12   9   8         88.40        131.79        37.83 o
  13   9   8        167.05        283.95        64.93 o
  14   9   8        409.06        336.62        77.88 o
  15   9   8        614.10        603.13        97.96 o
   0  10   8         53.72         27.27        36.20 o
   1  10   8        206.61        264.82        21.96 o
   2  10   8         36.55         22.09        17.13 o
   3  10   8        317.62        418.47        25.08 o
   4  10   8         95.83         99.35        19.59 o
   5  10   8       2277.47       2134.01        49.90 o
   6  10   8       1547.70       1666.34        49.03 o
   7  10   8       1779.80       1624.51        49.72 o
   8  10   8       1207.32       1157.29        47.54 o
   9  10   8       2958.13       2686.68        89.25 o
  10  10   8       2088.59       1979.17        63.99 o
  11  10   8       1662.86       1606.00        65.41 o
  12  10   8         75.42        130.53        38.15 o
  13  10   8       2532.53       2455.88        94.27 o
  14  10   8         11.49         42.10        52.63 o
  15  10   8        421.16        536.51        91.39 o
   1  11   8        846.15        874.04        30.58 o
   2  11   8         42.24          9.99        17.65 o
   3  11   8       1366.13       1407.62        36.82 o
   4  11   8          7.43        -19.01        19.01 o
   5  11   8       2282.56       2368.44        51.84 o
   6  11   8        508.47        557.14        32.21 o
   7  11   8        194.73        197.70        31.70 o
   8  11   8          7.68         -4.90        29.58 o
   9  11   8         16.19          7.61        25.87 o
  10  11   8          1.80        -23.82        29.72 o
  11  11   8        384.55        432.07        65.00 o
  12  11   8        156.08        145.56        40.23 o
  13  11   8          3.65         85.60        52.51 o
  14  11   8          2.77         -8.86        57.40 o
   0  12   8          9.40          3.94        34.69 o
   1  12   8         14.67          1.74        17.42 o
   2  12   8       4312.05       3927.36        64.97 o
   3  12   8       2298.51       2253.25        53.77 o
   4  12   8       1812.57       1641.70        42.94 o
   5  12   8       1537.36       1435.26        44.82 o
   6  12   8        304.13        306.47        29.04 o
   7  12   8        230.92        264.85        32.80 o
   8  12   8          0.47          2.96        25.77 o
   9  12   8        545.94        547.71        51.70 o
  10  12   8         63.75         48.57        33.86 o
  11  12   8        387.03        429.88        47.96 o
  12  12   8         20.75        -27.51        43.59 o
  13  12   8         10.23         40.26        52.68 o
  14  12   8         29.40         49.19        71.67 o
   1  13   8          3.18         -1.04        19.97 o
   2  13   8          0.11         13.96        21.27 o
   3  13   8         31.29         52.81        24.80 o
   4  13   8         66.36         56.69        23.27 o
   5  13   8        874.37        843.48        38.38 o
   6  13   8        666.54        708.00        40.26 o
   7  13   8        665.60        775.83        55.02 o
   8  13   8       1267.73       1320.20        57.08 o
   9  13   8        107.22        108.98        33.21 o
  10  13   8       1273.40       1194.68        67.77 o
  11  13   8        688.94        731.30        62.43 o
  12  13   8        221.77        269.69        70.31 o
  13  13   8       1310.63       1247.46        93.85 o
   0  14   8         73.99         24.62        54.37 o
   1  14   8          2.52         48.67        23.59 o
   2  14   8         54.22         55.13        25.24 o
   3  14   8       3307.18       2990.25        63.95 o
   4  14   8        706.42        708.82        38.67 o
   5  14   8         84.72         89.72        30.40 o
   6  14   8       1015.70       1049.04        50.83 o
   7  14   8         79.61         91.42        38.68 o
   8  14   8        462.51        525.50        55.77 o
   9  14   8        414.09        481.80        54.29 o
  10  14   8        162.45        160.93        44.56 o
  11  14   8         14.15        -14.89        43.53 o
  12  14   8         37.90         63.74        57.78 o
   1  15   8        408.32        451.78        37.99 o
   2  15   8        232.54        198.62        29.97 o
   3  15   8        539.74        536.52        38.31 o
   4  15   8        316.14        396.02        45.77 o
   5  15   8        561.05        607.64        46.71 o
   6  15   8        719.11        756.75        49.53 o
   7  15   8       1874.11       1855.40        71.50 o
   8  15   8        325.53        343.57        60.55 o
   9  15   8         81.23         46.60        41.80 o
  10  15   8         67.27        127.25        47.96 o
  11  15   8          0.61         22.76        53.56 o
  12  15   8        585.23        623.82        86.80 o
   0  16   8        326.13        297.81        49.05 o
   1  16   8        621.94        547.23        42.08 o
   2  16   8        698.68        653.67        45.32 o
   3  16   8         18.16          9.81        26.84 o
   4  16   8        144.12        197.05        37.45 o
   5  16   8          0.66        -33.01        33.01 o
   6  16   8        347.12        473.29        49.12 o
   7  16   8        192.24        257.73        44.73 o
   8  16   8       1072.46       1087.91        72.44 o
   9  16   8        564.56        631.77        63.29 o
  10  16   8       1800.87       1823.55        95.77 o
  11  16   8        350.54        269.52        66.10 o
   1  17   8        745.57        734.16        51.95 o
   2  17   8       1107.95       1185.64        63.82 o
   3  17   8       2217.71       2177.70        84.12 o
   4  17   8        824.70        803.79        51.83 o
   5  17   8         67.25         -8.34        31.54 o
   6  17   8        195.41        245.14        47.77 o
   7  17   8        136.21        132.31        45.90 o
   8  17   8         77.94        129.08        47.04 o
   9  17   8          3.35        -29.05        45.86 o
  10  17   8         26.14          7.95        48.23 o
   0  18   8       2056.41       2028.22       103.09 o
   1  18   8       4442.52       4477.28       119.07 o
   2  18   8        875.80        840.00        59.46 o
   3  18   8       1553.75       1639.41        74.17 o
   4  18   8         92.79        123.96        42.94 o
   5  18   8        985.30        992.15        65.94 o
   6  18   8        507.74        673.89        79.73 o
   7  18   8        905.73        868.58        75.82 o
   8  18   8        513.24        577.07        73.45 o
   9  18   8         10.55         47.06        48.90 o
   1  19   8          1.06        -11.62        37.02 o
   2  19   8         68.89         58.30        44.03 o
   3  19   8         10.95         36.80        45.61 o
   4  19   8        190.78        214.54        55.53 o
   5  19   8         47.91         40.69        45.72 o
   6  19   8       1245.21       1136.84        98.05 o
   7  19   8         80.00         56.30        48.27 o
   8  19   8        367.11        319.42        66.49 o
   0  20   8       1247.24       1222.28       107.55 o
   1  20   8         40.43         35.64        52.47 o
   2  20   8        303.74        475.72        69.80 o
   3  20   8        186.51        197.87        62.17 o
   4  20   8        239.89        284.93        64.68 o
   5  20   8        564.53        579.32        95.06 o
   6  20   8          6.71         20.47        54.28 o
   1  21   8         16.83         26.51        55.39 o
   2  21   8        128.81        219.06        63.61 o
   3  21   8        116.12        213.40        60.84 o
   4  21   8          0.17        -32.30        52.61 o
   1   1   9        408.86        455.70        18.78 o
   2   1   9        905.22        874.59        25.67 o
   3   1   9        514.30        599.62        21.94 o
   4   1   9       6008.38       6793.64        62.34 o
   5   1   9       7949.37       8289.78       120.19 o
   6   1   9       2133.67       2131.18        38.28 o
   7   1   9        224.62        134.00        17.34 o
   8   1   9       2334.90       2443.00        51.54 o
   9   1   9        702.30        706.69        38.51 o
  10   1   9        144.75        192.98        32.80 o
  11   1   9         82.66        235.15        36.72 o
  12   1   9        713.82        737.34        47.03 o
  13   1   9        166.32        273.56        53.00 o
  14   1   9        215.09        168.15        41.46 o
  15   1   9         26.11         87.58        47.34 o
  16   1   9         79.71        172.51        59.60 o
   0   2   9        471.08        387.13        27.88 o
   1   2   9       4166.36       4063.85        50.51 o
   2   2   9         41.57        122.73        14.34 o
   3   2   9      15460.84      15955.63       122.98 o
   4   2   9      15184.89      16950.34       125.38 o
   5   2   9      25353.06      26032.88       194.58 o
   6   2   9       3215.77       3351.01        56.99 o
   7   2   9       2350.83       2205.36        45.07 o
   8   2   9        229.26        318.67        30.72 o
   9   2   9        738.57        775.47        34.93 o
  10   2   9          0.14        -11.20        25.72 o
  11   2   9        724.16        816.70        46.83 o
  12   2   9         12.82         34.10        31.77 o
  13   2   9         74.76         32.07        33.86 o
  14   2   9          3.75         75.41        47.21 o
  15   2   9        139.63        156.27        51.10 o
  16   2   9        235.08        285.86        71.30 o
   1   3   9        684.69        635.09        25.56 o
   2   3   9       2903.41       3306.37        41.33 o
   3   3   9        345.10        288.32        15.13 o
   4   3   9         14.77         26.18        12.39 o
   5   3   9          0.61         -5.53        13.75 o
   6   3   9       3902.81       4002.55        53.46 o
   7   3   9      10697.11      11023.31       120.76 o
   8   3   9         38.34         49.16        24.76 o
   9   3   9       4919.39       4895.51        79.80 o
  10   3   9          0.01         -3.93        20.95 o
  11   3   9       3363.94       3073.69        87.42 o
  12   3   9       1011.96       1022.84        55.26 o
  13   3   9        712.36        783.26        55.55 o
  14   3   9        685.42        640.56        55.30 o
  15   3   9        849.92        928.11        75.80 o
  16   3   9        558.41        621.87        82.06 o
   0   4   9       4350.77       5158.71        86.42 o
   1   4   9        328.97        407.27        18.76 o
   2   4   9        148.33        212.88        16.78 o
   3   4   9       3621.35       3248.16        57.96 o
   4   4   9       1598.94       1674.54        28.97 o
   5   4   9        281.24        402.89        30.66 o
   6   4   9         43.68         89.04        20.98 o
   7   4   9       8394.09       7804.38        92.49 o
   8   4   9       2296.11       2107.29        49.90 o
   9   4   9       4116.26       3852.21        70.60 o
  10   4   9        572.77        572.92        35.15 o
  11   4   9       5074.01       4751.95        89.57 o
  12   4   9        413.46        506.30        45.75 o
  13   4   9        495.53        532.47        47.50 o
  14   4   9          1.80        -19.81        37.66 o
  15   4   9       1732.86       1869.13        96.26 o
  16   4   9          7.38         14.01        51.20 o
   1   5   9        390.26        360.24        31.70 o
   2   5   9       1259.70       1262.68        32.53 o
   3   5   9        771.05        736.77        23.89 o
   4   5   9         83.22        100.67        17.53 o
   5   5   9       2771.57       2854.39        41.38 o
   6   5   9         11.73          0.36        23.09 o
   7   5   9         46.91         50.36        20.92 o
   8   5   9       1293.15       1338.78        43.34 o
   9   5   9        548.92        488.39        32.03 o
  10   5   9       1473.58       1445.27        47.19 o
  11   5   9        308.97        298.52        32.47 o
  12   5   9         42.95         63.70        33.68 o
  13   5   9        408.75        456.53        50.83 o
  14   5   9        186.26        263.43        48.97 o
  15   5   9        454.50        465.19        71.79 o
  16   5   9         25.71         82.02        64.31 o
   0   6   9       8462.33       8750.76       127.48 o
   1   6   9      17935.34      17753.33       136.37 o
   2   6   9       2322.64       2294.02        35.84 o
   3   6   9       4969.07       5493.53        79.91 o
   4   6   9       1191.53       1208.08        24.84 o
   5   6   9        488.40        566.16        25.77 o
   6   6   9         56.43         -6.44        18.20 o
   7   6   9        135.54        148.05        21.64 o
   8   6   9        857.56        907.84        37.80 o
   9   6   9       1419.89       1290.68        46.50 o
  10   6   9          4.74        -16.07        23.12 o
  11   6   9        444.90        453.55        35.31 o
  12   6   9         12.68         31.28        28.72 o
  13   6   9         30.59         91.53        43.72 o
  14   6   9        131.26        151.47        50.23 o
  15   6   9         12.29        -50.69        50.69 o
  16   6   9         32.89        -22.33        54.23 o
   1   7   9       2426.22       2334.96        40.27 o
   2   7   9        725.41        805.59        29.75 o
   3   7   9        817.47        575.86        21.55 o
   4   7   9       1535.16       1504.12        33.07 o
   5   7   9         39.74         44.53        16.80 o
   6   7   9         20.18         21.85        12.25 o
   7   7   9       1176.03       1117.11        32.83 o
   8   7   9        506.26        502.92        29.50 o
   9   7   9        424.30        467.77        37.81 o
  10   7   9          1.13          9.48        27.34 o
  11   7   9        392.18        341.45        41.17 o
  12   7   9        522.58        508.24        42.63 o
  13   7   9          8.57         37.51        39.13 o
  14   7   9        771.12        785.99        70.81 o
  15   7   9         16.81          2.12        45.02 o
   0   8   9        190.44        134.98        31.57 o
   1   8   9         75.58         26.31        14.74 o
   2   8   9      11580.30      12439.12       128.56 o
   3   8   9       1628.67       1568.20        41.38 o
   4   8   9       1827.12       1977.74        36.71 o
   5   8   9        498.83        419.49        24.08 o
   6   8   9          0.33         13.35        20.48 o
   7   8   9         15.56          2.13        21.60 o
   8   8   9        183.80        191.66        30.65 o
   9   8   9        611.63        674.49        46.42 o
  10   8   9       1640.16       1596.14        73.07 o
  11   8   9        108.72        133.40        34.07 o
  12   8   9         36.43         26.60        36.32 o
  13   8   9       2103.90       1890.89        98.94 o
  14   8   9          8.87         29.87        49.68 o
  15   8   9        364.84        274.15        74.15 o
   1   9   9       1122.03       1023.82        41.16 o
   2   9   9         36.30          5.33        17.71 o
   3   9   9       5220.52       5067.53        73.61 o
   4   9   9       1867.83       1684.71        36.30 o
   5   9   9       8109.41       8123.60        95.26 o
   6   9   9       2647.07       2459.25        49.19 o
   7   9   9        394.81        400.67        32.61 o
   8   9   9        390.11        407.93        36.65 o
   9   9   9        531.96        627.68        42.35 o
  10   9   9         79.28        104.83        32.20 o
  11   9   9       1348.22       1319.95        60.67 o
  12   9   9        350.09        364.10        46.23 o
  13   9   9        605.62        629.06        55.18 o
  14   9   9          4.17        286.14       164.20 o
  15   9   9         27.37         -2.14        61.19 o
   0  10   9       2572.42       2385.31        51.81 o
   1  10   9       5484.17       5251.55        59.19 o
   2  10   9          0.11         26.16        20.87 o
   3  10   9         80.10         79.41        25.42 o
   4  10   9         16.07          4.51        17.03 o
   5  10   9       1340.44       1163.11        40.37 o
   6  10   9       1042.14       1107.57        39.55 o
   7  10   9       1135.97       1092.85        43.13 o
   8  10   9         46.55        149.76        30.55 o
   9  10   9       1166.02       1214.39        52.35 o
  10  10   9         50.32         84.88        36.89 o
  11  10   9        269.66        221.16        38.61 o
  12  10   9         40.94         46.11        35.35 o
  13  10   9         84.23        183.60        77.05 o
  14  10   9         18.73         20.21        52.06 o
   1  11   9       3262.64       3205.05        52.38 o
   2  11   9         15.51         24.62        17.82 o
   3  11   9         71.44         97.65        23.84 o
   4  11   9        640.43        615.25        36.30 o
   5  11   9        256.56        245.42        25.78 o
   6  11   9        738.90        757.25        35.43 o
   7  11   9       2762.11       2735.37        66.24 o
   8  11   9        339.43        402.07        37.61 o
   9  11   9         18.86         41.13        31.26 o
  10  11   9        503.62        595.45        47.62 o
  11  11   9        408.84        535.98        48.29 o
  12  11   9         87.45        124.51        44.47 o
  13  11   9        715.85        686.47        66.88 o
  14  11   9        312.24        348.35        73.34 o
   0  12   9       9760.21       9896.87       178.15 o
   1  12   9        398.33        499.34        35.82 o
   2  12   9         23.59          6.22        26.47 o
   3  12   9       1736.32       1753.22        51.52 o
   4  12   9        757.23        741.96        37.99 o
   5  12   9        653.18        656.24        37.47 o
   6  12   9         41.14         76.66        27.57 o
   7  12   9         71.56        122.32        35.18 o
   8  12   9        122.07        161.83        43.61 o
   9  12   9         87.41        137.10        43.35 o
  10  12   9         16.30        105.13        51.75 o
  11  12   9        345.25        423.91        54.53 o
  12  12   9         28.25         60.13        43.95 o
  13  12   9        183.51        116.18        53.17 o
   1  13   9        282.46        382.64        29.08 o
   2  13   9        182.93        239.85        26.52 o
   3  13   9        320.81        337.34        32.85 o
   4  13   9        176.64        307.87        37.55 o
   5  13   9       1164.08       1104.34        47.35 o
   6  13   9       2253.81       1943.98        61.61 o
   7  13   9        139.36        171.29        39.82 o
   8  13   9          7.11         36.91        35.59 o
   9  13   9        312.13        270.69        47.75 o
  10  13   9          5.12         -2.01        37.26 o
  11  13   9       1771.99       1734.22        83.40 o
  12  13   9        367.86        367.12        73.84 o
  13  13   9        248.32        236.38        64.75 o
   0  14   9        394.75        489.54        52.44 o
   1  14   9       3679.79       3452.06        66.88 o
   2  14   9        832.29        667.26        37.33 o
   3  14   9        635.94        584.63        44.54 o
   4  14   9       4261.30       3941.83        87.65 o
   5  14   9        745.92        696.74        45.01 o
   6  14   9         65.06         73.06        38.25 o
   7  14   9        833.79        850.12        58.77 o
   8  14   9        192.25        257.81        46.70 o
   9  14   9       4233.91       4259.69       152.99 o
  10  14   9        127.39        186.46        46.89 o
  11  14   9       3134.49       3001.08       116.41 o
  12  14   9        739.87       1020.69        92.09 o
   1  15   9          3.69         -9.44        25.40 o
   2  15   9       1451.93       1307.74        59.33 o
   3  15   9       1117.17       1141.88        55.39 o
   4  15   9        123.52        144.70        32.87 o
   5  15   9        343.94        383.57        50.70 o
   6  15   9        191.86        154.42        35.23 o
   7  15   9          9.72          1.55        32.16 o
   8  15   9         14.64         -3.21        36.96 o
   9  15   9          3.47        -10.12        42.16 o
  10  15   9         22.86         75.27        50.74 o
  11  15   9        102.51        127.09        47.64 o
  12  15   9          0.18        -58.01        63.59 o
   0  16   9       3082.05       2910.30       110.29 o
   1  16   9       7455.93       7774.91       143.85 o
   2  16   9        182.74        231.17        39.40 o
   3  16   9       6191.79       6115.87       117.13 o
   4  16   9        333.21        409.83        41.09 o
   5  16   9       1719.42       1786.81        65.32 o
   6  16   9         16.55          3.17        32.28 o
   7  16   9        524.79        495.51        50.21 o
   8  16   9         31.94         62.55        45.64 o
   9  16   9         61.01         43.29        46.87 o
  10  16   9         67.75         84.14        51.32 o
  11  16   9        178.48        138.86        64.55 o
   1  17   9         15.41          7.16        36.89 o
   2  17   9        258.83        178.67        41.12 o
   3  17   9       2040.32       1879.30        74.79 o
   4  17   9        263.08        437.57        60.54 o
   5  17   9        335.45        479.83        48.67 o
   6  17   9        338.11        359.45        53.28 o
   7  17   9       2802.27       2865.03       117.31 o
   8  17   9          0.31        -36.78        41.05 o
   9  17   9        520.75        628.89        68.47 o
  10  17   9        161.33        248.39        63.60 o
   0  18   9          3.58        -65.44        65.44 o
   1  18   9        217.66        242.84        54.00 o
   2  18   9         90.98         84.78        50.52 o
   3  18   9       1036.50       1220.70        79.18 o
   4  18   9        626.17        656.25        58.95 o
   5  18   9       2489.80       2525.31       100.65 o
   6  18   9        531.56        537.15        63.34 o
   7  18   9       3370.15       3447.04       135.88 o
   8  18   9        112.87        201.02        60.09 o
   9  18   9        667.94        808.37        80.93 o
   1  19   9        945.48        946.86        71.87 o
   2  19   9       1885.53       1817.32        87.38 o
   3  19   9       1967.46       1863.52        89.64 o
   4  19   9         51.40        118.87        53.17 o
   5  19   9        980.96       1055.16        97.07 o
   6  19   9         56.95         66.41        60.24 o
   7  19   9        125.58         68.48        53.18 o
   0  20   9       1267.90       1222.37       129.04 o
   1  20   9        295.12        249.56        54.17 o
   2  20   9        269.76        315.67        65.16 o
   3  20   9        860.65        903.14        77.50 o
   4  20   9        363.26        484.63        82.04 o
   5  20   9       1635.62       1609.56       128.21 o
   6  20   9         30.39         14.22        63.80 o
   1  21   9         64.49         29.90        58.25 o
   2  21   9          0.23        -35.38        53.42 o
   3  21   9        335.71        310.60        66.72 o
   0   0  10       1750.95       2037.39        61.70 o
   1   0  10       7953.66       8220.72       142.09 o
   2   0  10      15997.48      17092.63       175.20 o
   3   0  10       3398.44       3533.12        57.60 o
   4   0  10       4486.52       4694.10       102.62 o
   5   0  10       2169.10       2419.80        53.65 o
   6   0  10        716.10        856.45        67.47 o
   7   0  10        369.97        452.88        37.42 o
   8   0  10         45.84         50.69        35.42 o
   9   0  10         33.18         64.32        39.04 o
  10   0  10       3398.50       3105.58       107.59 o
  11   0  10        190.56        150.80        54.12 o
  12   0  10          0.30        -12.70        44.31 o
  13   0  10         37.63         75.13        49.07 o
  14   0  10        367.22        581.38        76.75 o
  15   0  10        365.54        481.13        75.47 o
  16   0  10         41.89        148.29        95.78 o
   1   1  10        213.75        285.87        16.45 o
   2   1  10         23.24         18.24        12.73 o
   3   1  10       1141.87       1098.28        23.95 o
   4   1  10       1914.67       2046.35        34.60 o
   5   1  10         10.11          0.24        14.21 o
   6   1  10          1.80         57.66        23.75 o
   7   1  10         21.85         52.22        17.57 o
   8   1  10        480.78        479.54        28.73 o
   9   1  10         46.76         55.21        27.93 o
  10   1  10        407.90        404.70        39.40 o
  11   1  10        127.38        134.80        33.77 o
  12   1  10        420.96        507.89        46.49 o
  13   1  10          5.33          0.49        32.72 o
  14   1  10        187.41        195.24        44.81 o
  15   1  10         49.52         51.77        40.40 o
  16   1  10        130.43         87.94        56.27 o
   0   2  10      20642.23      21708.16       189.84 o
   1   2  10       1411.18       1568.94        27.49 o
   2   2  10        535.45        475.29        20.78 o
   3   2  10       2110.00       2333.05        33.67 o
   4   2  10       2611.74       2510.85        43.97 o
   5   2  10        316.06        318.42        20.44 o
   6   2  10       2974.52       3096.57        51.11 o
   7   2  10         21.95          6.29        18.44 o
   8   2  10       2605.12       2772.65        56.38 o
   9   2  10        741.13        675.10        36.61 o
  10   2  10        671.08        789.18        53.55 o
  11   2  10       1496.31       1556.14        59.11 o
  12   2  10        110.21         72.02        33.98 o
  13   2  10       2580.86       2486.97        84.13 o
  14   2  10        254.08        267.31        46.27 o
  15   2  10       2038.44       2032.12        90.00 o
  16   2  10         33.43         47.36        51.69 o
   1   3  10       9668.53      10179.56        85.92 o
   2   3  10       5338.67       5965.06        63.40 o
   3   3  10       2153.84       2389.79        39.31 o
   4   3  10        597.20        542.01        28.15 o
   5   3  10         36.16         43.33        14.88 o
   6   3  10       1809.82       1591.88        47.69 o
   7   3  10        191.25        191.36        24.21 o
   8   3  10       2529.89       2523.34        55.00 o
   9   3  10         12.16         18.17        22.02 o
  10   3  10        236.73        218.39        33.91 o
  11   3  10         33.59         10.57        29.20 o
  12   3  10        333.35        408.99        44.03 o
  13   3  10        130.43        102.51        39.23 o
  14   3  10        633.98        637.11        57.45 o
  15   3  10        346.94        485.63        63.64 o
  16   3  10        487.90        452.11        76.54 o
   0   4  10       3261.54       4554.24       176.74 o
   1   4  10       4695.38       4133.09        47.29 o
   2   4  10       2643.74       2548.30        38.28 o
   3   4  10       3893.37       3964.08        62.75 o
   4   4  10       5023.92       4870.39        65.34 o
   5   4  10      13215.19      12914.08       110.78 o
   6   4  10       3184.64       3190.18        51.45 o
   7   4  10       2346.84       2232.63        47.43 o
   8   4  10        388.13        426.24        30.95 o
   9   4  10       3580.79       3460.03        69.94 o
  10   4  10        357.66        395.70        40.93 o
  11   4  10        334.61        415.05        35.34 o
  12   4  10        194.12        143.89        44.36 o
  13   4  10       1767.99       1554.94        70.17 o
  14   4  10          2.02         15.01        38.05 o
  15   4  10        303.26        355.54        62.08 o
  16   4  10         97.55        140.17        59.01 o
   1   5  10        738.32        712.35        22.19 o
   2   5  10       4722.11       4416.96        53.69 o
   3   5  10       1472.93       1452.30        32.38 o
   4   5  10       4468.09       4295.48        52.78 o
   5   5  10        375.47        354.52        21.00 o
   6   5  10       5172.23       5102.44        65.69 o
   7   5  10       2132.09       2101.48        46.57 o
   8   5  10       5243.76       5536.60        98.91 o
   9   5  10        371.29        467.86        37.17 o
  10   5  10        233.31        271.05        35.02 o
  11   5  10        569.66        496.47        38.84 o
  12   5  10         84.34        114.34        34.57 o
  13   5  10          4.85        -15.77        34.23 o
  14   5  10        253.15        264.32        52.00 o
  15   5  10        213.03        224.21        56.62 o
  16   5  10        140.58        154.13        62.31 o
   0   6  10       1065.91       1210.83        52.15 o
   1   6  10      17269.14      16470.44       131.68 o
   2   6  10        894.72        887.43        25.28 o
   3   6  10      13904.32      13668.27       126.16 o
   4   6  10        753.29        682.26        20.61 o
   5   6  10      13054.48      12784.82       110.93 o
   6   6  10        913.88       1041.78        27.78 o
   7   6  10       9948.94       9405.91       112.76 o
   8   6  10       1077.56        938.01        35.94 o
   9   6  10       1740.67       1747.43        76.98 o
  10   6  10       1958.16       1747.21        56.11 o
  11   6  10        583.55        646.31        43.88 o
  12   6  10        482.88        424.34        47.43 o
  13   6  10       2061.67       2030.48        80.05 o
  14   6  10        119.00         68.36        49.31 o
  15   6  10       1070.17       1230.44        86.50 o
   1   7  10         84.17        190.57        21.53 o
   2   7  10        300.11        205.07        18.07 o
   3   7  10       2075.54       2132.86        41.13 o
   4   7  10       1884.06       1972.44        60.04 o
   5   7  10        567.59        560.90        20.76 o
   6   7  10       3789.88       3684.77        49.89 o
   7   7  10       3518.91       3328.42        58.62 o
   8   7  10        856.04        802.18        38.99 o
   9   7  10       3154.10       2820.88        62.44 o
  10   7  10        302.60        377.19        40.80 o
  11   7  10       1213.06       1027.40        50.59 o
  12   7  10         48.25         44.53        35.59 o
  13   7  10       2112.14       1991.42        88.84 o
  14   7  10         35.07        -47.34        47.34 o
  15   7  10        889.36       1200.03       102.63 o
   0   8  10      28480.06      28603.59       418.34 o
   1   8  10       4769.09       4768.93        61.38 o
   2   8  10       4184.02       4221.74        53.76 o
   3   8  10      10098.71      10110.31       118.30 o
   4   8  10         83.06         75.21        20.38 o
   5   8  10      13184.79      12919.24       148.59 o
   6   8  10        871.03        836.88        44.90 o
   7   8  10       1689.68       1523.87        47.83 o
   8   8  10       1239.53       1249.60        66.35 o
   9   8  10       3859.13       3701.51        83.81 o
  10   8  10        292.71        296.53        37.21 o
  11   8  10        852.78        836.27        49.63 o
  12   8  10        126.86        144.32        37.70 o
  13   8  10       3882.15       3929.67       118.81 o
  14   8  10        185.40        311.48        73.18 o
  15   8  10       1051.91       1047.51        96.07 o
   1   9  10        299.78        381.84        21.91 o
   2   9  10        205.19        183.61        24.02 o
   3   9  10          5.13          4.78        20.81 o
   4   9  10       1247.47       1164.98        39.05 o
   5   9  10        120.11        102.46        23.84 o
   6   9  10       3524.97       3459.86        59.05 o
   7   9  10         30.90         17.25        28.20 o
   8   9  10         47.54         18.73        26.97 o
   9   9  10        237.88        376.19        39.45 o
  10   9  10          7.35         32.24        31.66 o
  11   9  10        300.09        332.55        42.01 o
  12   9  10          0.70         40.54        33.35 o
  13   9  10         16.44         50.89        47.72 o
  14   9  10          7.15        -61.51        61.51 o
   0  10  10        338.34        282.12        34.54 o
   1  10  10        787.72        560.36        24.40 o
   2  10  10        227.69        238.21        26.31 o
   3  10  10       1369.74       1245.26        41.34 o
   4  10  10       1007.01       1044.36        63.54 o
   5  10  10       1576.22       1527.91        52.05 o
   6  10  10       3044.86       3062.48        65.42 o
   7  10  10         70.86         88.39        32.94 o
   8  10  10         34.96         32.34        27.85 o
   9  10  10       2831.91       2801.34        75.31 o
  10  10  10        370.93        460.45        43.69 o
  11  10  10        129.94        190.14        46.57 o
  12  10  10         54.68         10.23        37.06 o
  13  10  10        167.86        372.48        77.50 o
  14  10  10        102.67         37.36        57.36 o
   1  11  10        601.62        681.59        51.69 o
   2  11  10        249.68        220.75        27.21 o
   3  11  10       1011.47        933.60        39.11 o
   4  11  10       1762.29       1666.47        50.72 o
   5  11  10       1125.72       1084.10        41.64 o
   6  11  10       1472.01       1439.83        49.14 o
   7  11  10         42.01         81.82        33.35 o
   8  11  10        518.03        609.63        48.47 o
   9  11  10        299.12        360.09        49.71 o
  10  11  10        421.31        444.51        52.17 o
  11  11  10         97.93        128.40        41.20 o
  12  11  10         86.17         61.92        41.13 o
  13  11  10        256.09        260.63        59.77 o
  14  11  10        819.46        823.53        88.13 o
   0  12  10        984.28        798.46        43.90 o
   1  12  10         29.68         54.23        25.54 o
   2  12  10        802.61        792.71        51.86 o
   3  12  10         38.12         31.67        24.16 o
   4  12  10       1676.84       1607.90        50.30 o
   5  12  10        640.48        654.61        39.55 o
   6  12  10        294.73        297.81        34.78 o
   7  12  10          0.11         42.92        34.18 o
   8  12  10       1360.64       1311.53        74.57 o
   9  12  10       1119.08       1005.41        64.03 o
  10  12  10       2827.24       2724.56        94.17 o
  11  12  10        199.84        177.34        48.59 o
  12  12  10         96.79        125.51        48.56 o
  13  12  10         46.54         90.24        49.35 o
   1  13  10          9.29        -10.81        24.29 o
   2  13  10       1417.25       1398.60        54.14 o
   3  13  10        146.37        183.85        30.32 o
   4  13  10        355.65        368.49        38.35 o
   5  13  10       1448.55       1211.78        50.41 o
   6  13  10       2322.43       2138.37        63.24 o
   7  13  10       1682.60       1665.12        69.83 o
   8  13  10       2132.78       2051.97        80.51 o
   9  13  10        354.75        548.11        61.11 o
  10  13  10       1413.94       1352.55        75.48 o
  11  13  10          6.04         22.76        40.98 o
  12  13  10        813.34        959.55        79.34 o
  13  13  10        158.20         42.36        53.28 o
   0  14  10        388.36        456.23        49.06 o
   1  14  10         73.12        101.19        30.80 o
   2  14  10        805.49        709.57        41.84 o
   3  14  10         43.20         57.77        28.45 o
   4  14  10         26.32         75.94        39.12 o
   5  14  10          0.04         24.12        32.47 o
   6  14  10        815.08        763.89        49.68 o
   7  14  10        322.98        377.65        49.62 o
   8  14  10         12.66         -0.85        36.30 o
   9  14  10        109.18        172.59        46.92 o
  10  14  10         26.32         -2.22        37.56 o
  11  14  10         55.05        132.60        59.11 o
  12  14  10         59.87         47.39        54.07 o
   1  15  10        829.60        815.40        49.76 o
   2  15  10         30.06         46.29        31.23 o
   3  15  10        300.39        304.94        36.20 o
   4  15  10       1030.98        975.83        50.03 o
   5  15  10         54.31         -8.17        29.53 o
   6  15  10       4329.50       4011.73       100.75 o
   7  15  10         58.71        -31.84        35.89 o
   8  15  10       1346.91       1312.69        73.94 o
   9  15  10         17.10          6.43        39.26 o
  10  15  10         48.21         47.91        46.23 o
  11  15  10         31.91        -24.04        49.91 o
   0  16  10        820.34        635.80        77.95 o
   1  16  10        163.87         88.28        45.29 o
   2  16  10          5.84          8.13        32.48 o
   3  16  10         33.35          5.54        33.15 o
   4  16  10         38.73         87.84        32.46 o
   5  16  10        224.17        217.99        40.81 o
   6  16  10        161.73        123.35        39.02 o
   7  16  10        120.81        140.61        43.60 o
   8  16  10        937.21        813.29        63.93 o
   9  16  10         67.34        180.75        53.55 o
  10  16  10        487.92        622.45        76.08 o
   1  17  10         39.32         83.02        41.75 o
   2  17  10       1720.69       1632.97        78.80 o
   3  17  10        178.25        211.18        41.91 o
   4  17  10       1316.36       1369.24        65.57 o
   5  17  10          1.93        -22.68        35.00 o
   6  17  10         26.55          7.25        43.16 o
   7  17  10          3.77        -44.42        44.42 o
   8  17  10          0.90        -49.81        49.81 o
   9  17  10          1.16         -8.12        47.13 o
   0  18  10       4399.51       4710.33       191.68 o
   1  18  10       1290.14       1144.60        73.97 o
   2  18  10        646.91        642.41        61.67 o
   3  18  10       1152.96       1079.24        70.48 o
   4  18  10         83.38         76.35        44.44 o
   5  18  10       1957.03       1952.40        85.99 o
   6  18  10         82.30         48.75        63.64 o
   7  18  10       2106.34       1912.16       113.93 o
   8  18  10        361.40        373.23        55.57 o
   1  19  10        232.67        126.63        51.80 o
   2  19  10        158.40        191.62        54.32 o
   3  19  10        462.51        536.40        64.09 o
   4  19  10          1.77         38.29        46.25 o
   5  19  10         52.03         89.42        64.87 o
   6  19  10        121.29        144.84        67.21 o
   7  19  10         63.24         36.48        52.55 o
   0  20  10       1554.36       1708.68       126.77 o
   1  20  10       2541.75       2474.96       111.07 o
   2  20  10        310.32        292.94        70.18 o
   3  20  10       2241.65       2288.84       117.20 o
   4  20  10        112.09        199.55        83.85 o
   5  20  10        252.96        350.02       110.82 o
   1  21  10        234.05        212.41        76.59 o
   2  21  10        473.97        482.40        85.87 o
   1   1  11       1514.33       1704.68        28.57 o
   2   1  11         17.33         36.44        13.63 o
   3   1  11       3199.70       3202.40        50.24 o
   4   1  11       1090.99        993.55        30.30 o
   5   1  11        309.07        320.65        21.35 o
   6   1  11        461.00        537.93        23.81 o
   7   1  11       2526.99       2550.51        72.17 o
   8   1  11        223.23        178.83        25.35 o
   9   1  11        409.81        463.69        36.06 o
  10   1  11        379.61        406.76        37.66 o
  11   1  11       1426.12       1386.92        57.50 o
  12   1  11        284.69        341.57        44.16 o
  13   1  11        427.87        601.11        53.92 o
  14   1  11        208.38        294.17        49.81 o
  15   1  11        969.88       1052.18        70.33 o
  16   1  11         69.21         48.48        54.00 o
   0   2  11        418.40        375.12        34.57 o
   1   2  11        434.46        325.22        19.02 o
   2   2  11       1240.51       1283.60        32.50 o
   3   2  11       7471.12       8046.15        80.90 o
   4   2  11       2441.86       2301.56        40.61 o
   5   2  11        954.58        955.26        33.31 o
   6   2  11        309.84        337.16        23.74 o
   7   2  11        674.30        605.07        37.12 o
   8   2  11       2316.35       2214.86        50.87 o
   9   2  11       7562.31       7189.68       104.78 o
  10   2  11         71.35        222.63        53.61 o
  11   2  11       3018.45       3257.63        85.57 o
  12   2  11         57.87         46.28        33.01 o
  13   2  11        610.18        668.03        52.07 o
  14   2  11          3.72         23.71        37.39 o
  15   2  11        543.95        484.06        59.47 o
  16   2  11        136.32        114.74        64.49 o
   1   3  11        137.42        201.91        21.72 o
   2   3  11       1247.56       1357.45        30.68 o
   3   3  11        634.05        481.24        20.17 o
   4   3  11          9.08         21.65        15.54 o
   5   3  11       7133.38       7140.54        74.19 o
   6   3  11       1088.88        913.58        28.42 o
   7   3  11        238.19        247.10        31.67 o
   8   3  11        308.80        369.43        29.43 o
   9   3  11         94.95        162.37        35.32 o
  10   3  11        172.80        265.23        54.76 o
  11   3  11        156.25        241.64        38.13 o
  12   3  11        372.88        425.23        46.75 o
  13   3  11        565.26        772.61        59.82 o
  14   3  11         96.19        169.95        57.83 o
  15   3  11         58.96         32.20        49.92 o
  16   3  11         49.77          5.48        51.80 o
   0   4  11       1311.04       1252.21        49.98 o
   1   4  11      12445.39      12170.52       103.75 o
   2   4  11       1055.02       1125.60        29.04 o
   3   4  11      13304.41      13499.26       123.32 o
   4   4  11          1.16        -14.49        14.49 o
   5   4  11      13014.71      13127.14       116.27 o
   6   4  11       1138.04       1208.33        31.52 o
   7   4  11        600.37        661.82        31.19 o
   8   4  11       1585.32       1433.26        47.09 o
   9   4  11          1.83        -24.94        25.00 o
  10   4  11        160.28        270.04        36.35 o
  11   4  11          3.19        -15.93        29.25 o
  12   4  11         37.93         39.66        35.07 o
  13   4  11        541.64        696.05        72.00 o
  14   4  11         24.61         72.84        44.50 o
  15   4  11        549.49        598.30        73.20 o
  16   4  11          0.91        139.42        63.79 o
   1   5  11       1086.64       1198.90        40.30 o
   2   5  11        860.80        866.33        31.44 o
   3   5  11       1067.09       1041.21        29.70 o
   4   5  11        154.68        187.58        20.42 o
   5   5  11        121.29        130.75        16.91 o
   6   5  11         11.38         10.94        15.54 o
   7   5  11       2870.45       2678.15        60.79 o
   8   5  11          6.35          7.81        20.36 o
   9   5  11        942.02        921.96        40.24 o
  10   5  11       1089.10       1127.40        46.86 o
  11   5  11        123.84        162.37        31.51 o
  12   5  11        238.14        243.77        42.45 o
  13   5  11         48.50         76.58        41.60 o
  14   5  11        134.08        165.90        50.09 o
  15   5  11          6.68         19.16        46.62 o
   0   6  11        364.01        277.11        33.41 o
   1   6  11       6011.18       6070.80        70.14 o
   2   6  11        327.13        377.40        21.10 o
   3   6  11        554.60        522.37        28.26 o
   4   6  11       1986.31       2041.67        39.49 o
   5   6  11       2459.68       2190.13        43.06 o
   6   6  11        901.37        868.69        36.13 o
   7   6  11       5345.81       5144.76        76.08 o
   8   6  11        159.02        234.36        26.14 o
   9   6  11       1300.22       1230.06        45.69 o
  10   6  11          1.82         61.59        39.14 o
  11   6  11       1566.59       1582.67        54.81 o
  12   6  11         51.56        103.35        42.64 o
  13   6  11       1015.52       1189.67        72.04 o
  14   6  11          0.68         13.01        41.92 o
  15   6  11        669.54        803.14        91.59 o
   1   7  11         85.25         61.70        16.20 o
   2   7  11        289.58        238.79        22.87 o
   3   7  11       5107.40       4994.08        62.65 o
   4   7  11        309.62        337.81        24.65 o
   5   7  11       1351.31       1380.68        36.98 o
   6   7  11        468.33        430.97        29.02 o
   7   7  11        115.96        128.59        20.90 o
   8   7  11       1257.61       1266.57        70.46 o
   9   7  11          6.02         38.17        43.93 o
  10   7  11        141.87         97.81        35.03 o
  11   7  11        205.10        149.72        36.76 o
  12   7  11          2.31         11.39        32.74 o
  13   7  11        411.45        297.76        52.58 o
  14   7  11          0.28        -33.46        53.11 o
  15   7  11        213.94        267.38        72.49 o
   0   8  11       1626.23       1684.45       112.50 o
   1   8  11         41.27         15.13        14.66 o
   2   8  11        157.22        141.66        23.09 o
   3   8  11       1272.05       1357.32        55.41 o
   4   8  11        297.68        342.00        29.80 o
   5   8  11        409.60        462.31        33.72 o
   6   8  11         55.57         76.64        24.67 o
   7   8  11       3408.20       3271.37       121.91 o
   8   8  11        941.07        893.76        43.33 o
   9   8  11       1297.67       1273.44        55.13 o
  10   8  11        115.09        189.12        35.21 o
  11   8  11       1832.02       1670.07        68.65 o
  12   8  11        157.81         82.68        37.62 o
  13   8  11        662.61        638.52        66.25 o
  14   8  11         68.71        113.12        61.00 o
  15   8  11        456.81        489.43        86.13 o
   1   9  11       1713.67       1474.50        37.45 o
   2   9  11        334.46        328.77        25.98 o
   3   9  11       2286.97       2090.72        51.13 o
   4   9  11         39.84         31.91        22.61 o
   5   9  11       5093.48       4956.55        82.22 o
   6   9  11          0.38         -0.43        22.36 o
   7   9  11          2.79          2.38        32.22 o
   8   9  11        713.62        740.78        49.64 o
   9   9  11        687.88        800.32        49.37 o
  10   9  11         51.12         18.02        34.66 o
  11   9  11        585.40        523.22        52.64 o
  12   9  11          2.40         33.98        40.13 o
  13   9  11         14.87        129.07        55.39 o
  14   9  11         14.21        -14.56        50.19 o
   0  10  11        692.82        781.61        69.19 o
   1  10  11          9.36         32.84        16.79 o
   2  10  11       1122.32       1198.27        45.77 o
   3  10  11        803.02        782.54        38.93 o
   4  10  11        436.30        432.40        31.76 o
   5  10  11       2644.26       2502.96        58.47 o
   6  10  11        133.12        187.92        38.09 o
   7  10  11        226.54        332.09        39.68 o
   8  10  11          1.06         14.67        31.47 o
   9  10  11        159.74        192.93        47.54 o
  10  10  11        716.24        765.89        56.53 o
  11  10  11        336.69        421.33        52.64 o
  12  10  11        270.24        231.91        48.65 o
  13  10  11         13.67         76.98        51.57 o
  14  10  11         11.79        136.55        62.89 o
   1  11  11         26.99         69.89        43.24 o
   2  11  11        114.49        125.15        34.03 o
   3  11  11          0.66         -1.12        21.63 o
   4  11  11          4.10          0.88        22.34 o
   5  11  11       1515.03       1556.05        51.80 o
   6  11  11        477.69        483.32        35.65 o
   7  11  11        898.54        846.57        50.42 o
   8  11  11        175.78        274.78        42.94 o
   9  11  11        535.88        608.04        54.34 o
  10  11  11        158.17         83.38        40.89 o
  11  11  11         22.68         39.43        37.69 o
  12  11  11         39.95         45.78        42.96 o
  13  11  11        462.34        609.66        76.76 o
   0  12  11         11.60         31.18        44.10 o
   1  12  11       2219.35       2224.82        54.27 o
   2  12  11        826.73        920.17        44.99 o
   3  12  11        151.36        160.53        29.44 o
   4  12  11         29.32         26.00        23.88 o
   5  12  11        130.99        211.97        38.66 o
   6  12  11         21.73         27.16        40.56 o
   7  12  11         76.45        110.86        37.41 o
   8  12  11         93.61        111.50        39.33 o
   9  12  11        963.65       1010.44        61.39 o
  10  12  11          4.17         -6.95        37.52 o
  11  12  11        683.30        649.28        62.21 o
  12  12  11          0.51         -7.50        37.43 o
  13  12  11       2037.06       1669.51       109.61 o
   1  13  11          5.95         26.55        30.43 o
   2  13  11        239.25        216.58        31.92 o
   3  13  11       1950.07       1793.10        52.58 o
   4  13  11          3.02         25.79        27.09 o
   5  13  11       1955.04       1799.33        59.44 o
   6  13  11         18.22         31.08        31.14 o
   7  13  11        191.22        151.74        39.27 o
   8  13  11        943.67       1103.10        87.81 o
   9  13  11          2.53         74.92        44.13 o
  10  13  11        209.07        162.31        48.82 o
  11  13  11         78.04         66.27        45.90 o
  12  13  11          1.69        -19.96        42.11 o
   0  14  11        519.19        618.99        72.31 o
   1  14  11        815.46        832.82        57.50 o
   2  14  11         29.92         69.66        29.86 o
   3  14  11      13213.38      12666.96       181.56 o
   4  14  11         48.74         74.15        39.08 o
   5  14  11       8843.54       8312.98       143.90 o
   6  14  11        946.52        866.30        51.64 o
   7  14  11        647.41        590.96        53.73 o
   8  14  11          0.00        -22.13        38.25 o
   9  14  11          6.13         34.26        39.03 o
  10  14  11         30.88        -23.50        38.10 o
  11  14  11        350.27        356.99        56.21 o
  12  14  11         53.76         57.20        60.20 o
   1  15  11        432.80        458.05        46.77 o
   2  15  11        171.48        233.57        42.29 o
   3  15  11        981.62        923.13        56.98 o
   4  15  11         22.17         -2.56        28.08 o
   5  15  11        600.05        616.48        47.86 o
   6  15  11        370.20        375.31        45.31 o
   7  15  11       1601.58       1346.30        66.49 o
   8  15  11        292.37        293.98        53.12 o
   9  15  11        572.84        827.23        68.95 o
  10  15  11         29.86         37.54        45.53 o
  11  15  11        209.22        199.94        61.85 o
   0  16  11        284.91        265.84        63.49 o
   1  16  11        197.29        219.05        46.09 o
   2  16  11        432.99        461.09        59.18 o
   3  16  11       1863.56       1786.05        80.97 o
   4  16  11        214.31        204.00        39.89 o
   5  16  11       4815.94       4679.73       115.30 o
   6  16  11         73.84        109.50        46.97 o
   7  16  11       4257.28       4329.02       131.68 o
   8  16  11        110.26         84.68        47.09 o
   9  16  11       4391.74       4897.16       153.59 o
  10  16  11          0.28         75.55        52.00 o
   1  17  11         70.30        134.85        44.17 o
   2  17  11          8.42        -42.12        42.12 o
   3  17  11          6.00          5.62        40.43 o
   4  17  11        641.52        593.56        60.04 o
   5  17  11        657.80        620.70        57.79 o
   6  17  11        670.96        647.69        60.78 o
   7  17  11         54.77         75.46        48.71 o
   8  17  11          9.67         -9.14        45.25 o
   9  17  11         39.34         19.72        42.84 o
   0  18  11        523.58        399.70        91.25 o
   1  18  11       6496.29       6699.47       166.07 o
   2  18  11        143.39        156.87        48.36 o
   3  18  11       3399.21       3152.23       112.14 o
   4  18  11          5.74        -15.47        40.37 o
   5  18  11        822.09        827.62        68.62 o
   6  18  11        217.27        251.00        73.42 o
   7  18  11       1340.32       1322.81       121.05 o
   8  18  11          2.35        -13.27        55.03 o
   1  19  11       3927.56       3838.64       152.51 o
   2  19  11          0.07        -40.80        47.57 o
   3  19  11       3335.21       3210.13       120.37 o
   4  19  11        456.50        575.42        71.47 o
   5  19  11       1701.14       1684.54       113.66 o
   6  19  11         77.90         54.04        64.54 o
   0  20  11        101.41         14.16        67.42 o
   1  20  11       1920.64       1979.14       104.35 o
   2  20  11        119.46        208.92        60.62 o
   3  20  11        202.62        173.77        60.21 o
   4  20  11          0.29         -5.96        55.06 o
   0   0  12        149.45        274.90        35.50 o
   1   0  12       1095.82       1538.39        42.16 o
   2   0  12         72.81         38.83        37.44 o
   3   0  12        459.86        439.84        29.66 o
   4   0  12        668.18        393.42        29.27 o
   5   0  12       1463.42       1405.26        46.18 o
   6   0  12       1727.51       1560.04        52.31 o
   7   0  12        735.21        713.28        44.12 o
   8   0  12          9.83         25.27        33.84 o
   9   0  12         50.49         -3.25        35.15 o
  10   0  12          0.24         81.61        44.01 o
  11   0  12         62.89        -13.37        43.06 o
  12   0  12         31.49         35.78        45.25 o
  13   0  12        891.36        821.60        87.65 o
  14   0  12        550.30        643.02        81.12 o
  15   0  12         47.73         49.56        59.93 o
  16   0  12        107.90         63.35       107.79 o
   1   1  12        738.94        824.29        27.93 o
   2   1  12        466.30        529.82        21.98 o
   3   1  12       3426.61       3621.64        47.06 o
   4   1  12        162.84        203.79        20.29 o
   5   1  12         51.32         65.90        16.91 o
   6   1  12        338.00        411.33        22.96 o
   7   1  12        535.58        471.65        26.00 o
   8   1  12       3300.88       3375.78        75.18 o
   9   1  12        210.86        292.12        36.66 o
  10   1  12          1.61         46.70        28.59 o
  11   1  12        315.41        281.03        43.17 o
  12   1  12          5.63         29.33        32.77 o
  13   1  12        584.81        605.14        55.99 o
  14   1  12         58.72         47.29        40.90 o
  15   1  12         23.09         18.36        43.97 o
  16   1  12         34.55         43.50        64.71 o
   0   2  12       1263.38       1210.33        49.69 o
   1   2  12         25.18         15.49        14.30 o
   2   2  12        334.04        322.49        18.20 o
   3   2  12          4.91         16.07        15.15 o
   4   2  12       2985.35       3176.74        46.43 o
   5   2  12        611.70        597.26        24.85 o
   6   2  12       1349.08       1128.82        32.43 o
   7   2  12       4943.86       4888.91        65.02 o
   8   2  12        820.57        737.89        36.08 o
   9   2  12        269.47        355.96        36.04 o
  10   2  12       1067.18        986.25        52.77 o
  11   2  12         61.69        139.17        34.67 o
  12   2  12        134.49        115.37        38.33 o
  13   2  12        511.45        630.12        55.84 o
  14   2  12        543.60        659.99        58.72 o
  15   2  12       1254.28       1227.96        74.72 o
   1   3  12        196.83        338.08        16.83 o
   2   3  12          8.88         23.19        15.41 o
   3   3  12        416.26        373.35        25.48 o
   4   3  12       2892.80       2984.15        48.52 o
   5   3  12        225.68        241.28        21.51 o
   6   3  12       5988.81       5869.23        85.55 o
   7   3  12         69.58         78.00        21.96 o
   8   3  12       3935.44       4135.54        73.46 o
   9   3  12         32.69         59.53        30.58 o
  10   3  12         25.14         10.96        28.23 o
  11   3  12         12.91         23.07        29.34 o
  12   3  12        397.65        512.65        48.78 o
  13   3  12        121.06        117.49        43.23 o
  14   3  12       1947.17       2036.45        87.30 o
  15   3  12         14.73         70.23        55.08 o
   0   4  12       5737.93       5867.21       109.73 o
   1   4  12        504.44        417.87        25.20 o
   2   4  12       3239.89       3242.78        49.50 o
   3   4  12      12774.73      13128.03       125.84 o
   4   4  12         13.41         31.67        14.22 o
   5   4  12      15717.10      15431.46       151.06 o
   6   4  12         75.27         91.45        19.71 o
   7   4  12       8444.77       8494.56       107.01 o
   8   4  12        185.94        237.28        29.06 o
   9   4  12        941.60        935.47        48.32 o
  10   4  12       1225.05       1136.40        50.77 o
  11   4  12         93.20        223.10        40.52 o
  12   4  12        532.73        581.64        52.38 o
  13   4  12       2433.68       2434.12        87.69 o
  14   4  12        492.08        468.62        67.22 o
  15   4  12       1198.50       1470.26       107.80 o
   1   5  12        927.44        973.55        28.18 o
   2   5  12       2962.32       2645.46        44.14 o
   3   5  12        143.30        229.20        24.59 o
   4   5  12       8535.69       8312.56        97.76 o
   5   5  12        928.24        923.01        31.30 o
   6   5  12       5211.04       5163.43        65.05 o
   7   5  12       6813.68       6477.73        91.58 o
   8   5  12       4374.01       4259.43        74.03 o
   9   5  12        519.34        584.87        36.81 o
  10   5  12        268.94        267.40        31.58 o
  11   5  12        116.67         77.97        35.81 o
  12   5  12        168.45        165.96        40.86 o
  13   5  12         37.54         -1.15        32.60 o
  14   5  12        296.10        360.22        56.08 o
  15   5  12          2.66         69.20        61.34 o
   0   6  12       4305.91       4484.50        92.77 o
   1   6  12       9531.46       9098.66       107.10 o
   2   6  12       3310.00       3192.62        61.04 o
   3   6  12       7174.10       6820.24        80.45 o
   4   6  12       1181.18       1117.10        33.86 o
   5   6  12       8519.70       8330.52        97.97 o
   6   6  12        467.02        444.38        26.79 o
   7   6  12      12346.25      11529.62       136.97 o
   8   6  12          3.98         98.52        33.91 o
   9   6  12        442.05        507.11        35.60 o
  10   6  12        102.21        103.40        29.43 o
  11   6  12        728.07        820.33        49.17 o
  12   6  12         47.41         87.65        42.24 o
  13   6  12        696.63        720.10        64.68 o
  14   6  12         56.28         95.59        52.62 o
  15   6  12       1317.81       1120.39        99.25 o
   1   7  12       3452.85       3702.27        61.16 o
   2   7  12        729.49        611.73        25.36 o
   3   7  12          7.04         11.40        20.71 o
   4   7  12       2576.74       2508.65        58.86 o
   5   7  12         36.43         -7.55        18.49 o
   6   7  12       1129.02       1115.99        40.23 o
   7   7  12       1235.89       1196.76        53.29 o
   8   7  12         10.87         28.24        27.65 o
   9   7  12       1049.43       1136.62        55.56 o
  10   7  12        105.00        148.66        34.25 o
  11   7  12         92.01         79.69        37.78 o
  12   7  12         31.81         18.00        43.76 o
  13   7  12        670.27        690.40        67.13 o
  14   7  12        795.99        838.01        84.59 o
  15   7  12        562.88        700.41        87.15 o
   0   8  12      18281.32      17622.32       263.65 o
   1   8  12       5005.83       4324.93        68.78 o
   2   8  12       1875.81       1626.12        36.74 o
   3   8  12       6717.84       6279.60        89.50 o
   4   8  12        592.01        544.66        32.99 o
   5   8  12       4574.60       4327.84        75.50 o
   6   8  12       4946.64       4783.67        82.74 o
   7   8  12      10839.75      10636.56       167.14 o
   8   8  12        122.57        153.55        37.85 o
   9   8  12       5026.20       5056.70       113.77 o
  10   8  12        161.58        108.72        40.61 o
  11   8  12       1058.99       1129.81        64.29 o
  12   8  12          7.28         -9.28        35.51 o
  13   8  12        915.09        897.92        80.19 o
  14   8  12        273.33        381.48        74.70 o
   1   9  12       1272.26       1337.07        42.15 o
   2   9  12        503.94        461.69        41.82 o
   3   9  12       2397.05       2334.67        61.68 o
   4   9  12         15.11         19.59        35.69 o
   5   9  12       4550.63       4487.16        84.37 o
   6   9  12        590.01        574.97        41.01 o
   7   9  12        636.87        563.54        43.58 o
   8   9  12        364.86        378.05        42.85 o
   9   9  12        765.52        740.99        53.49 o
  10   9  12        929.09        925.95        58.81 o
  11   9  12        469.96        522.02        79.38 o
  12   9  12        312.29        317.22        53.32 o
  13   9  12       1339.42       1393.47        91.96 o
  14   9  12         17.28        -25.69        55.90 o
   0  10  12        678.23        646.91        45.02 o
   1  10  12       1102.05       1147.40        59.40 o
   2  10  12       1354.40       1338.53        42.85 o
   3  10  12       4060.35       4029.28        74.04 o
   4  10  12         49.58         35.89        25.77 o
   5  10  12        211.13        252.79        32.77 o
   6  10  12        231.73        235.03        32.36 o
   7  10  12         40.09         89.08        33.18 o
   8  10  12       1263.59       1222.67        67.74 o
   9  10  12       1326.76       1415.46        71.22 o
  10  10  12          7.39         40.95        37.06 o
  11  10  12       1208.88       1193.11        76.73 o
  12  10  12        268.28        254.86        48.85 o
  13  10  12        257.59        148.66        56.92 o
  14  10  12          0.80        -28.33        57.79 o
   1  11  12         83.59        138.46        28.93 o
   2  11  12        128.35        132.31        25.95 o
   3  11  12        142.74        209.67        37.50 o
   4  11  12         95.58        112.78        29.66 o
   5  11  12        529.50        562.78        39.79 o
   6  11  12        251.18        292.32        33.35 o
   7  11  12       1296.11       1275.64        58.72 o
   8  11  12        251.76        313.45        43.39 o
   9  11  12        844.31        840.11        55.67 o
  10  11  12         26.47        -38.00        40.53 o
  11  11  12        479.46        521.94        54.25 o
  12  11  12         91.78        120.72        46.52 o
  13  11  12        407.92        330.61        63.61 o
   0  12  12        740.13        967.22        95.36 o
   1  12  12        431.64        499.39        38.83 o
   2  12  12        209.27        362.81        37.40 o
   3  12  12        302.75        312.04        34.10 o
   4  12  12        185.99        238.66        46.31 o
   5  12  12        606.75        643.48        43.01 o
   6  12  12          0.70         16.45        28.42 o
   7  12  12          3.78        -35.41        35.41 o
   8  12  12       1253.48       1261.64        65.33 o
   9  12  12        622.47        668.82        56.55 o
  10  12  12       2078.17       2114.58        87.89 o
  11  12  12          0.08        -30.56        39.91 o
  12  12  12        488.53        631.43        64.75 o
  13  12  12        123.63        151.68        65.65 o
   1  13  12         16.99         57.05        37.71 o
   2  13  12       1173.87       1114.00        61.26 o
   3  13  12         14.75         -6.04        27.74 o
   4  13  12        248.16        328.29        48.11 o
   5  13  12       1464.39       1361.82        55.01 o
   6  13  12       1751.30       1609.89        58.31 o
   7  13  12        125.74        200.32        43.60 o
   8  13  12       1152.99       1219.85        89.03 o
   9  13  12       1227.82       1166.61        71.90 o
  10  13  12          6.65         50.59        43.09 o
  11  13  12        324.61        415.37        59.52 o
  12  13  12        774.50        825.66        72.89 o
   0  14  12       1789.65       1657.80       101.26 o
   1  14  12       2105.09       1915.04        75.24 o
   2  14  12       1384.89       1303.24        58.27 o
   3  14  12          0.17        -22.26        31.92 o
   4  14  12        384.75        557.27        50.24 o
   5  14  12         33.81        -13.84        30.84 o
   6  14  12        546.18        589.12        49.13 o
   7  14  12        365.99        462.47        50.48 o
   8  14  12         45.65        134.79        44.51 o
   9  14  12          0.58         22.80        41.40 o
  10  14  12        755.04        823.91        67.56 o
  11  14  12         16.85         17.02        46.34 o
   1  15  12         41.63         49.76        38.90 o
   2  15  12        155.26        193.68        41.56 o
   3  15  12        168.08        234.63        41.31 o
   4  15  12        788.38        771.76        58.44 o
   5  15  12        227.74        222.62        39.98 o
   6  15  12       1211.53       1194.37        67.88 o
   7  15  12          9.19        -22.94        37.35 o
   8  15  12        520.72        540.30        59.40 o
   9  15  12        353.15        438.35        63.20 o
  10  15  12         27.77        -21.19        37.79 o
   0  16  12        914.30        768.01        81.61 o
   1  16  12       1868.25       1893.49        87.59 o
   2  16  12        996.52       1035.39        72.09 o
   3  16  12        263.81        238.57        58.88 o
   4  16  12       2488.45       2374.54        87.91 o
   5  16  12        459.33        495.60        53.66 o
   6  16  12        909.17       1011.62        74.02 o
   7  16  12         69.55         96.93        45.02 o
   8  16  12          1.60         15.48        40.96 o
   9  16  12        352.77        545.70        88.57 o
  10  16  12        233.02        165.26        60.43 o
   1  17  12         10.86         74.93        58.78 o
   2  17  12       1413.50       1427.72        77.55 o
   3  17  12         33.29         19.07        39.27 o
   4  17  12        510.39        532.18        59.45 o
   5  17  12         34.26        -46.47        46.47 o
   6  17  12        140.94        132.53        53.47 o
   7  17  12        343.10        317.12        53.34 o
   8  17  12        110.18        177.73        61.87 o
   9  17  12          0.11         -2.26        49.79 o
   0  18  12       2525.28       2271.18       142.73 o
   1  18  12        341.56        366.45        58.51 o
   2  18  12       1297.74       1234.66        81.05 o
   3  18  12       1512.65       1483.20        83.70 o
   4  18  12          5.31         -5.16        39.40 o
   5  18  12        743.23        733.82        76.62 o
   6  18  12        742.38        754.31        94.74 o
   7  18  12        394.45        357.79        88.79 o
   1  19  12          0.00         38.49        47.43 o
   2  19  12         73.31         94.65        53.88 o
   3  19  12         51.41        111.88        63.49 o
   4  19  12        219.82        280.15        62.66 o
   5  19  12         97.41         93.59        67.13 o
   6  19  12         85.23         41.67        67.37 o
   0  20  12       1319.45       1634.90       132.42 o
   1  20  12       1275.30       1476.34       100.16 o
   2  20  12        479.35        606.34        83.85 o
   3  20  12       1274.94       1264.59       103.50 o
   1   1  13         42.72         55.91        15.37 o
   2   1  13          2.99          1.15        14.18 o
   3   1  13        114.07        126.08        17.76 o
   4   1  13         86.49        129.84        28.19 o
   5   1  13       3103.16       3169.51        48.35 o
   6   1  13        672.13        779.19        32.79 o
   7   1  13       4264.11       4309.22        64.46 o
   8   1  13         81.06         59.57        23.15 o
   9   1  13          5.23         30.04        26.43 o
  10   1  13         12.12         84.53        35.19 o
  11   1  13         93.79         78.17        35.98 o
  12   1  13         11.01          9.61        30.61 o
  13   1  13        555.69        712.44        56.62 o
  14   1  13          4.41        -21.67        40.46 o
  15   1  13        156.32        268.50        53.75 o
   0   2  13      32136.52      33897.04       336.74 o
   1   2  13         76.07         84.13        20.37 o
   2   2  13      11632.87      12536.71       110.43 o
   3   2  13       6241.70       5846.22        64.80 o
   4   2  13        112.88         77.91        17.43 o
   5   2  13       6530.90       6375.76        75.82 o
   6   2  13         30.08         57.99        18.88 o
   7   2  13          3.95        -19.14        19.14 o
   8   2  13         11.22         34.13        23.06 o
   9   2  13         38.01         65.10        25.67 o
  10   2  13        415.36        478.07        42.03 o
  11   2  13       4274.92       4091.68        95.38 o
  12   2  13        660.54        643.51        51.78 o
  13   2  13         57.39         79.51        45.52 o
  14   2  13         76.19         95.64        44.77 o
  15   2  13          3.56         42.37        47.21 o
   1   3  13       4619.74       4584.14        48.92 o
   2   3  13       7560.79       7945.95        97.15 o
   3   3  13       5420.65       5331.13        60.77 o
   4   3  13        578.37        536.36        22.88 o
   5   3  13        380.29        396.58        23.09 o
   6   3  13       1115.53       1018.80        30.75 o
   7   3  13        964.18        877.58        34.12 o
   8   3  13         36.06          8.26        21.50 o
   9   3  13       4063.01       3878.06        80.69 o
  10   3  13          7.69        -12.40        27.61 o
  11   3  13       1717.34       1565.11        60.10 o
  12   3  13        528.94        629.17        53.31 o
  13   3  13       1311.19       1343.95        71.27 o
  14   3  13        101.06         70.85        45.87 o
  15   3  13        347.16        390.33        62.57 o
   0   4  13        723.84        592.93        20.56 o
   1   4  13         97.75        101.67        19.72 o
   2   4  13        417.55        551.87        25.02 o
   3   4  13       1366.44       1351.43        37.09 o
   4   4  13          6.93        -20.39        20.39 o
   5   4  13       6752.64       6258.59        81.90 o
   6   4  13        246.80        255.66        29.87 o
   7   4  13       1153.74       1080.49        38.76 o
   8   4  13       5498.46       5419.73        84.90 o
   9   4  13       3111.84       3058.09        69.49 o
  10   4  13       1392.70       1314.97        53.92 o
  11   4  13       3552.99       3410.32        85.87 o
  12   4  13        613.57        663.85        53.83 o
  13   4  13       1868.12       1825.33        81.24 o
  14   4  13        275.06        342.95        63.09 o
  15   4  13        115.93        272.62        71.34 o
   1   5  13        772.80        751.22        38.04 o
   2   5  13        222.69        180.49        20.78 o
   3   5  13       3898.00       3669.99        56.35 o
   4   5  13        181.55        161.98        23.36 o
   5   5  13        543.91        583.45        29.01 o
   6   5  13          2.67          9.63        29.31 o
   7   5  13        322.01        384.57        38.01 o
   8   5  13       1392.28       1464.24        49.80 o
   9   5  13         44.88         52.04        25.75 o
  10   5  13         27.89         34.05        29.71 o
  11   5  13        230.92        318.24        40.52 o
  12   5  13        225.41        348.83        44.44 o
  13   5  13        312.64        328.41        53.82 o
  14   5  13          1.75         71.62        56.60 o
  15   5  13        188.19        206.67        66.48 o
   0   6  13        987.33       1087.85        77.42 o
   1   6  13       6918.54       6534.15        92.46 o
   2   6  13        294.28        301.17        21.94 o
   3   6  13       2107.77       2004.31        43.48 o
   4   6  13        262.61        287.71        24.79 o
   5   6  13         53.93         64.96        21.00 o
   6   6  13         18.80        -20.29        20.29 o
   7   6  13        836.88        774.45        47.58 o
   8   6  13       1305.58       1353.15        50.24 o
   9   6  13        156.07        265.36        31.35 o
  10   6  13       1048.64       1085.56        65.46 o
  11   6  13        220.67        251.02        46.72 o
  12   6  13        441.31        351.03        64.21 o
  13   6  13         73.24        188.79        53.96 o
  14   6  13        656.07        575.07        74.87 o
  15   6  13         35.77         92.60        60.40 o
   1   7  13         10.89         14.71        20.90 o
   2   7  13        342.43        390.20        27.96 o
   3   7  13       6049.82       5817.99        82.66 o
   4   7  13          0.70         -4.85        26.31 o
   5   7  13        613.86        573.57        29.63 o
   6   7  13         21.40         71.85        26.43 o
   7   7  13         97.74        116.18        33.39 o
   8   7  13       4520.40       4392.65       100.95 o
   9   7  13       4335.59       4194.66       102.90 o
  10   7  13        395.32        468.91        49.52 o
  11   7  13        166.89        152.94        44.07 o
  12   7  13         41.71         47.06        42.14 o
  13   7  13         50.09         29.91        47.58 o
  14   7  13        516.53        536.23        75.48 o
   0   8  13       3917.83       3629.57        93.73 o
   1   8  13        855.64        838.98        46.77 o
   2   8  13       6302.74       6133.95        77.91 o
   3   8  13       2014.23       2021.87        45.68 o
   4   8  13       3803.02       3738.17        80.75 o
   5   8  13          8.32          0.30        24.92 o
   6   8  13       1047.43       1032.65        44.46 o
   7   8  13       1792.39       1705.96        63.07 o
   8   8  13         18.32         59.91        34.19 o
   9   8  13        219.19        220.03        42.92 o
  10   8  13        961.33        871.50        57.64 o
  11   8  13        310.87        307.62        47.93 o
  12   8  13        177.84        223.00        56.12 o
  13   8  13       1015.54        889.04       110.16 o
  14   8  13         28.05        -56.54        61.36 o
   1   9  13       1030.98        966.55        37.18 o
   2   9  13        131.82        124.68        26.73 o
   3   9  13      10556.29      10170.67       132.74 o
   4   9  13        471.58        525.81        36.77 o
   5   9  13       2789.16       2637.41        66.85 o
   6   9  13        951.26        960.28        48.77 o
   7   9  13       2824.60       2686.85        75.49 o
   8   9  13        153.33        217.80        40.46 o
   9   9  13        459.11        501.04        49.51 o
  10   9  13         42.00        -12.84        35.95 o
  11   9  13        194.79        179.68        47.77 o
  12   9  13         11.90         -7.30        40.20 o
  13   9  13          1.58          8.11        47.72 o
  14   9  13         37.11         88.32        57.12 o
   0  10  13          2.35         27.41        31.37 o
   1  10  13       1940.59       1830.77        49.13 o
   2  10  13        685.36        708.25        41.77 o
   3  10  13        321.72        316.77        30.04 o
   4  10  13       1948.75       1934.27        57.17 o
   5  10  13        915.84        957.32        53.01 o
   6  10  13       1328.96       1289.46        51.50 o
   7  10  13        505.25        516.77        45.25 o
   8  10  13        370.61        470.91        46.47 o
   9  10  13        351.12        412.49        48.15 o
  10  10  13        517.88        605.06        55.80 o
  11  10  13          0.08         51.16        46.85 o
  12  10  13        204.44        227.16        52.50 o
  13  10  13        106.59        154.19        57.93 o
   1  11  13        143.27        174.39        31.42 o
   2  11  13        107.13        125.69        31.20 o
   3  11  13          5.40          8.63        24.28 o
   4  11  13        122.82        229.29        36.59 o
   5  11  13       1810.91       1761.77        56.94 o
   6  11  13         13.40        -27.85        27.85 o
   7  11  13        933.45        888.93        54.99 o
   8  11  13        321.18        426.13        48.56 o
   9  11  13        180.22        222.45        44.57 o
  10  11  13         55.48         48.69        40.04 o
  11  11  13        255.57        339.56        66.21 o
  12  11  13        234.73        219.21        52.31 o
  13  11  13        595.93        844.69        95.32 o
   0  12  13       1316.51       1383.79        86.97 o
   1  12  13          4.92         -3.03        26.62 o
   2  12  13        223.76        284.60        37.13 o
   3  12  13        382.35        431.50        54.21 o
   4  12  13       1598.24       1520.88        53.32 o
   5  12  13       3147.44       2948.41        78.47 o
   6  12  13       2210.71       2024.72        65.28 o
   7  12  13        327.49        461.49        50.40 o
   8  12  13         43.54         66.97        38.68 o
   9  12  13         25.76          9.76        37.78 o
  10  12  13          5.28         14.83        39.05 o
  11  12  13        693.10        638.13        68.71 o
  12  12  13         28.13         30.09        46.76 o
   1  13  13         19.05         24.87        33.46 o
   2  13  13        323.78        337.95        38.96 o
   3  13  13        444.20        492.05        42.84 o
   4  13  13        153.55        231.54        34.02 o
   5  13  13       2091.36       1791.44        63.92 o
   6  13  13        939.69        946.01        57.16 o
   7  13  13        276.81        349.81        49.78 o
   8  13  13        219.59        222.93        52.20 o
   9  13  13          0.13        -29.65        41.68 o
  10  13  13          3.61          3.95        38.79 o
  11  13  13        240.34        330.35        52.86 o
  12  13  13         12.13        -48.33        48.33 o
   0  14  13          5.54         11.47        49.76 o
   1  14  13         97.02        125.91        40.47 o
   2  14  13         39.40         83.05        42.42 o
   3  14  13        608.81        648.18        50.22 o
   4  14  13        297.13        346.01        44.62 o
   5  14  13         86.45          6.72        29.35 o
   6  14  13        488.50        451.97        54.71 o
   7  14  13        528.22        584.73        54.36 o
   8  14  13        246.94        163.46        47.14 o
   9  14  13       2325.62       2263.26        96.19 o
  10  14  13         46.52         29.64        43.13 o
  11  14  13       1300.34       1451.03        84.16 o
   1  15  13        544.81        633.19        54.67 o
   2  15  13         25.52        104.83        41.70 o
   3  15  13        431.41        535.32        56.37 o
   4  15  13        283.03        282.52        45.82 o
   5  15  13        194.83        242.35        43.55 o
   6  15  13        133.28         78.92        45.70 o
   7  15  13        184.62        225.72        44.85 o
   8  15  13         49.93          0.85        36.37 o
   9  15  13         69.04         44.04        45.03 o
  10  15  13         86.85         20.67        45.87 o
   0  16  13        576.96        606.84        82.87 o
   1  16  13       8254.80       8504.37       185.21 o
   2  16  13          1.46          2.11        34.66 o
   3  16  13       4681.40       4855.90       136.94 o
   4  16  13          8.71         27.63        40.90 o
   5  16  13       2072.63       2036.34        81.59 o
   6  16  13        290.85        278.49        95.30 o
   7  16  13        518.32        499.12        59.80 o
   8  16  13          3.15         60.89        49.43 o
   9  16  13         29.48         94.55        66.96 o
   1  17  13         68.11         41.32        43.22 o
   2  17  13          2.10        -37.95        42.78 o
   3  17  13        636.19        718.47        67.93 o
   4  17  13         35.92         50.72        44.69 o
   5  17  13       2197.31       2251.29       112.08 o
   6  17  13        324.82        383.48        71.69 o
   7  17  13        557.10        769.48       102.42 o
   8  17  13        152.56        133.01        62.22 o
   0  18  13          8.20        -22.88        68.34 o
   1  18  13         61.78         56.84        46.00 o
   2  18  13        332.88        335.67        76.10 o
   3  18  13        538.98        544.96        65.06 o
   4  18  13        291.45        291.38        59.21 o
   5  18  13       2694.82       2588.28       124.73 o
   6  18  13       1209.19       1078.92       113.34 o
   7  18  13       2953.25       3081.17       172.70 o
   1  19  13          0.84        -18.82        49.76 o
   2  19  13        441.86        368.19        61.99 o
   3  19  13       1339.41       1310.85        83.41 o
   4  19  13        114.96         85.80        59.24 o
   5  19  13        607.18        697.22        93.85 o
   0  20  13        627.70        937.06       117.48 o
   1  20  13          4.18          1.74        46.00 o
   2  20  13        149.35         94.66        53.05 o
   0   0  14         55.25         23.50        32.56 o
   1   0  14       5827.37       5652.24        93.57 o
   2   0  14       7982.59       7829.24       116.24 o
   3   0  14         78.15         52.15        23.85 o
   4   0  14        662.77        713.90        38.86 o
   5   0  14        495.27        493.99        36.25 o
   6   0  14       1906.35       1591.44        59.46 o
   7   0  14       1979.95       1846.02        62.77 o
   8   0  14        395.73        401.93        49.16 o
   9   0  14         82.84         65.91        42.07 o
  10   0  14       2757.50       2974.82       109.24 o
  11   0  14          0.64        -22.95        43.91 o
  12   0  14       4174.88       4541.44       251.89 o
  13   0  14        144.90        160.86        61.41 o
  14   0  14        589.51        607.33        89.11 o
  15   0  14        106.57        275.77        86.37 o
   1   1  14       1849.65       1830.36        35.60 o
   2   1  14       2857.90       2936.33        52.30 o
   3   1  14        835.77        761.95        27.24 o
   4   1  14       2410.37       2441.87        45.01 o
   5   1  14        780.74        725.20        28.96 o
   6   1  14        825.67        819.15        31.04 o
   7   1  14          1.14        -14.93        19.41 o
   8   1  14        237.50        294.75        28.78 o
   9   1  14        423.19        454.31        38.14 o
  10   1  14         33.71        131.29        33.12 o
  11   1  14          4.87         81.74        35.48 o
  12   1  14        776.11        777.53        56.11 o
  13   1  14         57.97         45.56        42.27 o
  14   1  14       1092.31       1153.78        72.24 o
  15   1  14          1.17         32.82        38.90 o
   0   2  14       5971.55       5650.49       128.26 o
   1   2  14        975.02        901.27        25.98 o
   2   2  14       7043.62       6779.50        75.30 o
   3   2  14       1849.46       1742.32        40.87 o
   4   2  14        772.75        729.81        30.28 o
   5   2  14        387.33        409.35        25.01 o
   6   2  14       7623.26       7272.83        90.05 o
   7   2  14         30.06         72.07        21.46 o
   8   2  14          9.76          2.86        21.76 o
   9   2  14         56.92         35.62        26.74 o
  10   2  14         60.32        150.21        38.96 o
  11   2  14         34.23         -4.80        28.60 o
  12   2  14        259.71        244.26        44.43 o
  13   2  14         93.17        124.76        46.05 o
  14   2  14        306.25        219.26        49.07 o
  15   2  14        213.56        172.14        51.44 o
   1   3  14        358.39        283.59        19.09 o
   2   3  14         38.57         65.25        25.42 o
   3   3  14       3565.48       3330.59        54.94 o
   4   3  14       4060.17       3942.57        57.10 o
   5   3  14        629.46        639.68        30.75 o
   6   3  14       2980.50       2753.48        50.64 o
   7   3  14       1063.15        976.31        34.97 o
   8   3  14       1006.83       1057.83        42.51 o
   9   3  14         22.96         24.84        24.57 o
  10   3  14         26.15         33.17        29.56 o
  11   3  14         13.96         13.19        30.22 o
  12   3  14          1.20        -16.52        33.69 o
  13   3  14        261.35        233.60        49.08 o
  14   3  14         89.75        136.17        49.20 o
  15   3  14        123.59        114.33        53.94 o
   0   4  14      16192.04      16884.00       254.10 o
   1   4  14       4597.03       4310.26        59.87 o
   2   4  14         50.10         71.47        19.40 o
   3   4  14       1276.04       1215.11        36.18 o
   4   4  14       4857.51       4640.90        68.67 o
   5   4  14        435.23        443.42        28.73 o
   6   4  14      18631.17      17788.26       189.62 o
   7   4  14       3156.43       3045.13        60.70 o
   8   4  14        912.64        858.60        39.15 o
   9   4  14       4172.49       4435.55        86.16 o
  10   4  14         65.11         30.16        29.79 o
  11   4  14       2265.37       2474.95        93.20 o
  12   4  14        103.67        108.65        38.74 o
  13   4  14       1423.21       1446.92        78.82 o
  14   4  14       1232.95       1331.02        88.30 o
  15   4  14        181.42        215.48        62.60 o
   1   5  14        185.69        232.66        22.70 o
   2   5  14       4250.46       3969.22        64.12 o
   3   5  14        823.32        815.51        33.26 o
   4   5  14       4695.21       4426.52        67.39 o
   5   5  14       1908.36       1900.18        46.05 o
   6   5  14       1729.27       1858.41        49.51 o
   7   5  14        198.75        216.94        50.78 o
   8   5  14        477.33        378.34        37.04 o
   9   5  14        722.75        641.47        39.63 o
  10   5  14        858.68        807.21        45.83 o
  11   5  14       1134.67        960.83        60.52 o
  12   5  14          5.79         -1.31        40.55 o
  13   5  14        788.45        782.65        69.68 o
  14   5  14        175.26        136.89        57.60 o
   0   6  14        679.69        731.24        99.81 o
   1   6  14       7278.65       6754.84        96.46 o
   2   6  14        289.42        391.85        30.31 o
   3   6  14       6705.96       6451.16        86.17 o
   4   6  14          0.04          5.51        21.63 o
   5   6  14       2839.37       2722.66        56.45 o
   6   6  14      12771.09      12478.34       146.60 o
   7   6  14       7321.73       7267.83       115.37 o
   8   6  14          1.42         24.36        34.86 o
   9   6  14        576.28        668.48        45.15 o
  10   6  14         48.50         57.70        36.39 o
  11   6  14       2152.91       2124.52        87.59 o
  12   6  14        745.17        750.37        65.16 o
  13   6  14        211.62        235.53        58.07 o
  14   6  14       1686.17       1555.41        98.61 o
   1   7  14         62.05         55.05        23.90 o
   2   7  14        856.56        891.74        37.55 o
   3   7  14        312.93        324.56        26.96 o
   4   7  14       1504.67       1443.84        42.76 o
   5   7  14       2273.06       2116.38        50.24 o
   6   7  14       2264.66       2064.50        51.18 o
   7   7  14       1950.14       1903.06        65.26 o
   8   7  14        388.62        374.10        43.03 o
   9   7  14        690.15        681.69        55.05 o
  10   7  14        347.72        345.63        49.22 o
  11   7  14        316.52        363.05        56.06 o
  12   7  14        191.66        187.14        53.76 o
  13   7  14        250.31        176.70        63.03 o
  14   7  14        873.46       1042.05        84.49 o
   0   8  14       2626.30       2551.69        81.53 o
   1   8  14       3096.37       3019.55        64.90 o
   2   8  14        927.22        901.23        44.81 o
   3   8  14       5718.60       5332.00        77.64 o
   4   8  14        539.35        441.74        35.27 o
   5   8  14       3798.53       3786.26        79.94 o
   6   8  14          5.32          9.31        25.38 o
   7   8  14       1801.61       1753.11        64.64 o
   8   8  14          0.17         23.18        33.68 o
   9   8  14        290.66        282.69        45.65 o
  10   8  14         79.93        125.86        44.39 o
  11   8  14         11.66         31.13        55.21 o
  12   8  14          0.55         -1.66        41.75 o
  13   8  14        235.07        222.51        62.76 o
  14   8  14        129.68        128.84        63.51 o
   1   9  14        169.89        164.55        27.23 o
   2   9  14       1565.44       1490.30        46.03 o
   3   9  14         16.28        -26.14        26.14 o
   4   9  14       2480.05       2378.55        62.54 o
   5   9  14         69.90         97.15        36.43 o
   6   9  14        273.28        294.21        36.30 o
   7   9  14       1340.73       1321.70        61.13 o
   8   9  14       2431.61       2360.35        86.07 o
   9   9  14         59.89         89.37        40.61 o
  10   9  14        122.05        125.23        42.80 o
  11   9  14        285.66        327.85        55.31 o
  12   9  14       2231.93       2183.02       105.14 o
  13   9  14         69.70         -1.52        46.65 o
   0  10  14          3.49        -38.70        38.70 o
   1  10  14        900.06        980.82        43.72 o
   2  10  14          3.34         28.59        29.55 o
   3  10  14          0.01         -9.43        29.49 o
   4  10  14       1332.94       1407.49        61.12 o
   5  10  14         69.93         65.58        29.58 o
   6  10  14         91.72         68.39        30.07 o
   7  10  14       1125.53       1138.73        59.73 o
   8  10  14        367.54        451.23        50.70 o
   9  10  14        938.15       1052.11        61.69 o
  10  10  14        750.48        768.15        62.01 o
  11  10  14        654.45        728.95        63.48 o
  12  10  14         46.38        -37.51        50.88 o
  13  10  14        480.13        608.63        77.64 o
   1  11  14          7.28        -10.44        26.65 o
   2  11  14        107.78        161.31        34.06 o
   3  11  14        313.40        366.29        38.17 o
   4  11  14       1501.07       1546.11        54.17 o
   5  11  14         39.52         92.07        30.35 o
   6  11  14       1267.07       1354.32        73.50 o
   7  11  14        694.56        697.85        53.90 o
   8  11  14         11.47         43.30        34.62 o
   9  11  14        139.49         98.19        42.38 o
  10  11  14         19.52         55.41        43.62 o
  11  11  14         61.09         85.83        46.37 o
  12  11  14        654.30        861.79        77.91 o
   0  12  14        129.04         90.92        55.57 o
   1  12  14        499.79        568.02        42.28 o
   2  12  14       3078.06       3314.10        88.96 o
   3  12  14        205.89        220.38        39.68 o
   4  12  14        189.27        165.47        38.21 o
   5  12  14        442.82        547.52        45.14 o
   6  12  14       4431.89       4320.87       109.28 o
   7  12  14          7.84         -5.56        33.40 o
   8  12  14          7.32        -39.68        39.68 o
   9  12  14        541.03        609.78        59.09 o
  10  12  14        137.42         59.91        45.25 o
  11  12  14         35.35          1.15        41.06 o
  12  12  14         50.99         18.62        41.01 o
   1  13  14          0.09         16.95        37.19 o
   2  13  14        194.36        114.27        34.49 o
   3  13  14       1633.89       1504.87        63.81 o
   4  13  14        844.72        790.39        56.20 o
   5  13  14         32.66        163.86        41.70 o
   6  13  14       1281.38       1216.37        73.41 o
   7  13  14        252.47        222.28        45.53 o
   8  13  14       1330.09       1201.50        73.16 o
   9  13  14        638.19        725.27        65.46 o
  10  13  14          0.75         35.01        44.35 o
  11  13  14        114.31         77.45        52.65 o
   0  14  14        133.80         78.69        58.64 o
   1  14  14         30.40         14.92        35.76 o
   2  14  14        602.08        632.43        54.36 o
   3  14  14         51.71         62.39        36.23 o
   4  14  14       1864.19       1671.42        71.43 o
   5  14  14         52.80         94.63        38.51 o
   6  14  14       2842.47       2748.06       100.75 o
   7  14  14         30.88         63.88        44.89 o
   8  14  14       1510.60       1432.17        77.02 o
   9  14  14        274.73        358.91        68.84 o
  10  14  14         73.14        109.81        52.66 o
   1  15  14        123.94         86.82        43.09 o
   2  15  14        302.20        329.97        55.50 o
   3  15  14        782.16        723.03        61.38 o
   4  15  14        299.94        313.19        50.28 o
   5  15  14       1968.53       1795.91        71.13 o
   6  15  14       1050.68       1155.76        82.70 o
   7  15  14        193.69        296.97        72.54 o
   8  15  14        544.24        611.35        69.67 o
   9  15  14        411.36        489.85        71.66 o
  10  15  14         13.60         55.27        51.68 o
   0  16  14       1774.53       1835.00       119.30 o
   1  16  14         77.97        109.02        48.61 o
   2  16  14        592.55        584.00        62.55 o
   3  16  14         66.61         88.46        46.71 o
   4  16  14         13.10        -36.70        41.87 o
   5  16  14        389.74        495.08        69.08 o
   6  16  14        330.92        297.36        60.04 o
   7  16  14        489.03        528.60        64.79 o
   8  16  14         51.01         50.73        48.95 o
   9  16  14        188.04        138.23        64.50 o
   1  17  14         44.03         97.59        47.03 o
   2  17  14        843.03        705.59        67.05 o
   3  17  14        239.93        230.31        53.40 o
   4  17  14        890.73        994.33        71.60 o
   5  17  14        441.33        470.81        73.49 o
   6  17  14         31.30         46.66        59.02 o
   7  17  14        596.07        598.72        93.30 o
   0  18  14         19.91         56.47        70.01 o
   1  18  14       1518.32       1578.04        93.22 o
   2  18  14        641.68        790.45        72.55 o
   3  18  14        918.74       1056.92        77.65 o
   4  18  14         11.31         45.89        50.04 o
   5  18  14        239.22        294.69        69.89 o
   6  18  14         30.31         34.77        53.69 o
   1  19  14          0.06         50.81        49.36 o
   2  19  14         18.14         63.14        54.64 o
   3  19  14         12.30        -50.91        50.91 o
   4  19  14         45.94         84.53        59.83 o
   1   1  15        280.82        310.51        22.99 o
   2   1  15       1634.45       1455.16        38.14 o
   3   1  15        164.32        188.23        20.81 o
   4   1  15       1845.81       1743.16        41.39 o
   5   1  15          7.92         31.64        19.42 o
   6   1  15       2594.36       2567.76        50.63 o
   7   1  15        112.94        179.77        33.21 o
   8   1  15         13.16          9.02        22.50 o
   9   1  15        438.93        458.64        37.52 o
  10   1  15         48.44        127.45        41.85 o
  11   1  15        170.58        243.95        41.31 o
  12   1  15        160.45        243.89        43.83 o
  13   1  15        696.66        760.02        59.79 o
  14   1  15       1438.03       1545.60       100.45 o
  15   1  15        687.27        766.02        76.03 o
   0   2  15       1124.94       1020.04        40.74 o
   1   2  15       4082.09       3821.49        60.15 o
   2   2  15         27.44         -8.83        16.90 o
   3   2  15         47.22         99.11        21.51 o
   4   2  15        976.52       1080.68        34.27 o
   5   2  15       1523.85       1355.24        36.77 o
   6   2  15       3472.63       3401.36        58.16 o
   7   2  15          2.37         29.05        23.59 o
   8   2  15          2.45         -8.11        24.77 o
   9   2  15       1526.70       1565.27        70.17 o
  10   2  15        225.10        315.86        38.91 o
  11   2  15       3067.44       3045.42        87.53 o
  12   2  15        364.57        304.34        58.27 o
  13   2  15        175.35        146.55        45.80 o
  14   2  15        227.58        391.49        58.56 o
  15   2  15        122.71        143.59        60.28 o
   1   3  15       3014.77       2971.27        41.40 o
   2   3  15        983.04        992.52        33.26 o
   3   3  15       5352.37       5205.58        72.65 o
   4   3  15         98.32         96.21        22.84 o
   5   3  15          0.63        -20.59        20.59 o
   6   3  15        208.97        242.43        24.81 o
   7   3  15        548.47        496.66        28.92 o
   8   3  15       5274.64       5115.45        94.66 o
   9   3  15        375.70        381.29        36.98 o
  10   3  15          1.33         20.71        30.71 o
  11   3  15        276.15        395.74        43.89 o
  12   3  15        309.64        315.99        47.03 o
  13   3  15        844.58        924.75        66.68 o
  14   3  15        150.85        108.85        54.09 o
   0   4  15      18678.80      19519.46       303.67 o
   1   4  15       2364.45       2220.70        45.48 o
   2   4  15       1562.07       1436.64        39.28 o
   3   4  15        579.42        565.14        32.42 o
   4   4  15       2541.61       2433.96        50.56 o
   5   4  15         23.48         63.20        21.43 o
   6   4  15        891.75        808.31        37.69 o
   7   4  15        664.85        614.87        40.00 o
   8   4  15       1100.87       1157.22        61.22 o
   9   4  15         82.41         50.01        26.72 o
  10   4  15        184.51        155.42        35.92 o
  11   4  15        153.90        135.34        38.65 o
  12   4  15         37.61         69.80        39.22 o
  13   4  15         20.53          9.94        43.11 o
  14   4  15          3.39        -19.00        49.27 o
   1   5  15        432.43        520.76        32.72 o
   2   5  15       1040.30        884.31        33.03 o
   3   5  15         17.99          2.87        19.29 o
   4   5  15        223.82        242.95        30.22 o
   5   5  15        669.19        587.13        33.67 o
   6   5  15          4.45          5.92        21.65 o
   7   5  15       1269.84       1149.65        48.93 o
   8   5  15        130.59        125.34        32.61 o
   9   5  15        171.88        194.42        34.40 o
  10   5  15         80.82         70.89        33.68 o
  11   5  15        167.91        138.59        40.77 o
  12   5  15         31.96        -20.11        44.53 o
  13   5  15          2.67        -38.91        48.98 o
  14   5  15          0.02         36.56        51.02 o
   0   6  15       1059.66       1087.39        62.38 o
   1   6  15       1263.07       1124.91        51.03 o
   2   6  15       1363.42       1364.01        38.45 o
   3   6  15        162.77        220.53        30.38 o
   4   6  15       1991.80       1930.23        48.52 o
   5   6  15       1157.91       1007.50        42.50 o
   6   6  15        184.24        295.52        32.85 o
   7   6  15        712.56        673.05        40.25 o
   8   6  15        191.74        244.57        34.78 o
   9   6  15        180.07        228.86        37.04 o
  10   6  15       1486.35       1478.78        69.69 o
  11   6  15       1984.75       1923.27        88.18 o
  12   6  15         39.92        102.89        50.16 o
  13   6  15        609.34        577.13        67.64 o
  14   6  15         81.79         60.49        55.06 o
   1   7  15       1204.78       1123.02        44.99 o
   2   7  15          3.96         -4.84        23.44 o
   3   7  15       5613.20       5526.71        81.84 o
   4   7  15        114.36        129.72        25.68 o
   5   7  15       4541.41       4318.43        77.49 o
   6   7  15       2326.98       2359.51        59.34 o
   7   7  15        628.57        653.90        47.64 o
   8   7  15         33.17         60.48        36.38 o
   9   7  15       1572.89       1401.06        65.90 o
  10   7  15         38.20         83.72        46.12 o
  11   7  15          3.63         50.97        47.05 o
  12   7  15        140.30        184.99        54.20 o
  13   7  15        230.90        297.02        63.00 o
  14   7  15         47.45         98.82        60.74 o
   0   8  15         14.56         -0.62        31.74 o
   1   8  15       3440.65       3175.74        67.07 o
   2   8  15        814.56        847.51        42.80 o
   3   8  15       2533.65       2479.94        62.89 o
   4   8  15       3051.81       2948.52        72.30 o
   5   8  15        864.09        831.27        44.98 o
   6   8  15       6631.33       6291.40       113.91 o
   7   8  15       1222.13       1167.61        56.80 o
   8   8  15        595.63        732.08        56.57 o
   9   8  15        406.61        462.66        53.97 o
  10   8  15       2700.58       2693.62        95.05 o
  11   8  15       1806.96       1767.54       165.26 o
  12   8  15        820.78       1000.98        79.91 o
  13   8  15        291.09        320.09       101.55 o
   1   9  15        508.63        519.18        35.48 o
   2   9  15          0.42         34.75        24.17 o
   3   9  15       2384.22       2176.84        65.89 o
   4   9  15         99.81         80.96        28.03 o
   5   9  15          0.66        -31.60        31.60 o
   6   9  15         59.99         52.56        32.82 o
   7   9  15         29.37         43.44        34.85 o
   8   9  15        743.88        763.80        57.75 o
   9   9  15        353.55        394.51        47.44 o
  10   9  15         49.36         15.42        40.73 o
  11   9  15        318.87        332.12        65.43 o
  12   9  15       1183.34       1208.61        84.04 o
  13   9  15        496.96        364.64        68.22 o
   0  10  15       1496.05       1487.66        71.48 o
   1  10  15        510.42        556.15        36.23 o
   2  10  15        184.32        183.81        33.19 o
   3  10  15       1295.10       1314.42        56.91 o
   4  10  15        735.81        830.59        68.95 o
   5  10  15        933.71        990.31        49.50 o
   6  10  15        302.86        344.84        37.12 o
   7  10  15        105.89        120.83        38.99 o
   8  10  15        687.91        693.86        53.78 o
   9  10  15         62.58         62.84        42.65 o
  10  10  15        224.82        268.15        47.47 o
  11  10  15        460.48        545.25        67.41 o
  12  10  15        414.95        468.17        75.83 o
   1  11  15        126.79        144.00        31.70 o
   2  11  15        510.69        537.63        43.22 o
   3  11  15        292.33        347.81        39.89 o
   4  11  15       2112.94       2179.33        81.87 o
   5  11  15        205.43        189.88        37.18 o
   6  11  15       1212.85       1185.70        62.18 o
   7  11  15        109.83         93.99        37.91 o
   8  11  15        219.32        249.58        48.09 o
   9  11  15        643.87        692.84        57.62 o
  10  11  15         21.06         84.63        46.09 o
  11  11  15          0.58          7.24        44.72 o
  12  11  15         11.67         -6.81        47.57 o
   0  12  15       1630.82       1558.47       103.30 o
   1  12  15        344.27        468.77        44.20 o
   2  12  15       1226.09       1315.82        60.25 o
   3  12  15        157.15        199.36        36.59 o
   4  12  15       2538.07       2387.22        76.92 o
   5  12  15       3004.83       2794.26        89.63 o
   6  12  15        389.66        424.10        50.47 o
   7  12  15        812.01        734.79        57.65 o
   8  12  15        102.87        102.16        43.92 o
   9  12  15        207.59        245.62        50.60 o
  10  12  15        207.19        161.30        51.47 o
  11  12  15        467.24        545.61        67.10 o
   1  13  15          2.40        -20.60        38.33 o
   2  13  15       1330.36       1308.05        63.25 o
   3  13  15         35.57         83.68        36.71 o
   4  13  15          1.07        -26.42        37.91 o
   5  13  15       1592.03       1483.35        69.83 o
   6  13  15        196.96        105.36        47.76 o
   7  13  15         86.64        158.04        51.34 o
   8  13  15        210.06        225.25        49.22 o
   9  13  15         87.69        118.46        48.89 o
  10  13  15         12.45         56.51        47.40 o
  11  13  15         58.70         58.82        54.84 o
   0  14  15       2718.84       2588.13       178.84 o
   1  14  15        805.48        873.44        69.62 o
   2  14  15       1629.11       1425.30        71.81 o
   3  14  15        963.44        969.74        58.10 o
   4  14  15       3838.44       3446.33       108.94 o
   5  14  15        717.06        688.71        56.37 o
   6  14  15        771.04        738.31        68.65 o
   7  14  15       1012.15        940.43        70.47 o
   8  14  15        975.11        916.80        76.84 o
   9  14  15         16.69         15.36        46.34 o
  10  14  15        408.34        474.72       117.31 o
   1  15  15        224.92        343.90        52.26 o
   2  15  15        470.08        635.84        63.34 o
   3  15  15         86.00         72.06        43.06 o
   4  15  15         10.27        -25.29        42.54 o
   5  15  15        114.21         44.32        47.94 o
   6  15  15          0.06         71.52        49.78 o
   7  15  15       1553.91       1480.45        88.14 o
   8  15  15        111.77        103.13        50.78 o
   9  15  15        168.75        140.21        58.25 o
   0  16  15        776.63        754.40       104.26 o
   1  16  15        374.91        508.46        62.18 o
   2  16  15       1032.36       1084.16        74.24 o
   3  16  15       1110.54       1009.58        75.09 o
   4  16  15        306.96        342.80        54.21 o
   5  16  15       1046.62        933.69        84.61 o
   6  16  15        733.24        665.42        78.70 o
   7  16  15       2285.93       2141.32       104.11 o
   8  16  15        163.52        231.00        61.08 o
   1  17  15        164.79        210.42        54.09 o
   2  17  15        322.42        464.16        60.75 o
   3  17  15         20.52        -27.60        47.02 o
   4  17  15        907.20        920.58        75.55 o
   5  17  15        955.57       1011.54       109.69 o
   6  17  15          4.33         18.06        53.70 o
   7  17  15        148.91        192.91        89.58 o
   0  18  15         19.35         47.78        66.06 o
   1  18  15       2567.73       2387.84       112.00 o
   2  18  15         45.95         60.77        47.47 o
   3  18  15       1511.39       1592.62        91.75 o
   4  18  15         39.20         28.44        56.74 o
   5  18  15         66.76         17.79        56.91 o
   1  19  15         28.21         69.73        51.73 o
   2  19  15        420.45        596.55        77.85 o
   0   0  16         18.37         -7.46        47.39 o
   1   0  16          0.42        -27.68        28.56 o
   2   0  16        872.83        840.06        43.34 o
   3   0  16          0.17          7.93        24.27 o
   4   0  16      12448.12      12123.13       181.56 o
   5   0  16       3029.46       2886.97        72.65 o
   6   0  16      13564.54      13186.47       211.12 o
   7   0  16       2570.69       2346.36        74.53 o
   8   0  16       6256.97       5770.06       149.60 o
   9   0  16        186.28        174.97        48.99 o
  10   0  16          0.11         14.37        45.37 o
  11   0  16        381.40        413.52        66.92 o
  12   0  16       1163.18       1224.45        87.09 o
  13   0  16        848.84        744.74       107.78 o
  14   0  16        703.74        706.96       102.46 o
   1   1  16         57.49         55.65        18.83 o
   2   1  16        510.92        529.09        27.64 o
   3   1  16         50.88         56.27        19.32 o
   4   1  16         90.95         67.06        20.92 o
   5   1  16          0.18         -6.59        22.63 o
   6   1  16       1768.70       1711.81        44.25 o
   7   1  16        773.69        735.50        36.34 o
   8   1  16        502.56        540.32        35.74 o
   9   1  16        146.41        210.09        34.89 o
  10   1  16        666.14        695.07        49.69 o
  11   1  16        283.97        218.34        41.78 o
  12   1  16         13.13        -19.85        34.58 o
  13   1  16        227.23        180.69        47.85 o
  14   1  16        207.21        276.26        54.83 o
   0   2  16       1389.83       1261.22        45.86 o
   1   2  16        205.41        208.88        22.51 o
   2   2  16       1440.20       1352.13        34.86 o
   3   2  16        420.84        438.29        25.14 o
   4   2  16       7523.86       7075.82        94.39 o
   5   2  16       2124.86       2050.61        46.00 o
   6   2  16       1585.60       1583.58        68.72 o
   7   2  16        385.94        409.14        32.06 o
   8   2  16       1424.24       1415.59        48.47 o
   9   2  16        985.71        984.28        49.46 o
  10   2  16        408.86        537.15        45.09 o
  11   2  16       1167.11       1297.95        73.71 o
  12   2  16        429.93        542.52        51.06 o
  13   2  16         80.38        151.35        48.18 o
  14   2  16        609.97        661.92        66.73 o
   1   3  16        466.92        524.72        32.74 o
   2   3  16        312.93        320.93        26.93 o
   3   3  16       6897.99       6554.63        95.53 o
   4   3  16        344.22        347.99        30.04 o
   5   3  16       3796.26       3555.86        65.70 o
   6   3  16        191.96        247.85        31.99 o
   7   3  16        404.63        436.41        34.18 o
   8   3  16        227.35        276.64        34.51 o
   9   3  16         30.53         74.17        27.65 o
  10   3  16          7.81        -33.25        33.25 o
  11   3  16         56.45        102.26        39.85 o
  12   3  16         81.51         29.94        38.66 o
  13   3  16        157.43        192.95        58.32 o
  14   3  16        359.61        437.47        70.24 o
   0   4  16       5281.24       5106.84       120.53 o
   1   4  16       1487.68       1344.50        37.38 o
   2   4  16       1808.21       1854.83        44.05 o
   3   4  16       1548.70       1425.66        41.77 o
   4   4  16         19.36        -22.33        22.33 o
   5   4  16        706.32        685.60        36.14 o
   6   4  16         20.09         22.22        23.86 o
   7   4  16       1784.89       1860.06        58.71 o
   8   4  16        676.29        665.88        43.54 o
   9   4  16       2730.72       2554.71        73.37 o
  10   4  16        497.93        627.25        50.16 o
  11   4  16       1192.98       1334.91        73.12 o
  12   4  16       1276.60       1093.49        75.45 o
  13   4  16        196.07        257.28        63.75 o
  14   4  16        409.92        407.61        71.85 o
   1   5  16       1288.32       1322.89        47.62 o
   2   5  16       3827.77       3736.85        62.65 o
   3   5  16       3265.14       3057.40        60.32 o
   4   5  16       2281.50       2162.46        54.61 o
   5   5  16       4412.37       4144.84        74.87 o
   6   5  16        139.50        153.25        27.31 o
   7   5  16       2326.27       2352.55        64.93 o
   8   5  16        140.81        165.56        32.58 o
   9   5  16         79.94        126.79        35.07 o
  10   5  16          0.23         50.36        35.40 o
  11   5  16         63.37         34.85        41.82 o
  12   5  16          6.16        -10.42        43.35 o
  13   5  16        740.01        701.13        71.97 o
  14   5  16         28.39         34.27        55.68 o
   0   6  16       5027.10       4920.02       123.91 o
   1   6  16      14988.50      14652.10       183.92 o
   2   6  16       1725.61       1695.92        58.12 o
   3   6  16      17768.00      17494.99       192.90 o
   4   6  16       1737.95       1654.07        48.38 o
   5   6  16       2185.39       2098.11        54.73 o
   6   6  16       2769.93       2605.88        70.22 o
   7   6  16        180.82        198.24        32.98 o
   8   6  16        905.62        891.53        48.08 o
   9   6  16       5655.53       5109.21       120.44 o
  10   6  16          1.49        -41.10        41.28 o
  11   6  16        338.11        476.86        61.36 o
  12   6  16        218.27        161.19        55.75 o
  13   6  16        190.55        178.91        61.53 o
   1   7  16       1057.79        941.90        49.07 o
   2   7  16        301.97        349.17        36.51 o
   3   7  16       3260.18       3038.58        70.99 o
   4   7  16        147.82        140.05        29.84 o
   5   7  16       5857.98       5693.90        92.14 o
   6   7  16        217.81        277.15        36.24 o
   7   7  16        141.49        146.32        37.23 o
   8   7  16         30.04         38.20        34.32 o
   9   7  16       1772.23       1537.62        69.62 o
  10   7  16        748.57        750.76        58.80 o
  11   7  16       1045.05        955.57        72.88 o
  12   7  16          2.36        101.30        51.80 o
  13   7  16        591.25        876.92        80.40 o
   0   8  16       1608.28       1605.07        74.42 o
   1   8  16       2499.48       2363.73        61.00 o
   2   8  16        477.05        491.22        36.38 o
   3   8  16        372.64        381.38        34.19 o
   4   8  16       2021.15       1805.54        57.45 o
   5   8  16        499.14        612.29        43.66 o
   6   8  16        380.48        475.52        41.98 o
   7   8  16          0.38        -16.05        33.26 o
   8   8  16        371.29        387.79        51.22 o
   9   8  16       4111.91       4101.12       104.23 o
  10   8  16         22.66         19.73        37.31 o
  11   8  16       4305.78       4399.51       140.82 o
  12   8  16         56.21         79.89        51.65 o
  13   8  16       1200.32       1259.58        95.12 o
   1   9  16        260.48        258.77        31.84 o
   2   9  16        110.29        100.63        28.98 o
   3   9  16       1826.81       1714.84        61.90 o
   4   9  16        823.37        885.19        64.00 o
   5   9  16        322.44        356.22        38.75 o
   6   9  16        424.46        473.28        41.16 o
   7   9  16       2276.66       2095.59        77.56 o
   8   9  16         13.99         71.04        38.92 o
   9   9  16       1816.35       1661.06        79.70 o
  10   9  16        667.14        731.40        60.95 o
  11   9  16        112.99         85.31        48.83 o
  12   9  16        262.01        276.15        62.98 o
   0  10  16          4.09        -40.03        40.03 o
   1  10  16        104.60         86.11        30.10 o
   2  10  16        309.45        300.90        38.00 o
   3  10  16         20.45         28.89        31.55 o
   4  10  16       1316.56       1412.37        62.01 o
   5  10  16         40.31         49.52        35.04 o
   6  10  16          0.68         31.28        35.64 o
   7  10  16          9.23         21.20        35.73 o
   8  10  16        746.69        903.90        61.91 o
   9  10  16        622.65        666.53        58.25 o
  10  10  16          6.96         -0.12        38.75 o
  11  10  16       1422.12       1452.31        93.60 o
  12  10  16         34.20         23.43        50.05 o
   1  11  16         48.12         -5.82        29.19 o
   2  11  16          6.40          5.35        31.29 o
   3  11  16         99.44         92.30        35.45 o
   4  11  16        382.21        435.10        48.65 o
   5  11  16        309.79        365.37        46.26 o
   6  11  16         91.07         88.81        39.98 o
   7  11  16       2887.69       2822.57        91.69 o
   8  11  16        417.08        478.55        56.01 o
   9  11  16        307.07        319.53        54.63 o
  10  11  16         53.39        -17.47        47.34 o
  11  11  16        204.27        346.59        64.97 o
   0  12  16       2875.12       2831.83       180.62 o
   1  12  16       3423.98       3268.03        88.43 o
   2  12  16       3334.37       3180.99        89.15 o
   3  12  16          0.14        -35.52        35.52 o
   4  12  16        764.63        811.86        67.50 o
   5  12  16          3.41          7.61        32.25 o
   6  12  16        976.70        997.56        71.01 o
   7  12  16        152.00        330.01       113.98 o
   8  12  16       1224.34       1185.33        77.07 o
   9  12  16         72.20         80.69        45.27 o
  10  12  16       1532.97       1734.60        88.68 o
  11  12  16         42.01         88.95        60.11 o
   1  13  16       1073.28       1059.15        86.22 o
   2  13  16       1058.41        993.65        66.39 o
   3  13  16       4314.11       4111.61       109.62 o
   4  13  16        494.34        544.54        51.81 o
   5  13  16       1511.02       1623.38        76.98 o
   6  13  16          8.46         97.08        48.78 o
   7  13  16          0.60         42.07        42.64 o
   8  13  16          8.66        191.82        88.18 o
   9  13  16         98.01        118.12        53.02 o
  10  13  16        268.18        476.09        67.80 o
   0  14  16       3936.29       3963.28       211.22 o
   1  14  16         59.39         48.94        41.31 o
   2  14  16       2244.85       2180.49        88.71 o
   3  14  16        240.36        251.45        51.31 o
   4  14  16        848.97        757.56        57.66 o
   5  14  16        274.59        328.22        51.12 o
   6  14  16        155.12        173.48        52.28 o
   7  14  16         82.24         35.77        46.06 o
   8  14  16       1108.02        999.69        82.94 o
   9  14  16         22.62        -42.05        50.04 o
   1  15  16        762.53        824.17        67.36 o
   2  15  16        394.93        438.55        59.55 o
   3  15  16        622.47        657.83        65.74 o
   4  15  16         85.07        -15.48        42.54 o
   5  15  16        257.90        255.92        58.13 o
   6  15  16        163.68        177.43        54.15 o
   7  15  16        160.43        156.85        56.24 o
   8  15  16         73.10        157.84        55.27 o
   0  16  16        163.67        343.31       102.34 o
   1  16  16       2223.37       2097.47        97.83 o
   2  16  16        335.80        337.41        58.80 o
   3  16  16       1081.90        958.38        72.40 o
   4  16  16       1292.53       1302.95        92.32 o
   5  16  16         95.36        104.00        64.03 o
   6  16  16       1411.73       1333.38       104.42 o
   7  16  16        181.82        199.33        64.75 o
   1  17  16         25.78        127.36        52.20 o
   2  17  16         62.14         58.74        49.95 o
   3  17  16          1.04         75.36        48.36 o
   4  17  16         99.92        129.35        61.14 o
   5  17  16        463.14        436.33        75.11 o
   6  17  16         75.25         -8.61        59.01 o
   0  18  16          0.88         -7.69        61.34 o
   1  18  16        148.79        197.82        61.21 o
   2  18  16          0.78         31.64        52.14 o
   3  18  16          1.23         51.96        48.46 o
   4  18  16         22.21         50.06        57.34 o
   1   1  17        305.57        336.93        24.78 o
   2   1  17       3465.30       3213.63        54.37 o
   3   1  17        131.32        107.64        21.02 o
   4   1  17       2632.61       2517.78        54.01 o
   5   1  17         12.55         65.15        23.49 o
   6   1  17        995.49        925.09        36.73 o
   7   1  17          4.52         39.32        23.29 o
   8   1  17         35.23         43.45        25.96 o
   9   1  17        336.61        453.35        41.44 o
  10   1  17         15.05        -10.72        31.36 o
  11   1  17        322.80        404.06        48.87 o
  12   1  17        101.75         74.03        43.98 o
  13   1  17         39.55        -22.85        44.34 o
  14   1  17        519.93        577.17        70.03 o
   0   2  17       3103.27       3031.67        69.20 o
   1   2  17        296.77        370.17        27.41 o
   2   2  17       4118.41       4136.52        67.69 o
   3   2  17          0.23        -12.59        21.26 o
   4   2  17        299.81        381.49        30.68 o
   5   2  17        664.20        636.88        34.68 o
   6   2  17        671.68        691.27        45.06 o
   7   2  17       1753.28       1570.99        48.79 o
   8   2  17         62.83         64.89        30.72 o
   9   2  17        691.15        679.47        47.64 o
  10   2  17         32.04        -31.76        36.29 o
  11   2  17          4.72         36.25        38.05 o
  12   2  17         92.28         96.18        44.27 o
  13   2  17         62.93         66.11        42.21 o
  14   2  17         81.42        190.00        59.64 o
   1   3  17         65.31        122.75        27.15 o
   2   3  17         67.92         86.20        23.48 o
   3   3  17         80.62         97.29        24.52 o
   4   3  17         90.02        146.24        35.49 o
   5   3  17        675.10        794.52        37.80 o
   6   3  17         49.21         66.10        25.74 o
   7   3  17       1321.79       1165.65        45.97 o
   8   3  17          9.66         67.76        32.79 o
   9   3  17        481.02        526.41        47.16 o
  10   3  17          0.68         51.45        36.24 o
  11   3  17        293.96        319.75        48.83 o
  12   3  17        223.71        318.58        49.32 o
  13   3  17          5.81        -21.64        44.78 o
  14   3  17        404.46        426.85        72.39 o
   0   4  17        213.66        262.07        42.91 o
   1   4  17       1010.26       1017.72        59.96 o
   2   4  17        274.23        317.13        39.67 o
   3   4  17        931.08        926.27        38.80 o
   4   4  17        221.78        206.35        28.26 o
   5   4  17        234.24        235.23        29.54 o
   6   4  17       1531.41       1475.83        48.38 o
   7   4  17         88.98        122.83        32.11 o
   8   4  17        505.25        649.83        47.13 o
   9   4  17        111.15        159.53        47.72 o
  10   4  17       2402.14       2330.88        81.76 o
  11   4  17         10.48         19.32        36.10 o
  12   4  17       1159.76       1204.73        81.05 o
  13   4  17         79.32        122.41        54.85 o
   1   5  17       1526.15       1610.63        52.35 o
   2   5  17        166.01        172.41        32.69 o
   3   5  17       1184.75       1111.50        40.72 o
   4   5  17       1578.29       1535.75        48.54 o
   5   5  17       1165.81       1173.22        57.80 o
   6   5  17         74.16        117.65        30.57 o
   7   5  17        111.90        109.80        31.42 o
   8   5  17         46.29         61.29        29.21 o
   9   5  17        710.53        714.68        44.87 o
  10   5  17        541.98        560.87        62.40 o
  11   5  17        730.97        824.30        69.01 o
  12   5  17         89.59        118.58        57.45 o
  13   5  17        141.85        139.26        59.35 o
   0   6  17        885.97        699.02        62.23 o
   1   6  17       1987.77       1794.25        57.75 o
   2   6  17       2109.83       2050.87        60.79 o
   3   6  17          9.12         -3.09        27.48 o
   4   6  17          2.16        -23.22        23.22 o
   5   6  17        366.26        408.27        34.03 o
   6   6  17          2.19         12.51        25.54 o
   7   6  17         96.42        111.90        31.40 o
   8   6  17       1021.60       1037.48        57.42 o
   9   6  17       1254.01       1161.80        66.29 o
  10   6  17       1770.82       1784.00        84.99 o
  11   6  17       1009.30        989.08        89.91 o
  12   6  17       1777.38       1698.56        96.60 o
  13   6  17         37.12         52.72        56.38 o
   1   7  17        374.39        382.05        36.39 o
   2   7  17          0.34         19.43        25.92 o
   3   7  17         11.74        -27.89        27.89 o
   4   7  17       1827.21       1724.23        51.66 o
   5   7  17        602.99        580.87        36.26 o
   6   7  17        486.54        444.10        40.00 o
   7   7  17       2269.62       2079.35        82.49 o
   8   7  17         13.55         68.54        39.65 o
   9   7  17        416.90        456.79        52.42 o
  10   7  17          5.79        -11.13        36.76 o
  11   7  17        440.24        447.63        61.14 o
  12   7  17          3.34         26.19        45.90 o
  13   7  17          3.22         -8.28        47.26 o
   0   8  17       7858.21       7789.12       177.65 o
   1   8  17       1213.00       1278.65        52.44 o
   2   8  17       7274.57       7333.72       122.93 o
   3   8  17        104.24        188.79        52.58 o
   4   8  17       1556.06       1506.86        70.05 o
   5   8  17        922.85        929.96        48.61 o
   6   8  17       1440.30       1429.18        57.25 o
   7   8  17        411.59        460.57        51.75 o
   8   8  17        561.95        590.46        54.46 o
   9   8  17          1.71         12.06        35.21 o
  10   8  17         75.08        154.01        48.23 o
  11   8  17         62.76         35.02        45.46 o
  12   8  17          1.70         33.26        50.07 o
   1   9  17        106.75        171.98        33.71 o
   2   9  17        162.78        225.51        33.25 o
   3   9  17        207.73        280.29        41.62 o
   4   9  17        158.37        253.67        48.18 o
   5   9  17       1731.39       1525.77        67.41 o
   6   9  17       2005.26       2115.08        77.22 o
   7   9  17        327.85        421.68        49.70 o
   8   9  17       3618.56       3650.05       111.97 o
   9   9  17         19.35         32.34        44.00 o
  10   9  17        134.68        136.07        49.71 o
  11   9  17        182.15        221.20        58.12 o
  12   9  17        225.89        331.51        69.14 o
   0  10  17        901.57        875.42        68.68 o
   1  10  17       2077.72       1984.08        62.34 o
   2  10  17        761.75        684.33        49.92 o
   3  10  17        452.56        496.19        47.95 o
   4  10  17       7299.00       7310.57       147.23 o
   5  10  17        128.85        115.13        38.06 o
   6  10  17       3169.96       3288.71       105.00 o
   7  10  17         81.55         76.09        39.13 o
   8  10  17       1182.59       1136.33        71.03 o
   9  10  17         38.11         18.83        39.59 o
  10  10  17          8.61        -20.09        43.42 o
  11  10  17         16.99         54.25        50.16 o
   1  11  17         47.67         53.13        33.75 o
   2  11  17       1483.83       1302.96        62.00 o
   3  11  17        483.23        521.43        50.52 o
   4  11  17        707.08        812.85        72.85 o
   5  11  17        136.62        297.16        58.98 o
   6  11  17         65.80         44.89        38.21 o
   7  11  17        460.97        385.18        58.44 o
   8  11  17        181.00        249.31        59.84 o
   9  11  17        547.76        608.44        59.22 o
  10  11  17         66.57         65.93        45.20 o
  11  11  17         88.67        114.84        60.93 o
   0  12  17         22.86         11.00        52.40 o
   1  12  17         87.07         36.54        40.38 o
   2  12  17       1496.35       1370.89        68.10 o
   3  12  17          9.23        -24.38        41.48 o
   4  12  17        668.82        712.17        57.37 o
   5  12  17        553.71        645.30        63.20 o
   6  12  17        566.01        645.50        64.77 o
   7  12  17         30.49         43.79        43.03 o
   8  12  17       2252.66       2280.42       105.78 o
   9  12  17         14.63         76.79        51.95 o
  10  12  17       1383.15       1359.82        93.56 o
   1  13  17          0.71         -9.05        46.58 o
   2  13  17       1214.97       1068.32        73.34 o
   3  13  17        910.15        931.18        62.39 o
   4  13  17         27.61         83.90        43.29 o
   5  13  17        914.95        763.93        60.54 o
   6  13  17         53.67        131.12        48.74 o
   7  13  17        379.75        355.14        76.12 o
   8  13  17         52.80         31.02        47.54 o
   9  13  17          8.14         17.54        49.18 o
  10  13  17         94.26         63.16        52.59 o
   0  14  17       4802.90       4726.05       188.47 o
   1  14  17       2930.30       2960.61       110.99 o
   2  14  17       1421.77       1441.70        79.95 o
   3  14  17         65.92         74.22        49.11 o
   4  14  17         46.04         92.10        43.19 o
   5  14  17        727.77        707.87        67.84 o
   6  14  17        262.60        312.38        57.88 o
   7  14  17         74.04         88.36        59.98 o
   8  14  17         29.77         53.90        48.69 o
   9  14  17        429.11        506.64        69.06 o
   1  15  17        383.97        385.40        62.51 o
   2  15  17        401.31        384.20        60.13 o
   3  15  17        589.38        624.52        64.03 o
   4  15  17        691.16        629.58        68.83 o
   5  15  17        154.76        129.32        76.13 o
   6  15  17         44.23         43.29        52.25 o
   7  15  17          0.31          7.81        45.60 o
   8  15  17         60.18         12.60        53.37 o
   0  16  17       1393.17       1381.20       118.17 o
   1  16  17       2624.35       2670.63       118.64 o
   2  16  17        273.54        359.09        63.26 o
   3  16  17       1421.10       1388.30        91.93 o
   4  16  17         97.32        189.28        75.49 o
   5  16  17          0.10         31.05        52.56 o
   6  16  17          2.92          7.12        57.17 o
   1  17  17         14.25        -10.24        46.14 o
   2  17  17        345.14        342.64        67.70 o
   3  17  17        160.82        172.74        57.89 o
   4  17  17       1854.12       1904.52       112.36 o
   5  17  17          3.20        -44.92        58.21 o
   0  18  17        329.47        297.96        88.85 o
   1  18  17         22.86        -18.39        49.82 o
   2  18  17        516.75        453.75        71.16 o
   0   0  18      17680.67      17191.44       356.38 o
   1   0  18       3649.53       3609.05        87.06 o
   2   0  18      13557.15      13743.23       212.84 o
   3   0  18        687.07        800.73        48.64 o
   4   0  18      12178.47      12158.50       194.54 o
   5   0  18       1225.78       1198.48        59.65 o
   6   0  18         92.58        177.27        41.18 o
   7   0  18         12.20        -35.46        35.46 o
   8   0  18       3593.74       3616.54       113.25 o
   9   0  18        479.23        588.04        62.37 o
  10   0  18       2177.82       2198.93       107.77 o
  11   0  18       1109.13        985.80        87.48 o
  12   0  18        470.54        601.73        85.43 o
  13   0  18         87.50        177.63        81.08 o
   1   1  18         51.07         86.87        24.01 o
   2   1  18        210.04        274.05        28.83 o
   3   1  18       2696.62       2478.74        51.64 o
   4   1  18         21.09          8.44        21.50 o
   5   1  18        426.41        449.06        31.27 o
   6   1  18       1482.28       1539.65        47.39 o
   7   1  18          2.65        -17.15        22.89 o
   8   1  18        126.33        126.56        30.69 o
   9   1  18          0.16        -33.06        33.61 o
  10   1  18        295.28        377.16        47.49 o
  11   1  18         21.26        -16.30        38.63 o
  12   1  18        209.76        245.69        49.88 o
  13   1  18          4.77          0.28        44.65 o
   0   2  18       5545.64       5599.25       104.76 o
   1   2  18       1118.74        964.73        35.70 o
   2   2  18       2975.04       2799.41        63.23 o
   3   2  18         30.17         -6.43        20.81 o
   4   2  18       9803.94       9815.15       128.10 o
   5   2  18        438.12        446.15        33.44 o
   6   2  18         26.39          7.14        28.69 o
   7   2  18         78.82         57.23        29.32 o
   8   2  18       6271.47       5888.80       116.41 o
   9   2  18        459.51        496.00        46.70 o
  10   2  18       2880.72       2851.88        92.64 o
  11   2  18        578.85        643.20        58.36 o
  12   2  18       2211.55       2224.69        94.65 o
  13   2  18        389.46        289.50        55.44 o
   1   3  18        162.10        102.52        23.56 o
   2   3  18        817.32        744.62        34.30 o
   3   3  18       5499.17       5534.43        87.19 o
   4   3  18       2595.66       2545.25        60.77 o
   5   3  18       1566.61       1406.91        47.64 o
   6   3  18       1316.24       1264.67        61.02 o
   7   3  18        235.44        295.87        34.03 o
   8   3  18       1189.49       1198.87        56.23 o
   9   3  18         38.87         73.36        34.25 o
  10   3  18        442.44        501.95        54.02 o
  11   3  18         75.62         86.93        40.60 o
  12   3  18        117.93         75.57        44.28 o
  13   3  18          2.19         38.60        48.47 o
   0   4  18       2647.39       2656.24       102.30 o
   1   4  18       1416.21       1336.46        51.62 o
   2   4  18        478.84        408.54        29.92 o
   3   4  18        205.14        228.11        29.20 o
   4   4  18       2113.71       1988.87        52.53 o
   5   4  18       1171.83       1132.99        43.33 o
   6   4  18        185.73        320.29        33.40 o
   7   4  18         50.74         87.64        40.88 o
   8   4  18       1160.00       1206.35        57.13 o
   9   4  18       1776.75       1851.90        66.06 o
  10   4  18        180.15        283.03        45.06 o
  11   4  18       2797.11       2854.36       119.37 o
  12   4  18        262.32        571.34        68.92 o
  13   4  18        361.60        387.82        65.12 o
   1   5  18         11.60         60.89        27.67 o
   2   5  18          0.22          6.14        26.45 o
   3   5  18       6183.93       6012.92        97.53 o
   4   5  18       1224.34       1216.62        45.00 o
   5   5  18        336.55        366.24        33.92 o
   6   5  18        107.30        206.82        33.99 o
   7   5  18       1527.77       1548.88        56.55 o
   8   5  18         10.14         -9.69        28.18 o
   9   5  18         20.40         24.38        32.28 o
  10   5  18        241.90        223.57        48.79 o
  11   5  18        109.68        140.88        50.88 o
  12   5  18        340.04        366.60        66.75 o
  13   5  18        609.07        747.56        81.48 o
   0   6  18        983.58        983.88        70.58 o
   1   6  18       4276.43       4016.31        85.40 o
   2   6  18        352.72        408.24        36.16 o
   3   6  18       3103.02       2955.64        73.42 o
   4   6  18        107.13         95.21        27.29 o
   5   6  18        383.34        402.39        34.95 o
   6   6  18       3613.10       3429.91        83.54 o
   7   6  18         15.14         14.74        28.44 o
   8   6  18        377.99        382.87        45.87 o
   9   6  18       3113.00       2889.51        97.06 o
  10   6  18        150.37        158.67        51.45 o
  11   6  18        431.69        520.54        62.39 o
  12   6  18        219.97        306.32        63.83 o
  13   6  18        361.63        598.89        82.84 o
   1   7  18         47.85         16.55        27.33 o
   2   7  18         72.14        138.86        33.97 o
   3   7  18        306.08        297.90        40.27 o
   4   7  18        709.52        780.92        47.65 o
   5   7  18        680.90        727.76        45.72 o
   6   7  18         50.17          9.67        29.87 o
   7   7  18        493.67        553.44        51.28 o
   8   7  18        927.63        937.28        58.29 o
   9   7  18          3.69         16.41        36.37 o
  10   7  18        169.70        225.95        56.24 o
  11   7  18          5.69        -30.13        45.54 o
  12   7  18         54.27         15.62        48.34 o
   0   8  18       1338.55       1158.98       100.84 o
   1   8  18         53.66        151.59        31.91 o
   2   8  18        107.74         24.21        27.92 o
   3   8  18        318.92        290.74        36.63 o
   4   8  18        340.91        457.44        77.36 o
   5   8  18        633.74        605.90        46.67 o
   6   8  18       1009.85        979.66        64.27 o
   7   8  18        529.04        588.49        52.69 o
   8   8  18        568.68        604.96        56.08 o
   9   8  18        460.57        524.09        58.43 o
  10   8  18       1604.18       1802.97       102.19 o
  11   8  18        344.40        333.46        65.52 o
  12   8  18        788.89        742.96        78.42 o
   1   9  18        195.06        254.73        37.78 o
   2   9  18        366.70        392.92        39.61 o
   3   9  18        156.57        148.16        50.15 o
   4   9  18         50.98        117.68        46.03 o
   5   9  18         76.32        160.81        47.43 o
   6   9  18        125.13         29.10        40.99 o
   7   9  18       1212.19       1205.90        65.86 o
   8   9  18         47.07         29.43        38.59 o
   9   9  18        420.04        504.15        60.44 o
  10   9  18        562.90        555.35        62.07 o
  11   9  18         37.29         59.71        52.65 o
   0  10  18       7433.03       7526.11       188.85 o
   1  10  18       1255.05       1181.03        78.64 o
   2  10  18       4820.37       4682.72       112.55 o
   3  10  18       1530.99       1555.64        71.17 o
   4  10  18       2127.89       2059.83        79.62 o
   5  10  18       1328.46       1312.12        68.48 o
   6  10  18        538.14        553.21        61.82 o
   7  10  18          9.26        -32.36        41.08 o
   8  10  18        788.79        794.84        70.34 o
   9  10  18         25.49         36.08        47.43 o
  10  10  18         54.26         60.07        53.37 o
  11  10  18        562.08        433.12        74.71 o
   1  11  18         59.83         27.64        32.85 o
   2  11  18         19.84         16.87        34.50 o
   3  11  18        755.39        793.52        56.07 o
   4  11  18        351.80        450.99        56.05 o
   5  11  18       2616.06       2469.45        90.96 o
   6  11  18       1832.78       1801.26        84.95 o
   7  11  18         34.10         56.02        46.17 o
   8  11  18       1135.98       1193.74        87.10 o
   9  11  18         32.79        170.68        52.60 o
  10  11  18        136.57        193.71        56.35 o
   0  12  18          0.27         27.00        57.38 o
   1  12  18       1599.19       1443.99        75.95 o
   2  12  18       1016.65        984.36        63.52 o
   3  12  18         20.79         83.74        41.03 o
   4  12  18       6295.72       6021.54       141.09 o
   5  12  18        794.80        759.29        60.20 o
   6  12  18        932.62        868.91        89.29 o
   7  12  18        781.02        838.64        68.73 o
   8  12  18       1922.73       2152.66       110.10 o
   9  12  18        140.70        149.87        56.58 o
  10  12  18        317.26        324.63        66.32 o
   1  13  18       1046.14       1293.00       114.36 o
   2  13  18       1339.48       1188.80        75.93 o
   3  13  18        419.83        372.96        52.09 o
   4  13  18        984.89       1079.37        73.07 o
   5  13  18       2256.36       2152.00       103.10 o
   6  13  18        146.17        315.69        62.69 o
   7  13  18          1.76        112.41        84.11 o
   8  13  18        121.89        164.80        56.54 o
   9  13  18         79.85         50.19        52.44 o
   0  14  18       3932.31       3907.23       179.10 o
   1  14  18         83.61         45.41        49.00 o
   2  14  18       1565.37       1616.72        88.22 o
   3  14  18         37.73         27.13        42.18 o
   4  14  18       1155.86       1204.67        78.02 o
   5  14  18         65.77         24.91        45.35 o
   6  14  18       1475.50       1606.20        94.61 o
   7  14  18         27.05         33.06        51.34 o
   8  14  18       1205.02       1250.98        88.98 o
   1  15  18        955.10       1026.68        77.25 o
   2  15  18        817.13        856.86        71.57 o
   3  15  18       1732.13       1621.89        90.67 o
   4  15  18         19.47         17.76        51.66 o
   5  15  18        953.95       1007.51        88.84 o
   6  15  18        116.33        132.09        61.30 o
   7  15  18         97.48         63.27        59.90 o
   0  16  18       2289.34       2414.90       238.86 o
   1  16  18         22.32         27.95        47.75 o
   2  16  18        280.58        363.38        72.88 o
   3  16  18        171.11         64.54        51.84 o
   4  16  18         47.71        126.95        63.10 o
   5  16  18        144.37        119.53        63.85 o
   1  17  18          2.51        -14.52        45.70 o
   2  17  18        747.49        765.78        75.08 o
   3  17  18          0.75        -12.70        52.91 o
   1   1  19        833.52        844.08        36.11 o
   2   1  19       1208.34       1134.20        46.33 o
   3   1  19       6451.66       6212.83        96.27 o
   4   1  19       1642.07       1646.55        52.31 o
   5   1  19        257.43        270.70        29.79 o
   6   1  19        112.01         99.45        27.60 o
   7   1  19        639.78        586.95        40.96 o
   8   1  19          9.05        -32.73        32.73 o
   9   1  19         72.21         61.02        35.63 o
  10   1  19        373.42        433.01        62.75 o
  11   1  19         81.10         89.44        44.59 o
  12   1  19        302.35        265.55        57.17 o
  13   1  19         20.72         55.41        48.62 o
   0   2  19       2496.16       2562.58        75.23 o
   1   2  19        817.31        831.14        41.84 o
   2   2  19          7.95         -1.04        23.68 o
   3   2  19          0.10          7.95        22.38 o
   4   2  19       3236.65       3108.47        68.75 o
   5   2  19        429.17        457.19        36.21 o
   6   2  19        953.60       1052.95        45.68 o
   7   2  19        133.33        148.69        35.49 o
   8   2  19        570.87        569.71        43.99 o
   9   2  19        209.32        212.45        41.36 o
  10   2  19         96.55        143.77        43.51 o
  11   2  19         41.16         94.62        52.43 o
  12   2  19        143.66        227.49        58.51 o
  13   2  19         48.27        109.97        58.45 o
   1   3  19        164.07        233.77        43.15 o
   2   3  19       1109.44       1092.34        40.72 o
   3   3  19        254.13        250.11        36.63 o
   4   3  19          7.12          6.59        24.83 o
   5   3  19        389.98        446.01        35.35 o
   6   3  19       1012.27       1055.16        46.62 o
   7   3  19        450.60        531.87        43.17 o
   8   3  19        506.78        625.14        49.52 o
   9   3  19         48.00         59.56        34.48 o
  10   3  19        444.64        357.49        52.67 o
  11   3  19        193.30        199.09        45.96 o
  12   3  19         60.53         31.74        45.61 o
  13   3  19        376.28        365.80        69.42 o
   0   4  19       1941.76       2073.66       129.27 o
   1   4  19        497.62        522.42        40.89 o
   2   4  19       1618.29       1546.02        74.72 o
   3   4  19       2409.61       2412.88        60.97 o
   4   4  19        460.12        599.57        39.09 o
   5   4  19        368.23        426.96        35.91 o
   6   4  19        689.79        607.38        39.64 o
   7   4  19        298.49        273.90        36.02 o
   8   4  19        973.42        943.38        52.80 o
   9   4  19         15.73         -3.62        33.34 o
  10   4  19        695.95        702.63        57.40 o
  11   4  19        164.27        219.04        55.17 o
  12   4  19        604.97        684.08        73.69 o
   1   5  19        177.40        253.97        35.66 o
   2   5  19        637.12        689.72        42.42 o
   3   5  19         21.83        -19.18        29.80 o
   4   5  19        897.45        882.25        40.86 o
   5   5  19        278.19        299.53        35.36 o
   6   5  19        127.93        151.51        32.02 o
   7   5  19        346.90        381.86        42.26 o
   8   5  19          9.74         -4.24        30.25 o
   9   5  19        316.70        342.62        47.18 o
  10   5  19          0.01          2.03        41.59 o
  11   5  19          2.71         -4.34        43.89 o
  12   5  19         17.23         19.89        49.88 o
   0   6  19       2766.19       2474.75        93.10 o
   1   6  19        194.86        215.83        34.53 o
   2   6  19       1163.74       1116.13        51.41 o
   3   6  19          4.14          1.96        26.77 o
   4   6  19        589.61        681.12        53.58 o
   5   6  19        999.55        980.73        46.14 o
   6   6  19         17.61         46.72        29.08 o
   7   6  19        288.26        358.06        47.45 o
   8   6  19        318.77        350.27        45.43 o
   9   6  19        386.12        259.44        47.17 o
  10   6  19        623.13        726.35        67.49 o
  11   6  19       1175.54       1151.75        86.19 o
  12   6  19        328.32        238.84        60.67 o
   1   7  19         36.56        -17.18        28.48 o
   2   7  19         44.32         -6.31        27.63 o
   3   7  19         50.44         38.10        30.00 o
   4   7  19          4.14         80.16        31.69 o
   5   7  19        370.47        359.81        41.92 o
   6   7  19        497.70        473.44        44.41 o
   7   7  19        166.89        201.20        44.48 o
   8   7  19       2220.25       2222.19        82.40 o
   9   7  19          7.95         22.02        37.50 o
  10   7  19        200.64        200.72        56.56 o
  11   7  19          9.92         32.87        49.47 o
  12   7  19        202.88        243.24        62.07 o
   0   8  19         16.33         30.54        40.58 o
   1   8  19       1905.24       1789.39        64.75 o
   2   8  19        215.89        279.29        40.71 o
   3   8  19       1856.28       1754.49        63.93 o
   4   8  19         73.12         41.83        36.81 o
   5   8  19        608.18        596.52        52.34 o
   6   8  19        754.49        786.02        62.74 o
   7   8  19         15.86         35.08        41.36 o
   8   8  19       2366.16       2408.52        90.45 o
   9   8  19         27.06          7.55        36.96 o
  10   8  19         38.66         10.37        42.45 o
  11   8  19        491.07        397.16        70.47 o
   1   9  19        157.86        141.08        36.60 o
   2   9  19        242.56        185.72        41.04 o
   3   9  19        560.88        568.63        51.46 o
   4   9  19        735.87        702.92        55.55 o
   5   9  19        223.61        254.68        46.68 o
   6   9  19        438.11        494.18        59.39 o
   7   9  19       1673.42       1573.85        83.60 o
   8   9  19        100.15         73.73        45.33 o
   9   9  19        130.18         77.16        50.06 o
  10   9  19        184.30        128.09        58.24 o
  11   9  19        229.34        217.16        65.03 o
   0  10  19       7605.76       7669.60       203.84 o
   1  10  19        415.82        494.22        57.27 o
   2  10  19       6234.67       6191.82       134.57 o
   3  10  19       1224.75       1222.07        65.51 o
   4  10  19        663.81        655.78        57.10 o
   5  10  19       1789.65       1772.23        78.85 o
   6  10  19        733.58        805.65        68.28 o
   7  10  19        343.03        378.37        57.28 o
   8  10  19       1694.43       1805.53        92.36 o
   9  10  19       1648.01       1794.12        98.21 o
  10  10  19       1498.18       1721.70       114.09 o
   1  11  19       2544.18       2321.09        85.32 o
   2  11  19        787.08        705.28        62.84 o
   3  11  19       1252.42       1097.46        68.49 o
   4  11  19        758.79        733.80        63.38 o
   5  11  19       1277.79       1237.63        71.87 o
   6  11  19        709.99        732.06        68.96 o
   7  11  19        447.28        481.24        77.74 o
   8  11  19        342.60        434.82        62.81 o
   9  11  19         34.84         61.73        52.98 o
  10  11  19        345.50        653.80        83.41 o
   0  12  19       4472.51       4106.42       178.38 o
   1  12  19         27.90         29.25        44.63 o
   2  12  19       4249.56       4108.71       125.47 o
   3  12  19        271.37        252.20        49.70 o
   4  12  19        241.65        346.85        50.93 o
   5  12  19          2.53         56.36        45.80 o
   6  12  19        254.82        419.11        71.71 o
   7  12  19         53.30        103.52        59.52 o
   8  12  19        532.60        590.09        71.49 o
   9  12  19        518.12        561.33        79.38 o
   1  13  19        166.38         66.06        49.11 o
   2  13  19          0.46         32.21        46.52 o
   3  13  19        215.92        194.83        54.65 o
   4  13  19        217.26        273.10        56.02 o
   5  13  19         18.28         64.29        48.73 o
   6  13  19         15.64          6.37        40.97 o
   7  13  19        113.58        147.41        54.18 o
   8  13  19        236.48        198.01        61.67 o
   0  14  19         14.89         13.06        68.36 o
   1  14  19        966.40       1234.53       101.35 o
   2  14  19         23.07          8.19        44.78 o
   3  14  19        224.64        370.79        76.36 o
   4  14  19         25.38        -35.90        43.44 o
   5  14  19        123.76         91.33        59.08 o
   6  14  19        299.63        254.50        69.63 o
   7  14  19         80.18        111.34        54.75 o
   1  15  19         17.65         10.44        49.12 o
   2  15  19        167.00        276.48        59.36 o
   3  15  19       1162.82       1191.20        87.27 o
   4  15  19       1557.98       1406.82        99.30 o
   5  15  19         62.52         52.78        57.37 o
   6  15  19        242.50        166.31        65.31 o
   0  16  19        590.09        886.45       162.85 o
   1  16  19        249.26        267.51        71.71 o
   2  16  19        724.31        954.62        78.42 o
   3  16  19          9.92         12.38        46.53 o
   4  16  19          2.01        -51.09        58.08 o
   1  17  19        103.81        253.17       110.19 o
   0   0  20         56.27         14.64        45.56 o
   1   0  20       1322.50       1396.95        68.85 o
   2   0  20       5788.97       5564.06       123.23 o
   3   0  20       2199.13       2016.99        76.33 o
   4   0  20       2622.80       2769.13        97.04 o
   5   0  20       1669.16       1465.43        81.56 o
   6   0  20       4924.71       5315.69       146.24 o
   7   0  20        348.49        481.33        78.07 o
   8   0  20       2894.56       3206.93       145.51 o
   9   0  20        187.98        199.06        70.76 o
  10   0  20       5293.20       5563.70       202.30 o
  11   0  20        432.30        644.54        90.23 o
  12   0  20       1601.23       1785.51       132.26 o
   1   1  20        962.53        799.10        37.94 o
   2   1  20       1631.67       1539.92        64.22 o
   3   1  20       2468.00       2552.77        65.13 o
   4   1  20        798.06        681.53        40.70 o
   5   1  20         13.24        -16.64        27.00 o
   6   1  20        457.78        528.20        39.36 o
   7   1  20        588.38        639.58        44.94 o
   8   1  20        937.44        858.34        53.89 o
   9   1  20         22.33         77.03        40.52 o
  10   1  20        653.10        643.88        68.62 o
  11   1  20         23.62         -8.36        42.08 o
  12   1  20       1178.03       1127.14        84.11 o
   0   2  20       9562.53       9213.59       202.13 o
   1   2  20         16.28        -24.01        24.01 o
   2   2  20       5887.47       5685.40       129.33 o
   3   2  20       1433.39       1479.47        48.22 o
   4   2  20       1773.08       1685.21        55.15 o
   5   2  20         28.11         -2.50        24.32 o
   6   2  20       1603.07       1539.90        53.43 o
   7   2  20          0.76         23.52        36.65 o
   8   2  20       1787.22       1790.68        64.87 o
   9   2  20          2.95         27.80        37.47 o
  10   2  20        730.68        802.68        62.53 o
  11   2  20         22.07        163.19        79.24 o
  12   2  20        788.53        836.61        86.21 o
   1   3  20        804.78        797.03        48.27 o
   2   3  20       1845.30       1916.21        62.48 o
   3   3  20        173.76        246.84        31.49 o
   4   3  20       2255.74       2024.80        55.39 o
   5   3  20        830.79        814.92        44.42 o
   6   3  20        233.04        300.98        35.90 o
   7   3  20        753.13        796.42        52.48 o
   8   3  20         63.42        112.99        36.49 o
   9   3  20          5.64        -38.13        38.13 o
  10   3  20          5.11         79.67        41.06 o
  11   3  20         26.15         11.01        42.20 o
  12   3  20          3.33         -8.38        48.05 o
   0   4  20       1369.32       1343.09        73.26 o
   1   4  20       2513.96       2403.89        70.50 o
   2   4  20       1540.87       1397.52        57.10 o
   3   4  20        167.41        209.86        35.73 o
   4   4  20          7.82         50.10        36.97 o
   5   4  20        649.13        610.38        50.71 o
   6   4  20          2.38         -9.38        26.48 o
   7   4  20        768.81        802.21        52.68 o
   8   4  20        852.72        898.01        52.84 o
   9   4  20         66.42         43.07        43.20 o
  10   4  20       2041.36       2033.41        91.42 o
  11   4  20         19.25         35.11        46.92 o
  12   4  20        774.45        863.17        82.45 o
   1   5  20         22.35        -19.52        28.53 o
   2   5  20        210.58        211.35        34.67 o
   3   5  20          6.68          3.34        29.23 o
   4   5  20        447.97        403.52        40.78 o
   5   5  20       2660.16       2366.37        64.58 o
   6   5  20         88.10        160.36        35.14 o
   7   5  20        667.16        741.75        49.98 o
   8   5  20       1081.74       1000.83        55.89 o
   9   5  20        223.35        162.14        47.31 o
  10   5  20        122.51        148.44        49.18 o
  11   5  20        265.45        271.61        60.64 o
  12   5  20        478.05        657.99        72.29 o
   0   6  20        269.24        220.88        50.77 o
   1   6  20        874.65        762.06        48.94 o
   2   6  20        313.19        360.67        40.40 o
   3   6  20         17.19         18.94        28.23 o
   4   6  20        384.28        538.86        44.99 o
   5   6  20       1531.49       1476.18        58.64 o
   6   6  20        701.90        691.40        49.09 o
   7   6  20        107.01        131.49        41.43 o
   8   6  20        102.60        166.54        42.86 o
   9   6  20         94.69         47.16        44.81 o
  10   6  20        375.30        473.92        64.44 o
  11   6  20        812.21       1017.49        89.02 o
   1   7  20         19.95         48.84        30.31 o
   2   7  20        128.69        218.71        40.44 o
   3   7  20        192.58        138.52        36.92 o
   4   7  20         14.59        -21.51        31.67 o
   5   7  20       1085.02       1164.12       100.46 o
   6   7  20        748.36        629.97        59.26 o
   7   7  20       2135.20       1891.63        90.93 o
   8   7  20        221.48        255.42        47.93 o
   9   7  20          9.99         11.46        40.63 o
  10   7  20        283.08        297.52        61.02 o
  11   7  20          0.48        -44.10        49.32 o
   0   8  20        556.15        585.08        65.34 o
   1   8  20         51.80         36.97        32.50 o
   2   8  20       1568.06       1546.44        63.64 o
   3   8  20        298.72        390.12        41.21 o
   4   8  20       1015.05       1071.77        64.26 o
   5   8  20        850.56        864.02        63.42 o
   6   8  20        556.83        760.01        76.20 o
   7   8  20         52.52         46.55        41.40 o
   8   8  20          1.27         66.07        45.49 o
   9   8  20         23.26        160.60        54.59 o
  10   8  20         58.89         49.68        58.76 o
  11   8  20        416.17        312.54        77.60 o
   1   9  20        895.79        973.97        56.52 o
   2   9  20       1138.82       1042.71        60.74 o
   3   9  20       1148.49       1075.71        66.77 o
   4   9  20       1128.12       1163.72        67.61 o
   5   9  20       1182.54       1205.01        65.07 o
   6   9  20         75.70         14.76        44.66 o
   7   9  20          6.04         12.89        41.49 o
   8   9  20        288.38        299.77        56.19 o
   9   9  20         94.05        103.09        52.59 o
  10   9  20        303.64        343.92        69.63 o
   0  10  20        740.27        722.38        76.65 o
   1  10  20        104.23         62.28        39.97 o
   2  10  20        186.83        159.16        43.09 o
   3  10  20         92.53         49.82        39.68 o
   4  10  20         22.73         20.09        40.80 o
   5  10  20        516.12        685.84        61.66 o
   6  10  20       2732.75       2676.95       109.17 o
   7  10  20        280.19        439.86        66.14 o
   8  10  20       1743.70       1690.65        95.06 o
   9  10  20        594.98        677.16        72.77 o
  10  10  20       2040.70       2083.86       124.41 o
   1  11  20         41.78         55.25        46.20 o
   2  11  20          0.20        -23.09        41.47 o
   3  11  20          3.02        -40.97        40.97 o
   4  11  20        212.57        199.02        47.84 o
   5  11  20         34.83         75.23        50.95 o
   6  11  20         12.14         43.55        45.71 o
   7  11  20        184.34        119.95        55.62 o
   8  11  20         80.28         81.51        51.14 o
   9  11  20          0.43         23.58        48.67 o
   0  12  20       8867.71       9133.98       299.63 o
   1  12  20        313.84        416.68        69.60 o
   2  12  20       3414.96       3388.36       125.98 o
   3  12  20        689.31        627.32        60.33 o
   4  12  20        527.77        697.45        66.00 o
   5  12  20        106.99        177.76        53.79 o
   6  12  20         65.94        172.25        65.89 o
   7  12  20         11.06         33.32        49.71 o
   8  12  20        893.50        874.96        86.33 o
   1  13  20         40.56        -30.25        45.91 o
   2  13  20        716.24        788.12        73.24 o
   3  13  20       1044.32        910.59        79.76 o
   4  13  20       1107.85       1093.74        83.85 o
   5  13  20        155.97        113.71        58.04 o
   6  13  20       1043.86       1021.62        84.81 o
   7  13  20         14.83         35.14        51.68 o
   0  14  20        776.19        735.33       135.60 o
   1  14  20        538.62        577.86        76.83 o
   2  14  20       1579.95       1420.28        90.18 o
   3  14  20        171.48        199.68        58.34 o
   4  14  20        909.37        911.22        90.73 o
   5  14  20         35.43         71.40        57.75 o
   6  14  20        268.08        357.95        68.47 o
   1  15  20        191.96        124.84        55.46 o
   2  15  20        206.21        197.63        63.43 o
   3  15  20        280.87        219.22        58.81 o
   4  15  20        245.52        368.70        80.97 o
   5  15  20        267.92        240.09        71.62 o
   0  16  20        102.50        143.41        86.58 o
   1  16  20        253.45        228.87        63.28 o
   2  16  20         31.53         61.70        56.03 o
   1   1  21       1927.45       1868.05        58.62 o
   2   1  21          0.17        -19.11        26.14 o
   3   1  21       3038.10       2826.37        77.49 o
   4   1  21        798.04        955.20        44.43 o
   5   1  21       1607.04       1552.33        60.54 o
   6   1  21        321.20        446.65        40.85 o
   7   1  21          0.54         21.17        30.82 o
   8   1  21          2.58         22.79        38.31 o
   9   1  21        143.13        147.64        44.07 o
  10   1  21         15.38         65.17        44.85 o
  11   1  21         44.28         45.79        47.05 o
  12   1  21          0.30         10.96        42.74 o
   0   2  21       4494.83       4646.10       141.50 o
   1   2  21       3301.17       2987.70        83.71 o
   2   2  21        223.36        235.79        32.51 o
   3   2  21          0.60        -26.36        26.36 o
   4   2  21         21.42         45.15        28.46 o
   5   2  21        350.23        467.25        38.60 o
   6   2  21       1282.67       1176.63        54.87 o
   7   2  21         50.09         53.78        33.59 o
   8   2  21         13.27         49.99        39.83 o
   9   2  21         10.20         -5.49        38.80 o
  10   2  21        215.92        211.19        50.21 o
  11   2  21        190.02        270.28        66.87 o
  12   2  21        106.82         96.78        55.75 o
   1   3  21          8.56        -31.89        31.89 o
   2   3  21       1213.50       1145.97        84.16 o
   3   3  21          1.88          0.60        28.72 o
   4   3  21        206.13        236.88        32.66 o
   5   3  21       1109.13       1047.15        50.45 o
   6   3  21          8.01         45.84        28.31 o
   7   3  21        596.52        728.05        57.69 o
   8   3  21         75.01         35.21        33.52 o
   9   3  21        583.02        534.92        57.38 o
  10   3  21         72.66        133.75        59.13 o
  11   3  21         31.07         52.39        56.40 o
   0   4  21        635.67        729.22        74.45 o
   1   4  21        457.58        597.16        49.38 o
   2   4  21         56.12         79.38        32.67 o
   3   4  21        226.42        238.14        35.08 o
   4   4  21        128.38        144.30        34.18 o
   5   4  21       1372.33       1220.59        51.31 o
   6   4  21         90.92        133.83        34.20 o
   7   4  21          7.95         52.69        34.86 o
   8   4  21        273.84        218.24        43.03 o
   9   4  21        339.72        439.42        60.50 o
  10   4  21          5.05         -1.74        41.49 o
  11   4  21        835.98        797.38        79.34 o
   1   5  21         69.47         61.78        31.28 o
   2   5  21        400.79        475.25        44.82 o
   3   5  21        954.07        952.74        64.08 o
   4   5  21        197.42        168.16        36.53 o
   5   5  21          3.34        -12.49        31.52 o
   6   5  21         98.74        137.87        33.26 o
   7   5  21         85.26         29.48        33.05 o
   8   5  21        901.72        761.46        57.28 o
   9   5  21          0.97         -7.29        41.38 o
  10   5  21          1.69        -15.62        42.87 o
  11   5  21          1.79        -54.06        55.85 o
   0   6  21          0.68        -33.00        46.64 o
   1   6  21         12.36         -8.92        32.54 o
   2   6  21          0.86         25.34        30.30 o
   3   6  21        327.62        382.63        50.62 o
   4   6  21       1415.84       1414.42        63.53 o
   5   6  21        738.59        776.66        51.38 o
   6   6  21        100.74        105.93        44.93 o
   7   6  21        264.06        267.52        51.65 o
   8   6  21        477.45        612.25        56.85 o
   9   6  21       1218.15       1125.05        77.36 o
  10   6  21        534.97        567.30        75.38 o
  11   6  21        847.08        900.67        90.59 o
   1   7  21        136.46        131.77        37.34 o
   2   7  21        831.08        875.72        52.01 o
   3   7  21        158.61        214.22        53.63 o
   4   7  21        911.44        828.62        53.80 o
   5   7  21        617.59        645.63        56.80 o
   6   7  21        160.41        155.12        48.70 o
   7   7  21       2679.65       2645.92       101.87 o
   8   7  21        516.14        645.14        65.29 o
   9   7  21       1620.88       1620.00        97.21 o
  10   7  21        172.51        263.01        70.30 o
   0   8  21       2549.86       2559.14       119.90 o
   1   8  21          0.23         37.98        42.76 o
   2   8  21        860.04        909.22        56.54 o
   3   8  21         56.53        156.55        48.53 o
   4   8  21        520.33        608.29        58.45 o
   5   8  21        680.01        749.58        59.51 o
   6   8  21          7.76          6.01        42.54 o
   7   8  21       1020.91       1095.70        90.54 o
   8   8  21          9.06         16.66        44.47 o
   9   8  21        155.72        142.94        56.86 o
  10   8  21        298.76        283.54        99.44 o
   1   9  21         59.78         49.44        36.11 o
   2   9  21         91.35         56.48        43.05 o
   3   9  21       1421.86       1440.78        74.82 o
   4   9  21        163.94        173.24        49.89 o
   5   9  21       2149.54       2063.77        83.92 o
   6   9  21        820.59        806.34        70.13 o
   7   9  21         16.03         28.13        45.38 o
   8   9  21        160.63        152.81        55.76 o
   9   9  21        407.84        474.63        73.11 o
   0  10  21       1605.49       1519.34       122.59 o
   1  10  21       1539.81       1496.94        86.54 o
   2  10  21       2280.93       2048.90        88.19 o
   3  10  21          0.51        -21.07        41.92 o
   4  10  21        776.43        918.66        67.39 o
   5  10  21        993.66        915.45        69.04 o
   6  10  21       1705.54       1684.18        93.63 o
   7  10  21          0.47         -0.91        46.51 o
   8  10  21       1524.95       1590.89        95.73 o
   9  10  21         93.73         20.20        58.26 o
   1  11  21        106.29        157.20        51.74 o
   2  11  21         34.17        121.95        45.67 o
   3  11  21       1305.22       1375.63        73.54 o
   4  11  21         45.73         31.04        51.53 o
   5  11  21        433.77        725.35        74.23 o
   6  11  21         30.91         99.95        63.70 o
   7  11  21          1.53        -26.40        49.17 o
   8  11  21        182.33        242.69        60.49 o
   0  12  21       1038.95        824.35       106.39 o
   1  12  21        554.89        750.73        75.41 o
   2  12  21         62.18        165.94        55.62 o
   3  12  21        119.79        104.43        51.19 o
   4  12  21       1081.78       1028.21        74.40 o
   5  12  21         12.28        -11.01        46.95 o
   6  12  21       1776.86       1757.32       105.95 o
   7  12  21         26.59         53.10        53.33 o
   1  13  21        153.43        199.29        57.42 o
   2  13  21          2.87        -35.68        47.14 o
   3  13  21          5.98        -26.32        52.25 o
   4  13  21         87.03         71.08        65.71 o
   5  13  21        569.65        567.93        81.72 o
   6  13  21         13.86          2.40        48.35 o
   0  14  21       3391.82       3413.22       185.30 o
   1  14  21         83.25        160.27        55.62 o
   2  14  21       1914.05       2030.27       106.51 o
   3  14  21        157.80        257.30        62.64 o
   4  14  21          3.43        -19.72        57.46 o
   5  14  21         15.57         97.31        64.53 o
   1  15  21         11.19        -20.11        50.94 o
   2  15  21        200.83        328.97        74.18 o
   3  15  21        534.57        768.78        94.84 o
   0   0  22      27880.92      27717.50       593.80 o
   1   0  22       1677.21       1692.03       120.38 o
   2   0  22      17926.45      17045.74       320.56 o
   3   0  22       1557.07       1459.98        80.95 o
   4   0  22       1971.48       2073.51        99.68 o
   5   0  22         65.61        117.21        47.62 o
   6   0  22       1475.43       1464.17        85.91 o
   7   0  22        107.46         53.29        50.24 o
   8   0  22       1275.10       1423.09       163.35 o
   9   0  22       1137.79       1141.13       101.00 o
  10   0  22        904.93       1000.41       106.06 o
  11   0  22       1396.08       1533.14       127.52 o
   1   1  22        126.67        225.01        41.47 o
   2   1  22       3830.60       3857.82        88.39 o
   3   1  22         54.78         69.62        31.51 o
   4   1  22       1146.27       1116.36        52.63 o
   5   1  22        327.80        344.33        42.29 o
   6   1  22          9.13         24.47        31.99 o
   7   1  22          0.86        -32.09        37.91 o
   8   1  22         71.04        108.14        43.99 o
   9   1  22        141.73        147.94        51.83 o
  10   1  22          0.04         33.91        52.04 o
  11   1  22         59.89         57.44        48.23 o
   0   2  22        170.59        180.55        58.00 o
   1   2  22        614.79        630.63        51.41 o
   2   2  22       1933.34       1994.83        67.13 o
   3   2  22        109.70        134.34        30.75 o
   4   2  22         56.10        129.72        32.87 o
   5   2  22          8.51         45.97        30.08 o
   6   2  22       5126.33       4962.52       107.96 o
   7   2  22        477.57        539.47        54.89 o
   8   2  22       3619.51       3817.64       121.56 o
   9   2  22         10.09         38.37        43.33 o
  10   2  22       3125.99       2976.07       118.93 o
  11   2  22        358.59        421.41        87.76 o
   1   3  22        363.46        342.60        41.73 o
   2   3  22        387.79        529.64        43.80 o
   3   3  22        416.36        540.32        66.00 o
   4   3  22        204.01        201.68        36.09 o
   5   3  22        416.40        447.41        41.09 o
   6   3  22        343.82        382.89        39.44 o
   7   3  22          0.17        -37.38        37.38 o
   8   3  22         19.15         17.36        43.58 o
   9   3  22         70.60         87.60        44.09 o
  10   3  22         68.46         93.50        55.33 o
  11   3  22         10.01          3.45        49.63 o
   0   4  22        231.23        240.70        62.74 o
   1   4  22         52.80         92.57        35.36 o
   2   4  22       1039.06       1025.25        72.96 o
   3   4  22        132.24        109.98        34.50 o
   4   4  22        575.79        728.36        49.15 o
   5   4  22         66.84         12.83        33.19 o
   6   4  22        350.12        481.66        46.59 o
   7   4  22          0.09         -1.26        29.57 o
   8   4  22         33.74         22.32        50.59 o
   9   4  22         77.19        106.93        50.72 o
  10   4  22         23.75          6.28        48.90 o
  11   4  22         19.82         41.84        55.21 o
   1   5  22        207.66        388.43        61.07 o
   2   5  22        251.97        270.91        41.25 o
   3   5  22        933.91        853.53        51.91 o
   4   5  22          9.74         38.34        37.21 o
   5   5  22        790.75        803.82        55.87 o
   6   5  22        332.66        375.85        49.04 o
   7   5  22       1043.17       1173.53       102.36 o
   8   5  22       1081.75       1106.41        71.66 o
   9   5  22        468.23        537.40        69.14 o
  10   5  22        107.23        103.63        62.92 o
   0   6  22        807.11        735.91        73.77 o
   1   6  22        659.37        661.16        50.15 o
   2   6  22        478.20        632.78        49.26 o
   3   6  22        376.85        425.16        47.03 o
   4   6  22        113.70        126.93        40.71 o
   5   6  22         14.57         -3.17        30.64 o
   6   6  22          0.03         40.57        46.36 o
   7   6  22        626.66        690.73        64.56 o
   8   6  22         21.03          4.03        45.88 o
   9   6  22        461.33        489.48        74.24 o
  10   6  22        111.19         54.62        56.36 o
   1   7  22          0.45        -10.49        31.81 o
   2   7  22         29.46         69.98        36.37 o
   3   7  22        641.43        713.37        57.55 o
   4   7  22        166.17        226.70        45.96 o
   5   7  22        102.50        110.24        42.90 o
   6   7  22       1327.16       1321.39        80.10 o
   7   7  22         21.86         39.98        48.33 o
   8   7  22        575.38        704.22        71.41 o
   9   7  22          1.62        -37.85        54.86 o
  10   7  22        198.09        244.14        67.93 o
   0   8  22        360.78        427.17        71.02 o
   1   8  22        800.02        873.93        56.52 o
   2   8  22         47.37         99.92        37.30 o
   3   8  22         71.82        146.75        48.39 o
   4   8  22        259.98        417.30        56.39 o
   5   8  22         78.22        122.64        43.97 o
   6   8  22        100.50        185.02        54.37 o
   7   8  22        100.12        270.76        60.16 o
   8   8  22        916.39        971.08        80.27 o
   9   8  22        233.95        220.93        66.24 o
   1   9  22          4.16         19.24        41.16 o
   2   9  22        411.62        456.45        53.51 o
   3   9  22         72.97         52.64        43.49 o
   4   9  22        559.25        690.28        62.69 o
   5   9  22          2.14        -20.14        43.81 o
   6   9  22         35.62          9.66        42.07 o
   7   9  22         13.53         42.12        48.23 o
   8   9  22         31.92          7.49        45.34 o
   9   9  22         28.15         19.22        51.99 o
   0  10  22       5779.20       5495.83       227.60 o
   1  10  22        522.35        701.08        65.90 o
   2  10  22       6520.43       6536.19       165.14 o
   3  10  22        192.52        164.51        58.25 o
   4  10  22        609.64        710.58        65.61 o
   5  10  22         15.09        -42.70        49.47 o
   6  10  22         88.52         71.00        52.21 o
   7  10  22         20.52         72.19        49.40 o
   8  10  22          8.20         25.42        49.04 o
   1  11  22        264.24        235.77        59.62 o
   2  11  22        201.76        237.49        60.34 o
   3  11  22        557.45        621.66        65.99 o
   4  11  22        603.83        695.37        66.33 o
   5  11  22         55.86         79.84        48.47 o
   6  11  22        560.77        778.51        78.56 o
   7  11  22         56.96        112.48        55.87 o
   0  12  22        472.37        416.62        97.30 o
   1  12  22        363.91        441.34        71.05 o
   2  12  22        267.59        461.36        65.53 o
   3  12  22        646.47        540.83        71.68 o
   4  12  22       1961.85       2229.14       128.16 o
   5  12  22        617.48        780.99        83.87 o
   6  12  22       2506.77       2463.84       120.66 o
   1  13  22         85.02        161.68        57.95 o
   2  13  22        430.00        477.46        71.86 o
   3  13  22        139.48        181.92        61.85 o
   4  13  22       1394.92       1418.72       105.03 o
   5  13  22          9.01        -26.11        58.32 o
   0  14  22         92.73         42.27        92.65 o
   1  14  22        161.03        144.86        59.96 o
   2  14  22       1793.90       1651.48       100.22 o
   3  14  22         24.30         25.28        58.16 o
   1   1  23         56.01         69.80        33.54 o
   2   1  23        493.43        552.29        51.22 o
   3   1  23       1765.19       1757.42        63.25 o
   4   1  23        706.12        600.16        45.52 o
   5   1  23       1747.57       1715.53        70.28 o
   6   1  23        515.52        603.79        46.47 o
   7   1  23        173.10        301.12        47.56 o
   8   1  23       1281.23       1349.74        84.86 o
   9   1  23         20.35         -2.71        40.53 o
  10   1  23        282.38        337.75        58.63 o
   0   2  23          4.47         47.01        44.47 o
   1   2  23        412.58        539.01        44.32 o
   2   2  23         51.87          7.55        31.63 o
   3   2  23         13.43         27.83        34.82 o
   4   2  23        910.76        876.79        58.08 o
   5   2  23        896.48        744.45        50.69 o
   6   2  23        870.99        785.02        54.40 o
   7   2  23       1439.56       1216.83        67.63 o
   8   2  23        288.03        322.42        56.84 o
   9   2  23        221.62        378.60        58.32 o
  10   2  23          4.44         -9.74        49.23 o
   1   3  23        314.68        475.41        50.55 o
   2   3  23        351.91        351.88        41.94 o
   3   3  23        290.67        330.03        40.89 o
   4   3  23        144.05         93.25        35.83 o
   5   3  23        424.67        494.19        50.08 o
   6   3  23         58.81         13.41        36.48 o
   7   3  23       1146.36        917.55        62.04 o
   8   3  23          3.39        -38.07        42.48 o
   9   3  23         35.52        -15.79        47.95 o
  10   3  23         66.71        106.55        54.70 o
   0   4  23        552.32        710.56        72.49 o
   1   4  23       1698.32       1612.38        81.79 o
   2   4  23       1272.09       1401.01        65.81 o
   3   4  23        936.56        891.40        55.49 o
   4   4  23        171.73        174.89        39.12 o
   5   4  23        895.96        882.35        57.03 o
   6   4  23         46.89         87.29        40.36 o
   7   4  23         34.95         51.81        42.40 o
   8   4  23         27.53         14.74        52.35 o
   9   4  23        122.75         95.40        62.82 o
  10   4  23         25.60         37.82        56.20 o
   1   5  23        271.74        258.18        41.66 o
   2   5  23         31.69          0.33        31.93 o
   3   5  23         16.34          4.28        31.09 o
   4   5  23        132.69        133.27        38.42 o
   5   5  23          1.90         28.84        33.46 o
   6   5  23        147.94        232.87        47.96 o
   7   5  23         15.03         61.51        45.54 o
   8   5  23          1.23        119.14        62.43 o
   9   5  23         85.74         60.77        61.98 o
  10   5  23          8.25         27.87        62.68 o
   0   6  23        827.45        967.66       127.24 o
   1   6  23        349.15        402.12        46.24 o
   2   6  23         47.76         42.23        37.23 o
   3   6  23        157.74        180.31        38.48 o
   4   6  23        294.59        349.92        47.60 o
   5   6  23        386.38        468.29        54.10 o
   6   6  23        164.68        212.71        54.42 o
   7   6  23         53.12        101.98        47.92 o
   8   6  23          7.25         44.76        53.07 o
   9   6  23       1798.23       1773.28       117.06 o
   1   7  23         37.76         59.48        36.48 o
   2   7  23        509.19        621.83        52.00 o
   3   7  23          0.01         -4.00        32.81 o
   4   7  23          1.39          4.09        36.69 o
   5   7  23        141.98         42.39        46.68 o
   6   7  23          3.30         25.39        45.79 o
   7   7  23       1078.33       1070.32        79.18 o
   8   7  23         55.80         29.82        48.27 o
   9   7  23         56.12         43.76        57.27 o
   0   8  23         88.02        145.64        63.32 o
   1   8  23        374.48        408.42        52.80 o
   2   8  23       1159.08       1256.32        74.61 o
   3   8  23         14.05         -0.23        41.39 o
   4   8  23        357.00        454.09        55.81 o
   5   8  23         34.65         33.92        44.57 o
   6   8  23          8.13         63.46        47.75 o
   7   8  23          4.16         38.79        49.07 o
   8   8  23        548.55        552.16        70.77 o
   1   9  23        133.99         95.14        45.47 o
   2   9  23        482.22        544.03        62.36 o
   3   9  23        686.21        718.55        62.34 o
   4   9  23        826.63        847.15        70.55 o
   5   9  23       1229.65       1248.31        82.34 o
   6   9  23          0.33          9.43        45.07 o
   7   9  23        353.99        305.38        64.58 o
   8   9  23        172.50        244.96        64.78 o
   0  10  23       3504.25       3548.52       245.10 o
   1  10  23         52.10        212.73        56.46 o
   2  10  23       2858.10       2940.35       114.56 o
   3  10  23         24.14         40.50        46.84 o
   4  10  23       1228.34       1258.31        92.11 o
   5  10  23         18.18         -8.69        47.03 o
   6  10  23         23.95        -29.12        53.25 o
   7  10  23          2.64        -57.44        57.44 o
   1  11  23          0.89        -27.51        49.28 o
   2  11  23        517.19        620.32        74.64 o
   3  11  23       1854.07       1912.53       109.01 o
   4  11  23         65.69        208.67        82.94 o
   5  11  23        921.10       1001.02        88.31 o
   6  11  23          8.81         35.03        51.70 o
   0  12  23        800.94        948.93       117.50 o
   1  12  23         60.43        109.57        53.27 o
   2  12  23        186.55        312.66        68.50 o
   3  12  23         71.31        147.07        61.94 o
   4  12  23        590.95        581.87        98.65 o
   5  12  23        199.71        213.58        63.92 o
   1  13  23          0.22        -45.57        53.68 o
   2  13  23          0.35        -35.49        52.32 o
   3  13  23        121.38        122.77        72.44 o
   0   0  24       2795.65       2622.93       202.40 o
   1   0  24        117.04        143.82        63.09 o
   2   0  24         16.25         73.46        59.53 o
   3   0  24        240.08         93.85        51.73 o
   4   0  24       3419.06       3198.97       135.66 o
   5   0  24          6.14         90.40        51.68 o
   6   0  24       4422.38       4410.95       181.53 o
   7   0  24          4.58         71.35        70.49 o
   8   0  24       5944.57       6026.22       235.38 o
   9   0  24         47.68         -4.79        59.71 o
   1   1  24         64.52         45.81        35.73 o
   2   1  24        215.29        202.29        42.38 o
   3   1  24          6.35        -18.99        36.58 o
   4   1  24        626.54        738.09        57.10 o
   5   1  24        338.40        412.69        45.06 o
   6   1  24        138.73         82.77        37.91 o
   7   1  24        210.12        157.46        49.01 o
   8   1  24         60.61          5.12        40.47 o
   9   1  24          5.13        112.77        70.04 o
   0   2  24       1316.71       1547.58       104.46 o
   1   2  24         86.49        108.33        39.55 o
   2   2  24       3723.56       3628.35       103.89 o
   3   2  24          0.01          9.62        34.58 o
   4   2  24        861.23        896.05        63.79 o
   5   2  24          4.54         48.36        37.72 o
   6   2  24        137.39        213.80       100.69 o
   7   2  24        465.27        450.30        65.04 o
   8   2  24        123.73        182.64        55.20 o
   9   2  24        680.98        817.25        79.06 o
   1   3  24          3.38         62.95        38.32 o
   2   3  24        778.67        837.18        71.68 o
   3   3  24        380.41        568.00        62.11 o
   4   3  24        680.72        745.21        66.19 o
   5   3  24         30.14        -11.12        33.78 o
   6   3  24        757.86        963.11        71.67 o
   7   3  24         55.81         33.26        40.80 o
   8   3  24        318.94        423.60        67.02 o
   9   3  24         44.42        116.22        62.18 o
   0   4  24        194.25        402.04        88.03 o
   1   4  24       2188.70       2171.78        82.15 o
   2   4  24          2.37         32.47        34.07 o
   3   4  24       1904.75       1847.49        77.62 o
   4   4  24          2.72          6.61        34.62 o
   5   4  24         14.26         53.50        37.53 o
   6   4  24        107.81         45.96        42.05 o
   7   4  24        496.04        436.33        69.68 o
   8   4  24        441.96        702.23        87.87 o
   9   4  24        876.94       1057.81        97.85 o
   1   5  24        877.99        851.51        60.16 o
   2   5  24        391.75        488.46        51.51 o
   3   5  24        487.21        620.49        52.57 o
   4   5  24         59.82         82.18        39.94 o
   5   5  24        290.93        400.45        64.41 o
   6   5  24       1424.38       1346.53        88.28 o
   7   5  24        128.79        161.96        57.29 o
   8   5  24        573.70        740.69        88.58 o
   9   5  24          8.11         40.43        71.37 o
   0   6  24         10.68         77.51        57.32 o
   1   6  24        784.17        780.50        59.32 o
   2   6  24          0.11         23.51        37.15 o
   3   6  24       1125.34       1159.47        62.94 o
   4   6  24         72.38         23.11        39.26 o
   5   6  24        944.33        997.19        71.06 o
   6   6  24         71.91         83.00        52.32 o
   7   6  24        776.42        932.12        81.54 o
   8   6  24        180.13        476.67       101.06 o
   1   7  24         52.99        104.55        48.92 o
   2   7  24         40.88         26.19        39.44 o
   3   7  24        398.35        558.18        82.71 o
   4   7  24         77.84         88.50        45.89 o
   5   7  24         79.79         74.25        49.91 o
   6   7  24        748.47       1012.54        78.39 o
   7   7  24        260.02        381.88        64.20 o
   8   7  24        108.04         53.30        60.62 o
   0   8  24        127.54        200.92        65.52 o
   1   8  24         28.43         38.94        41.58 o
   2   8  24        254.87        397.75        57.90 o
   3   8  24        873.08        780.42        70.56 o
   4   8  24        296.67        260.16        54.85 o
   5   8  24        493.20        674.57        70.29 o
   6   8  24          6.29         48.17        48.02 o
   7   8  24       1200.66       1224.46        88.48 o
   1   9  24          4.81         34.02        44.62 o
   2   9  24         91.46         95.41        49.31 o
   3   9  24        431.50        447.57        63.18 o
   4   9  24        103.42        154.82        50.33 o
   5   9  24         20.18         82.23        53.04 o
   6   9  24        161.81        214.10        61.54 o
   0  10  24        843.47        723.61       116.37 o
   1  10  24        983.18       1000.90        82.72 o
   2  10  24        384.74        352.59        63.58 o
   3  10  24       1411.79       1349.43        83.40 o
   4  10  24        186.23        321.87        69.94 o
   5  10  24        139.50        138.36        56.63 o
   6  10  24        560.33        720.20        79.78 o
   1  11  24        245.63        197.72        62.34 o
   2  11  24         84.00         82.23        53.13 o
   3  11  24        783.64        720.32        79.49 o
   4  11  24        128.28        402.93       125.19 o
   0  12  24       4228.44       4152.83       214.81 o
   1  12  24          9.25        -53.21        55.06 o
   2  12  24       3340.75       3619.63       145.59 o
   3  12  24        214.67        286.90        77.43 o
   1   1  25          1.46         -7.97        39.75 o
   2   1  25         61.13         75.67        47.86 o
   3   1  25       1169.34       1215.12        67.74 o
   4   1  25        230.51        216.51        47.21 o
   5   1  25        916.32        847.47        65.69 o
   6   1  25        707.59        823.09        67.74 o
   7   1  25        256.17        240.50        88.52 o
   8   1  25        279.95        324.33        70.01 o
   0   2  25         65.26         98.17        77.82 o
   1   2  25        293.04        303.74        48.40 o
   2   2  25          0.08        -23.98        39.35 o
   3   2  25        349.45        482.61        52.40 o
   4   2  25        874.38        758.22        62.12 o
   5   2  25          5.48         11.80        36.23 o
   6   2  25         77.50        178.48        52.63 o
   7   2  25          0.29        -53.04        56.85 o
   8   2  25          2.57         49.77        56.53 o
   1   3  25         42.95         57.84        40.03 o
   2   3  25        219.18        311.93        49.14 o
   3   3  25          7.01         24.49        39.05 o
   4   3  25        815.18        913.95        65.40 o
   5   3  25        365.27        488.36        55.48 o
   6   3  25        605.65        770.22        69.19 o
   7   3  25        227.75        168.09        55.91 o
   8   3  25         96.31         78.37        60.07 o
   0   4  25        937.45        930.63        88.49 o
   1   4  25        124.98        237.00        57.39 o
   2   4  25       1268.94       1365.29        71.19 o
   3   4  25          2.43        -16.21        37.56 o
   4   4  25        522.42        501.56        55.88 o
   5   4  25        152.20        226.51        48.44 o
   6   4  25         37.97        100.03        46.55 o
   7   4  25        430.26        598.13        88.75 o
   8   4  25         39.66        -18.02        55.61 o
   1   5  25          0.63         38.33        38.92 o
   2   5  25          0.80         51.36        38.21 o
   3   5  25        116.00        134.61        46.68 o
   4   5  25         14.79        -17.16        37.80 o
   5   5  25         69.01         98.04        60.07 o
   6   5  25         95.66         60.70        51.75 o
   7   5  25         45.08         11.07        56.37 o
   8   5  25        185.93        324.38        95.10 o
   0   6  25       1288.57       1592.98       128.05 o
   1   6  25        392.38        454.55        51.05 o
   2   6  25        276.76        302.43        50.29 o
   3   6  25       1088.85       1081.93        64.85 o
   4   6  25         60.97        103.60        45.53 o
   5   6  25        545.42        764.44        75.05 o
   6   6  25        719.59        801.10        81.45 o
   7   6  25          8.75        126.49        61.97 o
   1   7  25          1.69          5.04        40.34 o
   2   7  25        272.45        256.83        53.96 o
   3   7  25        240.40        285.94        53.74 o
   4   7  25        653.21        847.98        73.18 o
   5   7  25        572.71        594.28        69.17 o
   6   7  25         60.11        227.88        70.04 o
   7   7  25        243.83        323.25        76.59 o
   0   8  25         79.72        103.00        78.76 o
   1   8  25        120.59         83.21        49.26 o
   2   8  25       1437.87       1328.85        86.14 o
   3   8  25        153.83        161.17        57.52 o
   4   8  25        773.06        806.50        73.73 o
   5   8  25        120.13        109.98        53.51 o
   6   8  25        398.62        378.53        65.15 o
   1   9  25          0.04        -51.28        51.28 o
   2   9  25        334.80        409.15        63.40 o
   3   9  25         35.02         45.95        46.28 o
   4   9  25         70.08        141.65        60.87 o
   5   9  25         51.13         62.08        54.18 o
   0  10  25        251.66        149.94        86.08 o
   1  10  25         59.67         14.82        55.62 o
   2  10  25         26.40        -30.94        55.00 o
   3  10  25          1.74         -5.76        44.16 o
   4  10  25        504.95        590.93        93.56 o
   1  11  25        478.00        457.83        73.81 o
   2  11  25         32.87         89.39        62.94 o
   0   0  26       8704.48       8214.92       576.82 o
   1   0  26        650.35        834.46       117.66 o
   2   0  26       1747.38       1552.50       126.30 o
   3   0  26       1455.54       1529.07       122.34 o
   4   0  26       1896.36       1923.66       140.43 o
   5   0  26        348.79        468.91        90.48 o
   6   0  26         10.42        -56.77        77.98 o
   7   0  26        801.28        729.55       177.15 o
   1   1  26       1428.59       1176.22        75.69 o
   2   1  26         13.70          0.35        48.16 o
   3   1  26        140.25        149.06        53.96 o
   4   1  26        202.59        355.01        76.01 o
   5   1  26        179.06        269.52        55.92 o
   6   1  26         81.97         58.61        58.06 o
   7   1  26        199.38        220.20        70.75 o
   0   2  26          3.11        146.92        68.41 o
   1   2  26       1775.28       1791.74        88.34 o
   2   2  26         12.01         16.34        52.17 o
   3   2  26       1783.67       1723.28        91.13 o
   4   2  26        199.63        240.58        52.24 o
   5   2  26        187.86        244.09        50.97 o
   6   2  26        706.71        858.23        75.50 o
   7   2  26         19.71        -21.91        55.27 o
   1   3  26         13.35         35.76        45.86 o
   2   3  26         20.09         11.31        37.21 o
   3   3  26         18.69         26.04        40.10 o
   4   3  26          4.93        147.16        66.27 o
   5   3  26         20.60         10.54        42.74 o
   6   3  26          1.97        -30.48        48.30 o
   7   3  26        397.36        486.29        81.96 o
   0   4  26          3.87         70.34        69.15 o
   1   4  26         22.89         15.49        42.15 o
   2   4  26        172.60        210.90        51.55 o
   3   4  26        690.75        730.07        62.71 o
   4   4  26        109.20        132.81        47.36 o
   5   4  26        494.20        539.29        66.62 o
   6   4  26        175.81        118.26        59.98 o
   7   4  26        880.47        905.16        92.45 o
   1   5  26         25.21         64.05        44.62 o
   2   5  26        269.49        194.34        47.09 o
   3   5  26        897.86        967.88        74.52 o
   4   5  26         13.19         52.80        53.59 o
   5   5  26        345.75        433.01        71.13 o
   6   5  26         10.31        112.65        58.86 o
   0   6  26         66.02         92.27        64.35 o
   1   6  26        539.74        694.83        61.08 o
   2   6  26         87.07        158.92        42.88 o
   3   6  26        407.73        537.24        71.35 o
   4   6  26          0.20         22.30        45.63 o
   5   6  26        866.95        928.50        82.19 o
   6   6  26         32.42         -3.75        48.07 o
   1   7  26        901.64        866.57        73.01 o
   2   7  26          6.86         22.69        45.75 o
   3   7  26        574.01        552.65        67.33 o
   4   7  26        142.50         44.65        56.69 o
   5   7  26        715.76        717.76        84.52 o
   0   8  26          9.11         97.28        78.60 o
   1   8  26       3037.11       3164.64       129.40 o
   2   8  26        111.56         76.17        49.61 o
   3   8  26       1536.69       1544.25        88.07 o
   4   8  26        194.98        182.93        63.78 o
   1   9  26        152.70        106.98        56.68 o
   2   9  26         64.59          3.80        52.89 o
   3   9  26        214.40        215.12        69.91 o
   0  10  26        934.29        830.57       148.19 o
   1   1  27        596.74        655.21        67.09 o
   2   1  27         20.85         89.49        51.40 o
   3   1  27         45.34         76.97        49.42 o
   4   1  27        796.94        820.15        74.17 o
   5   1  27         48.97         24.71        50.38 o
   6   1  27       2206.55       2091.79       128.56 o
   0   2  27        117.87        174.60        74.86 o
   1   2  27         20.62         29.04        47.33 o
   2   2  27        479.90        613.81        65.96 o
   3   2  27        249.87        342.56        61.89 o
   4   2  27       1493.32       1447.40        89.94 o
   5   2  27        150.33        207.36        62.78 o
   6   2  27        653.33        714.71        85.26 o
   1   3  27        232.72        270.07        62.54 o
   2   3  27        284.78        355.95        63.90 o
   3   3  27         94.97         44.74        49.25 o
   4   3  27        496.99        599.72        66.78 o
   5   3  27        175.51        148.03        58.46 o
   0   4  27         56.79         51.12        69.01 o
   1   4  27       1087.48       1059.51        79.07 o
   2   4  27         43.15        137.14        53.92 o
   3   4  27        660.06        880.85        81.51 o
   4   4  27          9.40         -3.85        47.38 o
   5   4  27        521.74        618.57        78.31 o
   1   5  27          8.49         24.83        48.92 o
   2   5  27         76.63        102.65        50.99 o
   3   5  27        116.51        183.63        55.44 o
   4   5  27          7.37          1.50        46.95 o
   5   5  27         15.80        -50.36        51.94 o
   0   6  27       1103.36       1127.04       132.31 o
   1   6  27        263.85        414.44        68.24 o
   2   6  27        512.12        568.77        72.93 o
   3   6  27         47.92          6.54        46.21 o
   4   6  27         86.29         61.31        58.08 o
   1   7  27          0.07        -41.23        54.66 o
   2   7  27        644.93        721.63        81.02 o
   3   7  27        134.71         74.79        53.62 o
   0   8  27        557.85        607.15       125.20 o
   1   8  27         32.03        110.44        62.93 o
   0   0  28       3623.44       3764.44       279.34 o
   1   0  28         62.44         38.07        66.67 o
   2   0  28        119.75         90.19        72.71 o
   3   0  28        492.80        731.74       107.17 o
   4   0  28       1031.73       1018.52       136.81 o
   1   1  28          0.40         -1.29        44.75 o
   2   1  28        610.20        734.34        79.01 o
   3   1  28        298.13        396.32        65.41 o
   4   1  28         18.15        -23.81        47.49 o
   0   2  28         74.50        145.57        80.73 o
   1   2  28          3.28          1.38        48.64 o
   2   2  28          6.18         15.79        56.13 o
   3   2  28         11.70         65.14        52.11 o
   4   2  28        187.65        149.54        60.42 o
   1   3  28          0.73          4.03        43.70 o
   2   3  28          7.39         74.05        50.92 o
   3   3  28         52.70         53.10        49.48 o
   0   4  28         25.20        216.12        90.25 o
   1   4  28       3778.37       3669.93       134.85 o
   2   4  28         48.11         43.94        52.82 o
   3   4  28       1124.86       1164.73        90.56 o
   1   5  28        203.92        215.66        62.08 o
   2   5  28         71.78        155.46        64.27 o
                                                
