# Supplementary material for: Crystal structures of bis­[2-(di­phenyl­phosphino­thio­yl)phen­yl] ether and bis­{2-[diphen­yl(selanyl­idene)phosphan­yl]phen­yl} ether
Source: Acta Crystallogr Sect E Struct Rep Online. 2014 Nov 19;70(Pt 12):536–40. doi: 10.1107/S1600536814023988 (PMC4257402; doi:10.1107/S1600536814023988)
Supplement: Supplementary file 3 [file e-70-00536-2sup3.hkl]

#
# h,k,l, Fc-squared, Fo-squared, sigma(Fo-squared), status flag
#
data_2
_shelx_title ' User-defined'
_shelx_refln_list_code          4
_shelx_F_calc_maximum      478.17
_exptl_crystal_F_000      1400.00
_reflns_d_resolution_high  0.7701

loop_
 _space_group_symop_operation_xyz
 'x, y, z'
 '-x, y, -z+1/2'
 'x+1/2, y+1/2, z'
 '-x+1/2, y+1/2, -z+1/2'
 '-x, -y, -z'
 'x, -y, z-1/2'
 '-x+1/2, -y+1/2, -z'
 'x+1/2, -y+1/2, z-1/2'

_cell_length_a    14.0964
_cell_length_b    13.0854
_cell_length_c    17.5918
_cell_angle_alpha  90.000
_cell_angle_beta  109.226
_cell_angle_gamma  90.000

_shelx_F_squared_multiplier     1.000

loop_
 _refln_index_h
 _refln_index_k
 _refln_index_l
 _refln_F_squared_calc
 _refln_F_squared_meas
 _refln_F_squared_sigma
 _refln_observed_status
   2   0   0      57999.12      54414.36       367.33 o
   4   0   0      15640.68      16854.09       196.25 o
   6   0   0     105807.16     105218.45      1547.65 o
   8   0   0      16898.38      17579.16       313.71 o
  10   0   0       3974.88       4285.75       126.01 o
  12   0   0       9955.20       9492.90       274.39 o
  14   0   0       9421.70       9425.32       302.65 o
  16   0   0       1832.94       1865.67       265.18 o
   3   1   0      19873.96      20355.09       139.64 o
   5   1   0       3899.35       3799.28        48.06 o
   7   1   0        436.29        412.38        25.29 o
   9   1   0       1554.02       1688.85        48.49 o
  11   1   0          4.17          4.02        23.59 o
  13   1   0       3927.91       3760.21       108.63 o
  15   1   0        629.47        597.20        59.10 o
  17   1   0        368.62        778.16       143.67 o
   0   2   0      53394.27      50866.29       884.11 o
   2   2   0      15571.33      15532.94       132.34 o
   4   2   0        553.48        573.84        25.70 o
   6   2   0      43031.15      43155.29       433.69 o
   8   2   0       6021.29       6075.52        92.80 o
  10   2   0       4896.02       4920.04       110.83 o
  12   2   0      10890.57      10589.28       195.68 o
  14   2   0       1583.58       1561.10        78.16 o
  16   2   0       1133.09        996.53       183.65 o
   1   3   0      64426.33      65129.03       584.80 o
   3   3   0       4140.86       4583.67        47.01 o
   5   3   0       8046.06       8069.82        88.23 o
   7   3   0      37048.46      37269.12       422.23 o
   9   3   0       4056.26       3983.92        82.56 o
  11   3   0        701.66        696.80        46.44 o
  13   3   0      20839.73      20495.40       504.02 o
  15   3   0        308.41        370.61        67.61 o
  17   3   0        538.11        761.60       245.57 o
   0   4   0      32388.54      30694.72       730.23 o
   2   4   0        547.71        613.49        23.33 o
   4   4   0         85.09        108.22        23.01 o
   6   4   0       6684.53       7040.00        89.23 o
   8   4   0       3186.59       3270.68        68.10 o
  10   4   0        896.64        954.69        57.51 o
  12   4   0        286.49        363.51        42.13 o
  14   4   0         61.68        224.68        44.08 o
  16   4   0        161.43        430.14       193.02 o
   1   5   0      29478.31      28762.00       317.23 o
   3   5   0       3258.00       3044.98        38.91 o
   5   5   0      21997.64      22990.41       241.36 o
   7   5   0      35162.82      34790.39       423.01 o
   9   5   0         95.61        146.53        26.06 o
  11   5   0         79.75         56.54        29.37 o
  13   5   0       8318.99       8151.22       194.34 o
  15   5   0         34.77         25.06        69.46 o
   0   6   0      11146.35      10791.04       176.95 o
   2   6   0       2430.97       2348.70       108.75 o
   4   6   0       2216.18       2152.34        90.97 o
   6   6   0       4472.56       4358.28        70.56 o
   8   6   0          0.34         91.83        42.28 o
  10   6   0       2328.82       2466.89        73.90 o
  12   6   0         40.64         53.72        31.14 o
  14   6   0         39.87        -45.51        45.51 o
  16   6   0       3141.47       2954.57       283.32 o
   1   7   0       9497.64       9554.15       224.65 o
   3   7   0       1359.74       1451.11        51.04 o
   5   7   0       1456.04       1320.12        47.13 o
   7   7   0       4346.24       4010.75        77.34 o
   9   7   0        639.62        634.32        48.25 o
  11   7   0        239.59        258.45        39.98 o
  13   7   0       1831.58       1843.73       126.98 o
  15   7   0        430.43        273.42        93.20 o
   0   8   0      21136.29      20212.84       305.89 o
   2   8   0       1392.17       1273.69        64.17 o
   4   8   0       3841.83       3812.94       145.82 o
   6   8   0      26807.62      27092.24       448.15 o
   8   8   0        511.30        513.49        57.77 o
  10   8   0      10300.20      10252.38       262.33 o
  12   8   0       4719.73       4491.75       166.41 o
  14   8   0       1426.40       1549.90       137.19 o
   1   9   0       6057.29       6188.31       229.60 o
   3   9   0       9138.27       8921.86       175.32 o
   5   9   0        207.03        264.81        38.22 o
   7   9   0        355.50        360.71        46.23 o
   9   9   0       4570.46       4502.50       132.48 o
  11   9   0        765.70        849.34        72.52 o
  13   9   0         37.78         14.68        62.15 o
   0  10   0       6862.83       6650.29       169.11 o
   2  10   0        550.73        567.79        43.87 o
   4  10   0        707.78        777.50        64.74 o
   6  10   0       5961.61       5911.48       156.56 o
   8  10   0          1.62         41.27        37.45 o
  10  10   0       2235.27       2201.72       141.36 o
  12  10   0       2198.10       2287.79       145.82 o
   1  11   0        924.46        848.91        72.18 o
   3  11   0      16759.15      16313.71       312.83 o
   5  11   0       1209.78       1174.69        68.55 o
   7  11   0       1471.38       1470.57       119.08 o
   9  11   0       4247.91       4382.45       158.86 o
  11  11   0       2532.06       2600.04       170.29 o
  13  11   0        899.04       1056.92       148.69 o
   0  12   0        885.13       1162.95       132.57 o
   2  12   0         23.04         11.19        43.91 o
   4  12   0         15.85         -7.62        36.44 o
   6  12   0       1152.69       1327.65        84.76 o
   8  12   0         60.77        140.60        49.86 o
  10  12   0        185.50        253.18        81.17 o
  12  12   0       1080.29       1130.41       150.27 o
   1  13   0        515.18        727.94       103.86 o
   3  13   0       4734.49       4774.94       203.66 o
   5  13   0         10.17         34.10        41.90 o
   7  13   0       1042.63        871.47        82.13 o
   9  13   0       2428.60       2585.90       230.84 o
  11  13   0        106.58         50.46        74.58 o
   0  14   0        108.12        107.16       150.59 o
   2  14   0       1069.32       1288.06       179.60 o
   4  14   0       1657.34       1569.94       130.32 o
   6  14   0        591.54        686.40        96.87 o
   8  14   0       1302.90       1562.03       180.85 o
   1  15   0        133.14        167.74        71.95 o
   3  15   0       1047.85       1354.52       119.23 o
   5  15   0         65.72         40.34        60.16 o
   7  15   0        278.82        235.48       103.16 o
   0  16   0         74.86        -28.26        91.26 o
   2  16   0       1790.98       1902.44       228.59 o
   4  16   0       1698.22       1571.65       152.25 o
 -17   1   1         49.53        247.26        80.75 o
 -15   1   1       2585.58       2725.40       162.97 o
 -13   1   1       8860.83       8993.65       182.50 o
 -11   1   1       5021.72       5120.81       108.91 o
  -9   1   1       7923.59       7496.97       111.99 o
  -7   1   1       7505.30       7688.33        94.42 o
  -5   1   1      23426.51      23774.25       205.99 o
  -3   1   1        674.53        698.80        17.01 o
   3   1   1      22222.04      22929.01       168.84 o
   5   1   1       4556.69       4987.81        62.90 o
   7   1   1      24336.85      22972.55       262.72 o
   9   1   1        817.33       1049.38        43.54 o
  11   1   1       4418.24       4649.82       108.15 o
  13   1   1      13519.75      13335.06       259.15 o
  15   1   1       2840.61       2413.33        97.79 o
 -16   2   1        649.71        668.91        84.12 o
 -14   2   1        627.31        631.04        55.08 o
 -12   2   1       9884.04       9923.50       215.62 o
 -10   2   1       4681.80       4710.78        90.14 o
  -8   2   1       6671.16       6972.26        98.10 o
  -6   2   1      12807.05      12537.66       130.05 o
  -4   2   1        188.51        213.74        34.67 o
  -2   2   1      14147.96      14005.22       125.29 o
   0   2   1      17476.97      17436.58        96.30 o
   2   2   1       4311.88       4353.02        56.87 o
   4   2   1      34494.84      36014.71       303.29 o
   6   2   1       1513.43       1269.93        33.45 o
   8   2   1       5004.03       4746.22        80.71 o
  10   2   1       3742.07       3705.21       107.29 o
  12   2   1       2041.80       1886.92        93.76 o
  14   2   1       5839.85       5754.73       151.87 o
  16   2   1        786.36        665.66       122.89 o
 -17   3   1         15.92        -64.37        73.51 o
 -15   3   1       2255.98       2084.48        95.20 o
 -13   3   1        585.44        535.51        43.55 o
 -11   3   1       5166.58       5380.13       113.32 o
  -9   3   1        516.50        423.39        44.21 o
  -7   3   1        808.43        828.28        40.65 o
  -5   3   1      21923.37      22431.63       208.90 o
  -3   3   1        477.95        518.70        24.16 o
  -1   3   1       7391.93       7916.64       208.29 o
   1   3   1       2256.34       2448.83        41.77 o
   3   3   1         15.36         32.70        11.01 o
   5   3   1         16.11         21.44        13.52 o
   7   3   1       2294.60       1975.23        53.51 o
   9   3   1          1.54         -6.96        21.98 o
  11   3   1       2140.53       2122.52        69.93 o
  13   3   1       1036.46        907.44        63.56 o
  15   3   1        878.87        877.23        77.94 o
 -16   4   1       1501.44       1650.76       232.72 o
 -14   4   1          5.94         86.12        44.32 o
 -12   4   1      19593.41      19564.00       342.91 o
 -10   4   1       2145.49       2178.21        63.89 o
  -8   4   1       8936.53       8641.88       126.08 o
  -6   4   1      68886.27      70318.49       770.30 o
  -4   4   1          3.17         20.08        13.23 o
  -2   4   1     113953.29     114671.16      1038.70 o
   0   4   1      22090.59      21204.22       312.87 o
   2   4   1       6950.89       7104.31        86.86 o
   4   4   1      18384.21      18159.35       165.46 o
   6   4   1      12300.90      12139.53       139.60 o
   8   4   1      20942.31      21021.16       274.99 o
  10   4   1       8394.17       8656.89       153.27 o
  12   4   1        211.44        325.26        58.53 o
  14   4   1      14293.80      14257.30       343.86 o
  16   4   1        926.39        839.51       142.71 o
 -15   5   1       2658.84       2731.47       133.97 o
 -13   5   1         16.69        101.02        45.12 o
 -11   5   1       1371.87       1358.07        59.96 o
  -9   5   1       5235.34       5410.54       100.87 o
  -7   5   1        870.67       1073.26        35.40 o
  -5   5   1       3510.59       3632.66        58.01 o
  -3   5   1       8287.83       7927.72        85.89 o
  -1   5   1       1072.88       1209.08        42.57 o
   1   5   1      11901.93      12427.00       273.29 o
   3   5   1       2345.23       2363.38        48.13 o
   5   5   1      12495.01      13311.82       144.87 o
   7   5   1        131.99        219.34        39.73 o
   9   5   1        781.95        756.00        39.43 o
  11   5   1       2011.41       2084.70        71.71 o
  13   5   1        334.28        453.25        51.51 o
  15   5   1         74.78         58.73        56.69 o
 -16   6   1       3462.62       3417.54       671.42 o
 -14   6   1        335.46        410.21        88.34 o
 -12   6   1       8048.67       7587.44       165.51 o
 -10   6   1        551.46        642.28        82.72 o
  -8   6   1        250.40        239.21        27.98 o
  -6   6   1      16502.84      16480.04       206.47 o
  -4   6   1        520.24        470.34        35.98 o
  -2   6   1      14171.52      14340.28       265.76 o
   0   6   1      11020.22      10348.59       134.95 o
   2   6   1       5150.06       5314.08        89.70 o
   4   6   1      30152.59      31092.30       403.44 o
   6   6   1       2652.78       2362.60        74.47 o
   8   6   1       6447.72       6151.90       110.18 o
  10   6   1       7616.58       7647.79       142.06 o
  12   6   1         18.48         11.97        30.26 o
  14   6   1       1945.88       2206.03       141.83 o
 -15   7   1       4474.54       4453.14       231.02 o
 -13   7   1       1256.75       1039.04        83.88 o
 -11   7   1         17.42         39.21        32.72 o
  -9   7   1       5516.45       5651.76       116.16 o
  -7   7   1       3746.60       3945.75        81.64 o
  -5   7   1       1048.21        924.61        57.34 o
  -3   7   1      31807.20      32574.77       456.23 o
  -1   7   1       6060.50       6398.49       120.63 o
   1   7   1      18124.91      17992.44       272.77 o
   3   7   1       8449.61       8737.95       143.17 o
   5   7   1       5679.41       5636.72       121.91 o
   7   7   1      19527.44      19163.51       256.23 o
   9   7   1        823.50        818.92        42.49 o
  11   7   1       7205.32       6935.23       169.87 o
  13   7   1       1534.02       1831.41       158.48 o
  15   7   1         89.53        138.16        73.83 o
 -14   8   1         56.53         82.59       114.59 o
 -12   8   1        735.68        672.77        61.11 o
 -10   8   1         10.84         24.33        37.26 o
  -8   8   1        716.17        787.54        54.18 o
  -6   8   1       5266.25       5295.95       123.22 o
  -4   8   1        914.77        946.46        53.09 o
  -2   8   1         46.64         48.52        14.26 o
   0   8   1       4074.18       4191.33        72.80 o
   2   8   1          7.24          3.34        29.62 o
   4   8   1        196.88        323.31        36.06 o
   6   8   1         42.92         77.31        33.92 o
   8   8   1         15.82         26.74        36.03 o
  10   8   1          4.42        110.01        76.10 o
  12   8   1        194.76        335.82        70.15 o
  14   8   1        941.82        976.36       128.19 o
 -13   9   1       1287.05       1115.18        97.29 o
 -11   9   1       1029.66        939.91        67.85 o
  -9   9   1       8969.01       8877.04       213.02 o
  -7   9   1        429.01        406.46        46.67 o
  -5   9   1       4366.08       4511.77       116.09 o
  -3   9   1      14758.14      15122.90       417.35 o
  -1   9   1        265.82        269.26        30.92 o
   1   9   1       8556.14       8028.89       280.81 o
   3   9   1       4627.93       4601.31       110.39 o
   5   9   1       2532.58       2629.46       101.61 o
   7   9   1       2842.26       2825.97        93.34 o
   9   9   1        353.26        526.17        50.95 o
  11   9   1       2971.05       3125.70       149.17 o
  13   9   1       2556.43       2468.61       149.89 o
 -14  10   1        336.98        236.40        97.19 o
 -12  10   1         33.26        219.04       154.82 o
 -10  10   1       2229.86       2133.44       107.48 o
  -8  10   1       5243.84       5127.78       168.45 o
  -6  10   1         40.67         72.12        37.70 o
  -4  10   1       6377.69       6585.26       159.61 o
  -2  10   1      13312.05      13223.29       240.62 o
   0  10   1        526.13        578.43        60.54 o
   2  10   1       1249.67       1262.15        59.88 o
   4  10   1        737.66        748.18        59.35 o
   6  10   1         14.02        -21.23        34.76 o
   8  10   1         45.04         60.31        38.26 o
  10  10   1       2038.09       1973.59        98.98 o
  12  10   1         67.37        130.85       118.33 o
 -13  11   1        696.50       1041.49       142.59 o
 -11  11   1          8.73        119.38        50.46 o
  -9  11   1       1458.66       1677.63       184.69 o
  -7  11   1         54.15         83.97        44.15 o
  -5  11   1         79.49        135.69        43.25 o
  -3  11   1       1673.78       1859.33        77.48 o
  -1  11   1       2511.29       2712.79       265.00 o
   1  11   1       1447.63       1673.87        71.98 o
   3  11   1        291.71        442.36        82.42 o
   5  11   1       1191.76       1263.59       110.04 o
   7  11   1       2007.64       2177.18       111.58 o
   9  11   1         73.79          7.10        40.09 o
  11  11   1         16.10        188.23        67.76 o
 -12  12   1        604.80        651.58       120.33 o
 -10  12   1       1546.76       1623.43       100.09 o
  -8  12   1       1838.67       2046.15       107.92 o
  -6  12   1         89.57        141.09        47.98 o
  -4  12   1       1655.45       1645.26       127.85 o
  -2  12   1       3391.89       3415.97       148.86 o
   0  12   1       4717.22       4787.28       181.88 o
   2  12   1        114.14        195.15        84.99 o
   4  12   1      17606.73      17285.23       393.61 o
   6  12   1         13.29         94.04        46.22 o
   8  12   1       1401.97       1260.45        84.73 o
  10  12   1       4144.11       4347.64       210.60 o
 -11  13   1        357.80        391.57       147.98 o
  -9  13   1       2227.80       1918.71       115.39 o
  -7  13   1        501.57        721.12        78.80 o
  -5  13   1         11.12        110.23        80.66 o
  -3  13   1       1373.10       1394.02       135.31 o
  -1  13   1       2476.60       2521.44       237.86 o
   1  13   1        110.29        167.84        61.75 o
   3  13   1        526.05        784.91        96.04 o
   5  13   1       1601.65       1489.07        96.25 o
   7  13   1          2.47        -48.70        48.70 o
   9  13   1        443.69        374.93        83.54 o
 -10  14   1        468.74        536.59       140.68 o
  -8  14   1       2497.99       2914.88       184.31 o
  -6  14   1        316.45        347.75        75.46 o
  -4  14   1        422.01        592.50        86.75 o
  -2  14   1       2894.70       3238.92       168.78 o
   0  14   1        157.03        244.67        73.39 o
   2  14   1         21.38        -10.10        53.06 o
   4  14   1       1448.42       1692.19       134.68 o
   6  14   1          5.04        -32.51        50.71 o
   8  14   1        320.14        441.59        84.00 o
  -7  15   1        105.75        318.32       265.25 o
  -5  15   1        517.31        461.62        85.24 o
  -3  15   1       4325.20       4589.30       226.02 o
  -1  15   1       1469.14       1627.94       185.40 o
   1  15   1         86.17        170.44        88.39 o
   3  15   1       1650.90       1608.34       187.53 o
   5  15   1       1393.35       1361.81       131.69 o
   7  15   1        250.82        164.90        96.46 o
  -6  16   1         14.00        115.68        91.22 o
  -4  16   1        159.26        209.15        85.30 o
  -2  16   1         11.01         65.17        63.87 o
   0  16   1        581.63        702.60       106.30 o
   2  16   1         46.97         40.90        66.02 o
   4  16   1        143.65        302.83       107.39 o
 -16   0   2         56.84         32.82        78.29 o
 -14   0   2      12686.64      12513.51       551.00 o
 -12   0   2       9686.08       9607.87       237.99 o
 -10   0   2       2087.46       2236.16        81.41 o
  -8   0   2      36098.08      36035.77       555.57 o
  -6   0   2       7474.86       7772.71       138.04 o
  -4   0   2       4702.79       4795.15        84.02 o
  -2   0   2       9839.93      10032.66       131.53 o
   2   0   2        243.46        275.80        15.38 o
   4   0   2     119038.68     116514.66      1531.54 o
   6   0   2      24153.53      26519.35       413.13 o
   8   0   2      34582.17      34581.17       622.88 o
  10   0   2       4305.64       4217.85       151.86 o
  12   0   2       9134.70       9384.72       275.95 o
  14   0   2       4973.83       4840.24       274.68 o
  16   0   2        291.55        275.89       144.59 o
 -17   1   2       2757.17       2607.27       180.63 o
 -15   1   2         88.73        181.37        56.61 o
 -13   1   2        763.82        741.15        57.10 o
 -11   1   2        649.21        653.63        50.98 o
  -9   1   2       7283.66       7555.45       115.79 o
  -7   1   2        231.36        223.05        18.44 o
  -5   1   2       3870.64       3848.91        44.76 o
  -3   1   2       1391.93       1400.08        22.90 o
   1   1   2        879.33        897.22        16.17 o
   3   1   2      19460.16      20195.85       156.53 o
   5   1   2       4885.37       4964.77        64.94 o
   7   1   2        881.38        798.97        31.73 o
   9   1   2       5296.47       5619.19       106.97 o
  11   1   2        642.21        624.56        42.65 o
  13   1   2        379.16        419.35        48.19 o
  15   1   2        489.29        564.88        63.08 o
 -16   2   2       2524.18       2355.99       145.07 o
 -14   2   2       3450.05       3358.95       137.60 o
 -12   2   2       5179.42       5056.18       151.01 o
 -10   2   2         10.20         32.98        21.55 o
  -8   2   2      23312.54      23259.39       272.70 o
  -6   2   2       3375.06       3281.18        47.63 o
  -4   2   2      18793.59      18942.90       150.43 o
  -2   2   2     228646.81     210507.44      2094.99 o
   0   2   2       3417.09       3505.35        32.22 o
   2   2   2      66424.34      64403.78       550.21 o
   4   2   2      24159.52      24801.11       215.72 o
   6   2   2       3312.53       3379.74        54.91 o
   8   2   2       8020.17       7771.51       122.45 o
  10   2   2        790.88        789.01        42.54 o
  12   2   2       2163.34       2355.06        82.83 o
  14   2   2       1665.61       1731.82        95.07 o
  16   2   2        451.00        811.46       230.22 o
 -17   3   2       1266.06       1104.57       122.24 o
 -15   3   2       3385.35       3334.17       149.84 o
 -13   3   2        580.53        683.30        82.82 o
 -11   3   2       3680.69       3530.60        81.08 o
  -9   3   2      10393.43      10302.53       145.88 o
  -7   3   2       6488.30       6580.18        85.43 o
  -5   3   2      32298.44      32292.34       295.16 o
  -3   3   2       4884.94       5174.35        70.33 o
  -1   3   2      44199.13      44520.61       733.49 o
   1   3   2      29943.46      29071.46       309.97 o
   3   3   2       1921.99       1923.16        26.46 o
   5   3   2      19373.80      19053.19       191.88 o
   7   3   2       7245.81       7458.46       106.35 o
   9   3   2       2607.71       2535.98        65.11 o
  11   3   2       6782.43       6771.44       148.69 o
  13   3   2         34.24         99.89        38.68 o
  15   3   2       1831.31       1986.88       132.03 o
 -16   4   2          3.57          4.76        52.86 o
 -14   4   2       1324.31       1283.59        73.31 o
 -12   4   2         92.38        105.29        30.24 o
 -10   4   2        241.58        267.15        29.51 o
  -8   4   2        160.51        115.96        21.80 o
  -6   4   2          5.98         48.21        19.61 o
  -4   4   2      23193.65      25419.65       375.08 o
  -2   4   2      14152.89      14314.93       344.02 o
   0   4   2       1876.59       1809.60        65.84 o
   2   4   2         81.43         74.19        16.32 o
   4   4   2       1940.09       1948.76        35.93 o
   6   4   2       2619.84       2831.53        52.89 o
   8   4   2        113.65        163.25        26.99 o
  10   4   2       1186.59       1378.53        56.49 o
  12   4   2        444.11        487.55        45.38 o
  14   4   2         37.92        130.17        46.04 o
  16   4   2        333.55        279.52       156.06 o
 -15   5   2       6369.74       6012.24       205.89 o
 -13   5   2        697.76        662.61        71.56 o
 -11   5   2       6336.60       6300.10       133.91 o
  -9   5   2       9600.58       9486.51       157.91 o
  -7   5   2       1050.86       1007.29        46.48 o
  -5   5   2        684.00        409.74        36.72 o
  -3   5   2      49892.79      54242.18       989.78 o
  -1   5   2      21365.29      21508.97       243.06 o
   1   5   2       9238.28       8641.43       111.71 o
   3   5   2          1.83         56.69        20.55 o
   5   5   2      19446.80      18614.87       200.77 o
   7   5   2       9281.03       9036.01       127.68 o
   9   5   2       1709.93       1490.27        58.50 o
  11   5   2      17496.97      17169.30       305.46 o
  13   5   2        123.06        193.53        51.96 o
  15   5   2       2050.53       2071.86       173.19 o
 -16   6   2        419.95        386.05       124.54 o
 -14   6   2       2776.68       2551.95       107.11 o
 -12   6   2       7210.39       7055.14       152.76 o
 -10   6   2       1826.56       1886.40        62.21 o
  -8   6   2       2764.76       2774.52        70.70 o
  -6   6   2       9225.23       9779.33       153.87 o
  -4   6   2       6066.07       6372.77        89.61 o
  -2   6   2        563.93        449.76        36.22 o
   0   6   2       2793.23       2775.50       123.98 o
   2   6   2       6705.75       6761.85       132.93 o
   4   6   2       7332.94       7351.76       120.85 o
   6   6   2         10.04          9.90        23.64 o
   8   6   2      13852.40      13895.80       201.06 o
  10   6   2       3570.71       3346.16        95.07 o
  12   6   2       3749.03       3554.16       130.91 o
  14   6   2       3023.93       2876.65       155.10 o
 -15   7   2       1588.58       1488.38       130.81 o
 -13   7   2         21.13         52.42        34.43 o
 -11   7   2        622.00        661.16        49.95 o
  -9   7   2        493.81        567.31        61.95 o
  -7   7   2       4360.38       4849.62       116.53 o
  -5   7   2        268.14        302.97        51.02 o
  -3   7   2        904.04        670.63        70.05 o
  -1   7   2       6869.01       6887.29        84.80 o
   1   7   2         31.13         40.96        24.07 o
   3   7   2       2434.95       2564.75        83.22 o
   5   7   2       8251.20       8512.64       154.81 o
   7   7   2       1364.47       1406.25        66.23 o
   9   7   2          4.68        -31.16        31.16 o
  11   7   2       1540.00       1600.60       108.38 o
  13   7   2        331.76        317.95        68.59 o
  15   7   2        481.39        408.43       110.47 o
 -14   8   2       2881.79       2777.85       148.35 o
 -12   8   2       2668.93       2693.68       114.00 o
 -10   8   2        150.06        267.04        57.01 o
  -8   8   2      13317.46      13588.76       316.45 o
  -6   8   2        685.28        643.76        35.00 o
  -4   8   2       5274.27       5055.63       148.93 o
  -2   8   2      20982.99      21392.45       344.53 o
   0   8   2         14.51         36.48        24.41 o
   2   8   2       9541.60       9520.90       167.74 o
   4   8   2       4761.13       4456.62       104.03 o
   6   8   2        896.01        886.14        52.41 o
   8   8   2       2851.67       2768.51       159.97 o
  10   8   2       2388.26       2215.90       117.67 o
  12   8   2       3193.50       3117.05       165.68 o
  14   8   2       3439.72       3610.73       233.18 o
 -15   9   2        318.38        592.33       151.96 o
 -13   9   2        308.67        277.78        60.45 o
 -11   9   2       1873.92       1845.23       105.57 o
  -9   9   2        250.84        379.20        57.32 o
  -7   9   2        293.58        296.38        45.40 o
  -5   9   2       7660.01       8088.34       170.24 o
  -3   9   2        123.14        141.03        19.75 o
  -1   9   2       2575.09       2583.37       102.94 o
   1   9   2       6134.48       6244.86       299.22 o
   3   9   2       9074.47       9042.81       188.97 o
   5   9   2        653.84        687.73        51.48 o
   7   9   2         44.96         36.51        33.84 o
   9   9   2        818.07        924.91        78.40 o
  11   9   2          7.11         68.23        61.35 o
  13   9   2          5.19         52.79        61.33 o
 -14  10   2       1527.55       1487.58       156.76 o
 -12  10   2        858.82        771.83        77.80 o
 -10  10   2        618.32        655.39       136.08 o
  -8  10   2      10975.79      10827.14       273.63 o
  -6  10   2        705.73        747.36        54.65 o
  -4  10   2       1626.24       1628.96        70.74 o
  -2  10   2      11007.99      10595.19       354.07 o
   0  10   2        150.38        114.20        30.98 o
   2  10   2       6641.08       6425.42       289.72 o
   4  10   2       5938.73       5905.22       160.33 o
   6  10   2       1314.74       1299.25        95.01 o
   8  10   2       3345.74       3349.23       133.86 o
  10  10   2       2386.18       2489.21       168.22 o
  12  10   2        521.88        618.63       115.83 o
 -13  11   2          1.81         -1.66        85.55 o
 -11  11   2       2580.12       2584.36       128.20 o
  -9  11   2       2775.68       2398.81       120.89 o
  -7  11   2       1603.53       1652.48        86.81 o
  -5  11   2       5698.49       6100.86       169.82 o
  -3  11   2         76.72        288.09        69.47 o
  -1  11   2        674.18        829.24        81.91 o
   1  11   2       7762.86       7424.50       214.33 o
   3  11   2         77.89         77.86        47.99 o
   5  11   2       6352.73       6062.19       172.40 o
   7  11   2       3086.93       3122.46       123.96 o
   9  11   2        333.49        521.72        90.20 o
  11  11   2       2698.07       2551.35       157.64 o
 -12  12   2        110.49        195.62        95.73 o
 -10  12   2         76.20        282.16       136.22 o
  -8  12   2       1663.78       1622.99       178.04 o
  -6  12   2         54.29        113.76        41.84 o
  -4  12   2        172.51        186.25        42.74 o
  -2  12   2       1081.15       1271.69       104.18 o
   0  12   2        153.88        182.70        55.84 o
   2  12   2        150.11        174.24        42.79 o
   4  12   2        179.23        367.89       112.97 o
   6  12   2         49.83        120.73        46.77 o
   8  12   2        197.25        379.36        88.28 o
  10  12   2         10.34         36.47        62.58 o
 -11  13   2       1563.85       1502.86       155.77 o
  -9  13   2       3038.80       2832.06       133.26 o
  -7  13   2        587.45        632.08        69.24 o
  -5  13   2       7100.92       7608.52       266.97 o
  -3  13   2        226.17        254.56        65.37 o
  -1  13   2       1693.90       1774.38       120.04 o
   1  13   2       2905.23       3211.73       161.14 o
   3  13   2         13.23          3.23        37.63 o
   5  13   2       2350.22       2189.74       109.39 o
   7  13   2        711.15        733.21        93.66 o
   9  13   2        649.12        736.66       103.47 o
 -10  14   2         15.69        -25.65        85.50 o
  -8  14   2        413.83        345.15       127.63 o
  -6  14   2        882.78       1011.32       111.29 o
  -4  14   2        305.02        384.93        98.48 o
  -2  14   2        276.24        254.27        69.41 o
   0  14   2        682.06        994.41       175.85 o
   2  14   2        394.35        460.12        78.54 o
   4  14   2        370.20        291.24        70.62 o
   6  14   2        122.17        115.41        68.20 o
   8  14   2        792.73        822.86       105.25 o
  -7  15   2         45.57        -54.50        62.75 o
  -5  15   2       1230.29       1619.00       179.67 o
  -3  15   2        968.62       1104.16       114.55 o
  -1  15   2         73.09        137.83        73.94 o
   1  15   2        287.06        390.14        85.49 o
   3  15   2          7.79         45.01        58.39 o
   5  15   2        471.63        553.76       125.98 o
   7  15   2        454.80        794.59       160.99 o
  -6  16   2        148.32        138.12        73.97 o
  -4  16   2         50.04         66.13        83.68 o
  -2  16   2       1030.83       1038.96       117.34 o
   0  16   2          1.70         94.80        72.21 o
   2  16   2       1814.14       1740.97       273.48 o
   4  16   2         21.87         88.91       115.75 o
 -17   1   3       2127.99       1804.14       129.82 o
 -15   1   3       3363.53       3443.21       152.27 o
 -13   1   3       6239.44       5971.30       124.77 o
 -11   1   3       5983.66       6058.80       108.85 o
  -9   1   3       3492.58       3389.81        61.67 o
  -7   1   3      36059.60      35733.06       347.78 o
  -5   1   3      13570.11      14177.28       110.54 o
  -3   1   3       5650.02       5709.78        51.97 o
  -1   1   3      42343.87      42338.89       349.17 o
   1   1   3        932.78        918.47        23.85 o
   3   1   3        123.47        160.51        14.11 o
   5   1   3      35266.61      34456.64       340.06 o
   7   1   3        333.43        268.18        25.47 o
   9   1   3       6924.74       6911.29       123.81 o
  11   1   3      14917.26      14914.19       263.72 o
  13   1   3       8775.01       8511.61       239.35 o
  15   1   3       2470.74       2463.63       133.20 o
 -16   2   3       1688.24       1754.27       265.05 o
 -14   2   3       5728.07       5470.01       154.64 o
 -12   2   3         38.68        -23.23        25.40 o
 -10   2   3       4526.70       4404.72       109.68 o
  -8   2   3      14495.69      14289.71       163.19 o
  -6   2   3        231.71        350.54        17.95 o
  -4   2   3      93912.09      95076.68       855.66 o
  -2   2   3       4399.92       4276.21        64.09 o
   0   2   3       4418.99       4433.14        39.50 o
   2   2   3      54362.25      54208.34       498.61 o
   4   2   3        174.19        146.83        14.36 o
   6   2   3      11223.50      10753.96       128.97 o
   8   2   3       9783.66      10140.93       149.81 o
  10   2   3       1452.71       1571.12        70.83 o
  12   2   3       7693.06       7577.85       202.76 o
  14   2   3        114.44         66.21        45.81 o
  16   2   3        401.86        378.25       108.75 o
 -17   3   3        125.59        112.89        59.22 o
 -15   3   3       1619.64       1538.67       138.33 o
 -13   3   3        101.86        114.12        30.94 o
 -11   3   3        751.94        651.75        51.77 o
  -9   3   3       4213.25       4118.44        76.96 o
  -7   3   3       6343.40       6261.51        80.43 o
  -5   3   3       1764.72       2150.20        37.52 o
  -3   3   3       5138.72       5260.58        75.60 o
  -1   3   3       7201.79       6611.76        83.25 o
   1   3   3        161.57        136.53        14.11 o
   3   3   3       1155.81       1280.71        37.16 o
   5   3   3       5179.95       4442.77        59.39 o
   7   3   3        403.38        358.81        32.31 o
   9   3   3         38.66         61.56        24.24 o
  11   3   3       6959.93       6879.50       143.60 o
  13   3   3       2945.40       2792.92       112.99 o
  15   3   3         27.83         68.87        48.47 o
 -16   4   3        423.15        398.78        78.01 o
 -14   4   3      14573.61      14213.78       373.12 o
 -12   4   3         35.96         44.96        28.54 o
 -10   4   3       4497.22       4467.83       103.34 o
  -8   4   3      20243.59      19947.89       247.49 o
  -6   4   3       3216.59       3438.69        57.67 o
  -4   4   3       9121.64       8808.50       104.34 o
  -2   4   3      15434.55      14934.65       388.18 o
   0   4   3      18239.11      17808.73       136.62 o
   2   4   3      42394.85      43728.71       351.95 o
   4   4   3         65.96        245.34        19.10 o
   6   4   3      22467.15      21730.04       307.96 o
   8   4   3       3698.95       3663.44       112.31 o
  10   4   3        725.39        677.84        42.39 o
  12   4   3      14479.21      14156.48       314.34 o
  14   4   3         52.25        -21.19        44.61 o
 -17   5   3       1411.13       1373.07       190.87 o
 -15   5   3         37.09         18.65        52.29 o
 -13   5   3       1821.46       1744.27        70.93 o
 -11   5   3      12029.43      12270.28       211.03 o
  -9   5   3       2176.49       2246.01        58.00 o
  -7   5   3       4256.04       4497.14        79.84 o
  -5   5   3      25103.25      27163.85       306.52 o
  -3   5   3      18833.09      20456.05       320.70 o
  -1   5   3         35.72         68.12        15.83 o
   1   5   3        846.58        684.23        26.37 o
   3   5   3       6760.88       6770.91        67.09 o
   5   5   3        528.44        561.37        23.82 o
   7   5   3       2109.86       2073.35        48.77 o
   9   5   3       8048.25       7906.79       213.46 o
  11   5   3        212.09        239.98        42.23 o
  13   5   3        602.74        660.89        72.00 o
  15   5   3       2088.73       1940.91       152.16 o
 -16   6   3         52.33         52.91        94.52 o
 -14   6   3       6376.52       6071.73       187.38 o
 -12   6   3        316.59        316.27        39.45 o
 -10   6   3       7170.30       7011.99       134.82 o
  -8   6   3      27155.34      27104.49       375.07 o
  -6   6   3      12342.85      12472.03       217.06 o
  -4   6   3      18402.46      19612.55       534.88 o
  -2   6   3      20282.41      20597.58       242.31 o
   0   6   3      18616.96      17751.43       225.45 o
   2   6   3       6410.97       6642.47       104.27 o
   4   6   3       7350.01       7284.75        90.08 o
   6   6   3      16619.36      16142.56       196.47 o
   8   6   3       1062.00       1078.96        65.13 o
  10   6   3        853.00        841.80        85.33 o
  12   6   3      12693.66      12684.53       308.04 o
  14   6   3         22.70         94.81        61.33 o
 -15   7   3        261.85        278.54        82.98 o
 -13   7   3       1488.16       1392.49        91.74 o
 -11   7   3      13364.08      13333.69       252.57 o
  -9   7   3       5658.52       5713.05       156.04 o
  -7   7   3       4892.44       4916.24       139.82 o
  -5   7   3      13466.59      13411.54       180.92 o
  -3   7   3       2354.31       2203.22        66.58 o
  -1   7   3       7042.86       6979.29       209.53 o
   1   7   3      14461.55      14803.77       219.20 o
   3   7   3      13257.34      13427.60       202.91 o
   5   7   3       6561.03       6592.62       133.21 o
   7   7   3         35.28         -1.53        26.18 o
   9   7   3       5770.08       5829.12       240.17 o
  11   7   3       1005.77       1133.74       102.39 o
  13   7   3        388.73        455.92        79.27 o
 -14   8   3       3275.31       3056.72       154.19 o
 -12   8   3        537.96        642.54        59.04 o
 -10   8   3       1740.15       1828.01        70.81 o
  -8   8   3       8658.28       8940.25       167.10 o
  -6   8   3       4695.23       4723.73       101.72 o
  -4   8   3        350.10        386.06        50.78 o
  -2   8   3       1808.42       1648.53        49.48 o
   0   8   3      11488.42      11703.79       214.96 o
   2   8   3       1308.40       1343.32        54.15 o
   4   8   3       2413.86       2335.58        74.51 o
   6   8   3       5462.08       5431.84       122.50 o
   8   8   3        768.78       1063.88        79.57 o
  10   8   3       2051.02       1943.84       116.88 o
  12   8   3       1049.09       1063.53       112.16 o
  14   8   3        208.95        173.66        71.93 o
 -15   9   3        890.78       1068.45       184.02 o
 -13   9   3       1111.09       1071.82       101.10 o
 -11   9   3       4532.67       4424.15       146.39 o
  -9   9   3        935.57        904.48        65.59 o
  -7   9   3       4410.55       4477.50       125.26 o
  -5   9   3       5856.07       5752.32       184.02 o
  -3   9   3       1239.41       1263.05        58.58 o
  -1   9   3      16518.51      16553.85       496.34 o
   1   9   3        593.13        644.84        42.84 o
   3   9   3       4791.15       4684.10       119.00 o
   5   9   3      21217.75      21268.64       404.19 o
   7   9   3       2670.71       2549.88       129.66 o
   9   9   3       3763.89       4347.19       364.97 o
  11   9   3       2026.80       2331.55       137.09 o
  13   9   3        913.50        885.60       100.83 o
 -14  10   3         61.94          3.85        72.91 o
 -12  10   3       3349.41       3319.81       137.53 o
 -10  10   3       3006.64       3389.49       135.39 o
  -8  10   3        292.17        356.23        52.26 o
  -6  10   3       5463.04       5409.03       141.54 o
  -4  10   3      11301.66      11095.88       216.54 o
  -2  10   3        988.51        941.05        69.35 o
   0  10   3       2279.63       2168.04       120.83 o
   2  10   3      30177.90      30201.76      1117.66 o
   4  10   3       2990.96       2814.86        98.34 o
   6  10   3       1743.61       1681.05        82.20 o
   8  10   3       4568.59       4812.17       189.06 o
  10  10   3       3972.96       3791.52       183.01 o
  12  10   3         39.02        116.31        78.10 o
 -13  11   3       2070.76       1872.31       179.41 o
 -11  11   3        643.32        650.25        71.03 o
  -9  11   3        114.26         42.21        43.64 o
  -7  11   3        452.01        552.80        58.05 o
  -5  11   3        472.70        538.64        51.59 o
  -3  11   3       1060.31       1037.34        77.06 o
  -1  11   3       1557.05       1381.36       141.46 o
   1  11   3       1797.49       1711.10       126.87 o
   3  11   3        270.88        346.49        77.93 o
   5  11   3       1081.38       1237.30        81.01 o
   7  11   3        116.76        116.83        56.25 o
   9  11   3        222.46        328.74        96.18 o
  11  11   3        812.60       1100.83       111.36 o
 -12  12   3        628.94        474.73       185.22 o
 -10  12   3       5409.00       5280.53       204.25 o
  -8  12   3         43.96         -6.85        59.89 o
  -6  12   3        771.16        933.63        72.93 o
  -4  12   3       8666.71       9759.50       320.32 o
  -2  12   3         30.14        -25.10        79.14 o
   0  12   3         19.50         54.33        34.32 o
   2  12   3        842.94        822.92        68.57 o
   4  12   3       1067.47       1090.53        70.34 o
   6  12   3        861.39        769.14        66.03 o
   8  12   3       2887.08       3118.75       173.25 o
  10  12   3        314.78        392.98        81.84 o
 -11  13   3       1106.28       1212.68       124.10 o
  -9  13   3        679.31        760.86        95.55 o
  -7  13   3         13.52         46.27        54.14 o
  -5  13   3       2941.52       2952.71       151.25 o
  -3  13   3       2182.11       2182.35       150.67 o
  -1  13   3        817.85       1137.20       162.95 o
   1  13   3       2373.10       1977.01       157.13 o
   3  13   3       1268.38        984.94        95.87 o
   5  13   3        169.71        242.82        55.38 o
   7  13   3        294.21        336.82        77.73 o
   9  13   3       1159.88       1165.54       141.32 o
 -10  14   3       1410.50       1539.24       168.13 o
  -8  14   3         24.52        147.51        71.35 o
  -6  14   3       1637.33       1403.43       116.42 o
  -4  14   3       4706.44       5107.54       518.02 o
  -2  14   3        613.63        787.62        93.70 o
   0  14   3        780.05       1019.21       108.24 o
   2  14   3       4743.83       5002.09       223.58 o
   4  14   3          3.17         67.05        63.19 o
   6  14   3        683.56        732.33        93.68 o
   8  14   3       1828.74       1807.00       153.55 o
  -7  15   3         25.99        -34.85        61.63 o
  -5  15   3       4231.43       3922.09       208.90 o
  -3  15   3       2851.98       2740.05       201.27 o
  -1  15   3        906.93        850.91       103.57 o
   1  15   3        960.77       1043.92       114.61 o
   3  15   3       3822.68       3606.71       187.29 o
   5  15   3         21.52        105.29        96.45 o
   7  15   3        530.57        625.49       208.43 o
  -6  16   3         94.51         67.63        74.14 o
  -4  16   3         70.87         95.22        69.13 o
  -2  16   3          2.19        -31.31        69.01 o
   0  16   3        108.60         71.66        68.73 o
   2  16   3         15.35        126.18        81.37 o
   4  16   3         60.00         52.10        89.88 o
 -18   0   4         86.65         91.32        98.52 o
 -16   0   4       3625.85       3869.61       264.35 o
 -14   0   4      16182.24      15809.26       571.53 o
 -12   0   4      10737.37      10483.89       237.10 o
 -10   0   4       7951.41       7617.77       200.59 o
  -8   0   4       8512.68       8385.45       158.75 o
  -6   0   4      75034.82      76694.48      1466.27 o
  -4   0   4      22839.08      23314.88       468.64 o
  -2   0   4        429.14        422.94        27.96 o
   0   0   4     225693.67     209877.77      3265.55 o
   2   0   4       2624.84       2805.56        69.37 o
   4   0   4        115.84         69.84        18.51 o
   6   0   4      23592.70      22805.67       363.60 o
   8   0   4        705.56        787.46        51.26 o
  10   0   4       2804.25       2776.91       113.81 o
  12   0   4       9693.88       9348.79       353.40 o
  14   0   4        121.31        154.35        82.29 o
 -17   1   4       1580.33       1530.34       117.55 o
 -15   1   4       1057.89        770.05        85.61 o
 -13   1   4       2625.84       2636.37        89.06 o
 -11   1   4         16.91         41.89        26.43 o
  -9   1   4       1234.19       1295.64        33.36 o
  -7   1   4        193.78        348.77        22.97 o
  -5   1   4       1496.49       1623.69        58.23 o
  -3   1   4       8733.88       9011.57       117.62 o
  -1   1   4        807.35        779.46        30.20 o
   1   1   4      22825.13      23203.02       202.57 o
   3   1   4      12871.83      13002.07       145.44 o
   5   1   4       5688.33       6002.43        74.70 o
   7   1   4         88.86        103.43        20.48 o
   9   1   4       3608.97       3666.65        84.93 o
  11   1   4         26.75         51.07        29.42 o
  13   1   4       1307.00       1425.11        82.89 o
  15   1   4        599.68        569.12        84.24 o
 -16   2   4       1879.15       1684.61       125.74 o
 -14   2   4       6008.44       6168.12       215.02 o
 -12   2   4       9409.77       9166.29       212.05 o
 -10   2   4       7601.16       7538.02       133.39 o
  -8   2   4       6502.94       6636.72       121.19 o
  -6   2   4      13901.71      13788.97       128.03 o
  -4   2   4       9428.16       9497.67       230.40 o
  -2   2   4       2727.79       2561.69        31.78 o
   0   2   4      26161.96      25322.98       183.72 o
   2   2   4      18881.64      19211.72       192.62 o
   4   2   4       8369.84       9072.29       117.96 o
   6   2   4      34321.25      34529.73       382.34 o
   8   2   4        476.45        548.32        35.92 o
  10   2   4       3853.38       3929.25        91.71 o
  12   2   4       5374.94       5454.62       160.78 o
  14   2   4        568.40        685.49        79.09 o
 -17   3   4        928.01        942.27       101.69 o
 -15   3   4         40.54         82.84        52.76 o
 -13   3   4      17189.08      16694.80       317.40 o
 -11   3   4        439.46        510.56        35.44 o
  -9   3   4        588.99        570.50        43.50 o
  -7   3   4      26426.42      26444.17       283.54 o
  -5   3   4       2372.17       2909.97        64.77 o
  -3   3   4       3015.20       2784.73        69.74 o
  -1   3   4      34590.19      34619.59       310.38 o
   1   3   4       9588.06       9689.52       101.84 o
   3   3   4      34570.49      35037.13       386.57 o
   5   3   4       3434.47       3162.98        46.76 o
   7   3   4      16479.31      16142.29       231.38 o
   9   3   4      10108.24      10200.08       170.30 o
  11   3   4         46.57         68.99        36.83 o
  13   3   4       7143.65       7230.26       208.69 o
  15   3   4        808.25        905.36       100.27 o
 -16   4   4         32.62        100.20        57.90 o
 -14   4   4       1100.35        961.39       109.52 o
 -12   4   4       2195.59       2096.40        65.69 o
 -10   4   4        702.02        821.59        54.29 o
  -8   4   4         73.78         69.17        20.17 o
  -6   4   4      13655.80      14668.18       177.99 o
  -4   4   4       2225.32       2397.35        44.09 o
  -2   4   4          8.13          9.02        15.08 o
   0   4   4        815.94        687.65        23.27 o
   2   4   4          7.03          4.89        19.11 o
   4   4   4       2609.73       2633.87        52.39 o
   6   4   4       2455.15       2467.97        48.74 o
   8   4   4       1723.24       1648.67        74.71 o
  10   4   4       1389.60       1260.62        69.75 o
  12   4   4        637.99        704.25        61.25 o
  14   4   4         49.30         51.10        47.93 o
 -17   5   4        586.84        837.21       126.87 o
 -15   5   4        868.95        936.93       117.44 o
 -13   5   4      12319.69      12001.93       273.78 o
 -11   5   4         39.44         64.00        27.71 o
  -9   5   4       1172.94       1150.69        52.48 o
  -7   5   4      32751.65      32663.69       556.90 o
  -5   5   4       7998.47       9145.49       182.99 o
  -3   5   4       6915.91       6806.17        94.07 o
  -1   5   4      23035.68      22285.30       239.80 o
   1   5   4       1440.91       1189.85        30.14 o
   3   5   4      13831.69      13496.34       129.99 o
   5   5   4       9035.83       8813.20       189.91 o
   7   5   4      16414.95      16311.08       262.02 o
   9   5   4       2995.80       3173.08        95.90 o
  11   5   4        114.25        144.17        43.80 o
  13   5   4       8727.09       8827.36       236.26 o
  15   5   4        692.00        922.56       237.89 o
 -16   6   4       1926.18       1876.14       148.35 o
 -14   6   4         23.75         36.13        50.27 o
 -12   6   4       1189.18       1135.61        54.95 o
 -10   6   4      11619.68      11647.48       195.36 o
  -8   6   4         22.03         26.28        29.22 o
  -6   6   4      12616.44      13325.17       183.29 o
  -4   6   4       8338.51       8344.74       115.98 o
  -2   6   4        441.15        377.65        28.31 o
   0   6   4      14836.17      15621.63       144.02 o
   2   6   4       2143.23       1996.92        49.73 o
   4   6   4       5581.18       5546.27        91.16 o
   6   6   4         72.12        102.69        19.00 o
   8   6   4       2797.10       2784.18        85.96 o
  10   6   4       6653.29       6577.25       171.95 o
  12   6   4        543.87        670.40        82.74 o
  14   6   4        177.42        151.91        69.95 o
 -15   7   4        237.51        260.90        77.93 o
 -13   7   4        934.41       1110.01        76.52 o
 -11   7   4         20.61         14.77        28.66 o
  -9   7   4       6489.29       6446.19       148.31 o
  -7   7   4       7237.05       6853.29       123.92 o
  -5   7   4        894.12       1193.22        45.47 o
  -3   7   4        714.85        795.72        35.58 o
  -1   7   4      12555.56      12786.94       176.60 o
   1   7   4       2440.03       2368.36        74.60 o
   3   7   4        511.07        488.61        40.43 o
   5   7   4       9885.18       9816.97       167.67 o
   7   7   4       4604.45       4494.47       149.43 o
   9   7   4       1511.75       1621.23        96.93 o
  11   7   4        270.48        414.86        72.43 o
  13   7   4       1065.08       1241.04       108.89 o
 -14   8   4       2959.33       2724.48       149.34 o
 -12   8   4        656.72        735.04        55.12 o
 -10   8   4       5774.48       5785.92       153.79 o
  -8   8   4       7961.08       7625.88       152.98 o
  -6   8   4      13100.59      13182.10       202.57 o
  -4   8   4       5830.78       5670.53       131.89 o
  -2   8   4          4.16         32.04        21.39 o
   0   8   4      21800.34      20809.64       495.33 o
   2   8   4       2375.05       2151.23        64.80 o
   4   8   4       1913.32       1810.86        67.15 o
   6   8   4      16864.43      17069.04       319.88 o
   8   8   4       1283.54       1410.36        92.87 o
  10   8   4       5234.69       5017.32       193.77 o
  12   8   4       1982.58       2179.72       138.82 o
 -15   9   4        648.68        652.26       163.13 o
 -13   9   4        121.63         81.93        61.44 o
 -11   9   4       3546.19       3299.71       124.90 o
  -9   9   4       1169.91       1243.75        64.06 o
  -7   9   4         93.54        224.43        42.96 o
  -5   9   4        914.77        778.75        43.12 o
  -3   9   4       3076.43       2821.77       103.19 o
  -1   9   4        310.50        337.61        39.40 o
   1   9   4       1658.99       1635.71        66.07 o
   3   9   4       9250.51       8979.18       177.89 o
   5   9   4          8.15         39.62        30.05 o
   7   9   4        146.85        199.16        54.81 o
   9   9   4       4471.69       4501.71       189.71 o
  11   9   4        190.45        275.43        72.31 o
  13   9   4        219.72        425.62       115.74 o
 -14  10   4       2802.35       2965.50       294.32 o
 -12  10   4       3919.60       3391.91       177.58 o
 -10  10   4       1470.63       1664.20       120.98 o
  -8  10   4       1249.44       1489.58        90.94 o
  -6  10   4       8493.58       8868.63       200.14 o
  -4  10   4       2989.28       2956.24       170.22 o
  -2  10   4        192.42        221.70        38.56 o
   0  10   4       6732.81       6833.91       169.55 o
   2  10   4        920.26        978.29        76.40 o
   4  10   4         50.91         25.31        30.85 o
   6  10   4       5210.26       5564.96       195.63 o
   8  10   4          5.21        -30.20        53.47 o
  10  10   4       1945.92       1881.92       129.45 o
  12  10   4       2106.67       2249.93       150.06 o
 -13  11   4       1494.35       1550.44       135.83 o
 -11  11   4       1272.21       1268.80        90.50 o
  -9  11   4       3152.67       3121.88       126.90 o
  -7  11   4       7771.17       7890.33       210.07 o
  -5  11   4         83.66         91.89        38.13 o
  -3  11   4      10896.33       9973.36       332.27 o
  -1  11   4       1675.46       1603.56        85.63 o
   1  11   4       1220.81       1097.23        66.66 o
   3  11   4       1920.37       2006.30       128.88 o
   5  11   4         46.44          4.01        36.35 o
   7  11   4         36.51        134.90        67.40 o
   9  11   4       4184.84       4240.21       199.60 o
  11  11   4        965.65       1600.09       296.34 o
 -12  12   4        347.46        550.70        86.36 o
 -10  12   4         18.25        108.80        49.03 o
  -8  12   4        119.83        235.66        79.79 o
  -6  12   4        670.29        772.50        67.80 o
  -4  12   4         50.69        -33.36        54.29 o
  -2  12   4          2.52         -0.94        46.63 o
   0  12   4       2209.24       2470.06       164.00 o
   2  12   4          7.98         38.02        42.48 o
   4  12   4        510.54        635.81        94.63 o
   6  12   4        236.01        364.10        75.43 o
   8  12   4        109.12         52.06        62.26 o
  10  12   4        694.93        544.24        99.46 o
 -11  13   4       1088.41        836.59        96.37 o
  -9  13   4       1094.57       1139.64        87.48 o
  -7  13   4       2777.35       2660.52       140.35 o
  -5  13   4        411.39        545.72       103.92 o
  -3  13   4       1776.52       2027.55       126.58 o
  -1  13   4       3845.69       4098.42       191.86 o
   1  13   4       3598.00       3078.54       142.31 o
   3  13   4       4465.76       4143.80       148.35 o
   5  13   4         97.17        174.41        74.67 o
   7  13   4        226.43        380.37       103.99 o
   9  13   4       2827.09       2753.77       178.04 o
 -10  14   4        280.14        234.68        85.39 o
  -8  14   4         75.80         -1.00        56.17 o
  -6  14   4        139.64        320.09        80.09 o
  -4  14   4        514.16        621.38        91.82 o
  -2  14   4        179.94        168.51        69.43 o
   0  14   4        918.11        939.41       100.58 o
   2  14   4        736.22        736.86        97.82 o
   4  14   4       1775.83       1854.16       176.26 o
   6  14   4        350.71        216.20        75.79 o
   8  14   4        476.48        354.60        89.37 o
  -7  15   4        884.05       1210.59       160.03 o
  -5  15   4        105.12        153.27       100.58 o
  -3  15   4         89.67        303.86       112.48 o
  -1  15   4       1558.58       1749.41       174.50 o
   1  15   4         31.66        -14.35        64.99 o
   3  15   4         90.32         77.57       114.30 o
   5  15   4        197.41        170.57       104.67 o
  -6  16   4        110.32        173.98        75.71 o
  -4  16   4        542.79        647.14        99.56 o
  -2  16   4        356.67        266.35        90.47 o
   0  16   4         60.00         -2.66        67.02 o
   2  16   4       2484.44       2689.47       237.13 o
 -17   1   5        548.15        559.45        86.57 o
 -15   1   5       2904.99       2721.24       141.74 o
 -13   1   5       3738.56       3665.20       142.78 o
 -11   1   5       1559.01       1432.18        58.11 o
  -9   1   5      25465.74      24121.17       242.92 o
  -7   1   5       4267.62       4448.29        98.15 o
  -5   1   5        470.36        374.53        25.42 o
  -3   1   5      62202.34      60950.48       457.50 o
  -1   1   5          6.07          3.43        10.00 o
   1   1   5      37861.20      38063.37       372.34 o
   3   1   5      19306.25      18719.46       209.45 o
   5   1   5      11633.11      11924.07       126.64 o
   7   1   5      10130.72       9572.64       132.47 o
   9   1   5       4303.06       4231.84       162.05 o
  11   1   5       8675.20       8485.63       207.21 o
  13   1   5       2401.54       2600.75       135.04 o
  15   1   5        182.78        224.21        66.83 o
 -18   2   5        753.67        792.28       171.01 o
 -16   2   5       2247.58       2299.16       145.79 o
 -14   2   5        238.79        329.69        62.20 o
 -12   2   5       7353.97       7249.88       143.88 o
 -10   2   5       7155.68       6904.69       191.15 o
  -8   2   5      10681.93      11038.24       196.63 o
  -6   2   5       2573.34       2296.37        53.38 o
  -4   2   5       3415.41       3467.51        57.41 o
  -2   2   5      14757.27      14864.28       169.59 o
   0   2   5       3296.51       3059.02        37.31 o
   2   2   5         30.44         18.75        15.18 o
   4   2   5      11629.93      11495.43       152.51 o
   6   2   5       2654.55       2435.69        64.06 o
   8   2   5        783.67        792.97        36.82 o
  10   2   5       6212.04       6380.39       169.22 o
  12   2   5        414.49        503.40        74.08 o
  14   2   5        990.97        900.30        89.68 o
 -17   3   5         84.55        -33.88        54.56 o
 -15   3   5        581.46        766.72       109.36 o
 -13   3   5         19.34         24.91        32.15 o
 -11   3   5        966.87        910.80        50.96 o
  -9   3   5       3061.95       2867.96        58.47 o
  -7   3   5       3581.09       3549.80        65.06 o
  -5   3   5         99.74         52.46        32.20 o
  -3   3   5      14720.55      15097.07       225.58 o
  -1   3   5       1894.38       1974.61        37.86 o
   1   3   5       3976.49       3938.61        54.78 o
   3   3   5       6130.42       5897.33        89.41 o
   5   3   5          4.03         -5.06        23.78 o
   7   3   5       2175.33       1943.27        77.88 o
   9   3   5       1631.26       1618.24        68.55 o
  11   3   5       1687.71       1548.12        79.07 o
  13   3   5        951.17       1057.07        95.67 o
  15   3   5         49.07        107.06        57.78 o
 -16   4   5       5644.26       5561.68       234.49 o
 -14   4   5        140.85         49.13        63.19 o
 -12   4   5       9914.42       9434.10       194.14 o
 -10   4   5      21403.08      21071.13       458.75 o
  -8   4   5      14723.12      14521.77       218.27 o
  -6   4   5      32935.82      34174.49       381.19 o
  -4   4   5      12136.96      12774.93       147.32 o
  -2   4   5      54855.39      55760.51       910.06 o
   0   4   5      18639.25      18259.43       171.92 o
   2   4   5       3243.68       3524.76        58.36 o
   4   4   5      26888.50      26957.23       350.87 o
   6   4   5      14876.38      15135.75       246.72 o
   8   4   5       3247.78       3406.72        95.90 o
  10   4   5      13868.86      13859.43       288.70 o
  12   4   5        852.52        848.27        80.25 o
  14   4   5       3578.98       3439.31       164.28 o
 -17   5   5         46.63        -24.38        53.79 o
 -15   5   5       1531.44       1720.88       182.64 o
 -13   5   5         65.81        150.34        39.35 o
 -11   5   5       1720.41       1686.52        61.05 o
  -9   5   5        276.74        296.34        32.60 o
  -7   5   5       1441.36       1624.76        46.69 o
  -5   5   5       1947.76       2117.74        94.62 o
  -3   5   5        213.81        231.55        43.36 o
  -1   5   5      11905.50      13235.64       143.28 o
   1   5   5       2527.26       2430.05        62.53 o
   3   5   5      14210.91      15249.05       189.49 o
   5   5   5       1802.50       1861.93        56.75 o
   7   5   5        559.28        684.62        59.62 o
   9   5   5        200.29        248.89        48.53 o
  11   5   5         33.08         47.86        40.22 o
  13   5   5        823.69        816.16        91.28 o
 -16   6   5       4754.73       4671.92       202.06 o
 -14   6   5        653.23        553.11        75.97 o
 -12   6   5       3667.80       3451.17       123.00 o
 -10   6   5       3592.12       3615.19        94.37 o
  -8   6   5        593.32        698.16        65.51 o
  -6   6   5       8242.35       8076.84       136.34 o
  -4   6   5       1956.41       2042.56        60.99 o
  -2   6   5      10519.56      10725.15       270.16 o
   0   6   5       9394.52       9066.47       101.86 o
   2   6   5       1521.13       1846.09       105.28 o
   4   6   5       6935.65       6446.56       120.27 o
   6   6   5       1236.26       1183.11        66.88 o
   8   6   5         39.54         74.76        34.18 o
  10   6   5       5874.84       5854.99       161.88 o
  12   6   5        540.28        607.45       154.78 o
  14   6   5        211.96        400.02       223.86 o
 -15   7   5       3158.38       2939.17       188.11 o
 -13   7   5       5074.19       4807.30       202.79 o
 -11   7   5         17.71         59.15        29.66 o
  -9   7   5       6637.64       6549.40       174.53 o
  -7   7   5       7279.52       7462.04       133.99 o
  -5   7   5       7116.60       7783.64       251.90 o
  -3   7   5      11114.16       9941.25       199.55 o
  -1   7   5        180.74        266.62        21.24 o
   1   7   5       9706.61       9079.42       154.08 o
   3   7   5       8184.81       8145.32       133.74 o
   5   7   5       1794.71       1770.62        84.37 o
   7   7   5      11122.58      11275.21       284.28 o
   9   7   5        670.09        980.63       141.71 o
  11   7   5       1792.26       1746.61       121.89 o
  13   7   5       3628.40       3545.23       187.01 o
 -16   8   5         22.98        -16.36        89.84 o
 -14   8   5        363.52        414.55       127.05 o
 -12   8   5         52.77         50.50        39.40 o
 -10   8   5        188.35        296.85        50.03 o
  -8   8   5       2461.78       2654.01       134.01 o
  -6   8   5         55.33         25.00        24.65 o
  -4   8   5       1002.14       1207.72        52.03 o
  -2   8   5       1115.52       1073.95        68.46 o
   0   8   5        481.04        489.24        53.91 o
   2   8   5         51.44         72.88        25.85 o
   4   8   5         41.88         56.15        51.26 o
   6   8   5        150.97        248.86        71.72 o
   8   8   5        785.84        861.94        81.25 o
  10   8   5        723.94        654.27        85.34 o
  12   8   5         67.61         57.34        64.24 o
 -15   9   5       1738.63       1593.88       219.87 o
 -13   9   5       2335.81       2259.99       136.88 o
 -11   9   5       3051.35       2929.23       137.98 o
  -9   9   5       2605.26       2829.50       110.23 o
  -7   9   5       1874.34       1751.02        65.11 o
  -5   9   5       1925.19       2009.18        86.12 o
  -3   9   5       8826.35       8547.20       173.62 o
  -1   9   5       1444.83       1384.04        98.80 o
   1   9   5       7632.12       7336.19       150.75 o
   3   9   5       5175.58       5086.11       156.35 o
   5   9   5         92.30        101.51        46.75 o
   7   9   5       6998.86       7287.01       242.19 o
   9   9   5       1124.29       1247.52       110.21 o
  11   9   5       2455.59       2577.31       152.80 o
 -14  10   5         40.28         81.68        76.57 o
 -12  10   5       1848.58       1873.18       122.89 o
 -10  10   5        303.62        330.76        51.10 o
  -8  10   5         18.53         91.51        40.44 o
  -6  10   5       2051.75       2452.05        82.70 o
  -4  10   5        454.86        400.26        31.98 o
  -2  10   5        658.78        569.03        52.34 o
   0  10   5       1552.32       1532.30       139.45 o
   2  10   5         21.77        151.85        90.35 o
   4  10   5        127.08        162.40        38.62 o
   6  10   5       3873.61       4030.43       164.53 o
   8  10   5       2380.16       2388.94       134.99 o
  10  10   5        670.80        900.52       127.43 o
  12  10   5        103.40         44.28        63.17 o
 -13  11   5       1821.57       1795.29       125.80 o
 -11  11   5        322.39        216.91        57.12 o
  -9  11   5       3001.44       2844.01       114.59 o
  -7  11   5         12.26        -28.86        40.26 o
  -5  11   5         44.32         41.46        32.08 o
  -3  11   5       1469.76       1538.64        97.31 o
  -1  11   5         81.61         84.74        43.52 o
   1  11   5         80.78        102.50        42.58 o
   3  11   5       2102.20       2135.44       112.21 o
   5  11   5         41.86        -24.64        56.84 o
   7  11   5       2555.25       2581.17       146.45 o
   9  11   5         38.08         95.10        64.17 o
  11  11   5         77.08        176.52        75.01 o
 -12  12   5       3020.46       2998.20       165.37 o
 -10  12   5        449.46        397.97        81.33 o
  -8  12   5        680.47        615.12        67.81 o
  -6  12   5       8899.68       8836.56       402.76 o
  -4  12   5        298.62        444.56        93.78 o
  -2  12   5       1227.00       1126.54       106.21 o
   0  12   5      13005.47      12707.50       513.22 o
   2  12   5        705.62        807.13        73.51 o
   4  12   5       6642.63       6897.09       313.83 o
   6  12   5       1054.92       1346.89       117.29 o
   8  12   5       1788.95       1593.75       127.99 o
  10  12   5       1054.56       1139.98       123.66 o
 -11  13   5        155.15        122.02        69.42 o
  -9  13   5        111.01         -3.11        50.47 o
  -7  13   5        311.61        452.84        84.93 o
  -5  13   5       1001.50       1043.13       119.24 o
  -3  13   5        270.93        441.63       175.43 o
  -1  13   5         20.09         67.85        54.86 o
   1  13   5       1428.12       1209.41        86.29 o
   3  13   5        417.20        481.07        63.32 o
   5  13   5        923.33        903.98       108.10 o
   7  13   5        317.55        306.56        83.80 o
   9  13   5         30.45         96.69        70.34 o
 -10  14   5        203.14        197.56        84.04 o
  -8  14   5         16.29         79.52        64.74 o
  -6  14   5       1301.10       1236.67       115.35 o
  -4  14   5          5.29        102.07        60.25 o
  -2  14   5        226.07        240.83       113.32 o
   0  14   5       1377.41       1321.17       114.32 o
   2  14   5        622.71        578.91        81.32 o
   4  14   5       2687.52       3181.62       528.56 o
   6  14   5        650.17        753.46       124.79 o
  -7  15   5       1518.62       1568.70       132.80 o
  -5  15   5       2221.65       2053.84       158.01 o
  -3  15   5         43.86        225.41       124.46 o
  -1  15   5        526.50        669.82        91.63 o
   1  15   5       1077.67       1081.97       121.19 o
   3  15   5        471.97        583.60       136.34 o
   5  15   5         14.14         42.79        88.03 o
  -4  16   5          8.40         49.38        80.53 o
  -2  16   5        380.51        375.87        88.50 o
   0  16   5         64.03         11.28        78.86 o
   2  16   5         73.11        -20.14        86.17 o
 -18   0   6        851.33       1095.64       170.26 o
 -16   0   6       9945.27       9749.70       461.14 o
 -14   0   6      23876.09      23288.83       818.54 o
 -12   0   6       5614.55       5669.06       247.42 o
 -10   0   6       6474.96       6343.86       473.53 o
  -8   0   6      61361.55      61868.94      1417.36 o
  -6   0   6       2443.72       2257.73        93.50 o
  -4   0   6       2604.95       2564.07        46.31 o
  -2   0   6     110256.39     109320.41      1403.14 o
   0   0   6       5177.96       5455.35       225.24 o
   2   0   6        226.86        220.64        18.17 o
   4   0   6     136728.16     133224.27      1951.46 o
   6   0   6      14765.47      15235.46       414.55 o
   8   0   6       5001.13       4902.89       127.47 o
  10   0   6      19259.23      18532.36       787.55 o
  12   0   6      11400.30      12170.92       526.25 o
  14   0   6       1007.10        915.87       132.36 o
 -17   1   6        358.07        286.48        76.26 o
 -15   1   6       1210.49       1152.09       101.46 o
 -13   1   6         58.58         72.21        45.43 o
 -11   1   6        126.43        227.62        51.10 o
  -9   1   6      18280.27      19576.04       258.12 o
  -7   1   6       1589.08       1698.71        60.61 o
  -5   1   6       7338.28       7871.41       217.36 o
  -3   1   6       2463.39       2400.39        64.18 o
  -1   1   6      13768.81      13922.18       122.99 o
   1   1   6       7799.07       7956.33        95.19 o
   3   1   6       5728.18       6093.13        89.89 o
   5   1   6        322.20        332.38        23.38 o
   7   1   6       1248.08       1147.08        38.45 o
   9   1   6        191.01        299.24        41.52 o
  11   1   6       1353.31       1304.87        87.72 o
  13   1   6         21.85        -60.98        60.98 o
  15   1   6        350.86        288.47        75.08 o
 -18   2   6       1175.49       1117.46       114.69 o
 -16   2   6       6022.30       5828.18       262.92 o
 -14   2   6      14323.32      13957.29       378.34 o
 -12   2   6        124.96        208.33        73.66 o
 -10   2   6       1138.98       1185.85        48.06 o
  -8   2   6      30761.21      32780.81       694.31 o
  -6   2   6        136.71        156.82        15.01 o
  -4   2   6        410.49        564.56        36.81 o
  -2   2   6      15468.60      14826.04       143.53 o
   0   2   6        276.70        281.13        15.09 o
   2   2   6        179.62        298.72        26.70 o
   4   2   6      20662.05      20266.97       268.07 o
   6   2   6         86.96         72.59        28.66 o
   8   2   6       1330.43       1321.82        84.47 o
  10   2   6      12752.79      12593.23       271.43 o
  12   2   6       1692.78       1748.25        85.15 o
  14   2   6       1431.96       1324.04       112.69 o
 -17   3   6        126.66        135.81        65.53 o
 -15   3   6       8969.11       8958.64       290.91 o
 -13   3   6         92.76        111.56        62.21 o
 -11   3   6        218.49        289.14        70.23 o
  -9   3   6      26583.33      26418.80       420.54 o
  -7   3   6       9205.54       9716.46       105.88 o
  -5   3   6       5263.22       4980.54        64.62 o
  -3   3   6      24659.49      24502.39       264.61 o
  -1   3   6      15699.16      15578.15       154.80 o
   1   3   6       7695.51       7403.18       101.48 o
   3   3   6       8805.43       9102.82       132.42 o
   5   3   6      22859.21      22751.43       330.00 o
   7   3   6       5722.68       5657.15       120.91 o
   9   3   6         15.40        -12.25        31.45 o
  11   3   6      15504.80      15456.22       345.75 o
  13   3   6        157.80        130.02        63.99 o
 -16   4   6        638.08        636.91        89.89 o
 -14   4   6       1791.80       1906.43       119.21 o
 -12   4   6          2.86         20.91        52.87 o
 -10   4   6        394.72        463.71        42.15 o
  -8   4   6        982.00       1037.05        47.19 o
  -6   4   6        223.94        247.48        30.45 o
  -4   4   6        206.39        285.98        32.21 o
  -2   4   6        344.60        349.46        31.36 o
   0   4   6        105.43        135.25        15.16 o
   2   4   6        140.98         83.73         8.85 o
   4   4   6       3632.67       3563.51        94.63 o
   6   4   6        757.29        803.64        47.77 o
   8   4   6       1245.32       1214.18        61.92 o
  10   4   6       1061.44       1140.12       110.84 o
  12   4   6        159.78        130.45        48.77 o
  14   4   6        316.20        406.41       101.57 o
 -17   5   6        496.70        683.49       130.35 o
 -15   5   6      12008.94      11652.42       370.53 o
 -13   5   6        363.33        430.87        52.85 o
 -11   5   6        289.40        422.89        50.93 o
  -9   5   6      31461.82      31774.23       475.41 o
  -7   5   6       1518.70       1494.93        74.83 o
  -5   5   6       3147.92       2676.10        57.72 o
  -3   5   6      25344.96      25861.21       456.64 o
  -1   5   6      24696.31      25488.75       267.36 o
   1   5   6      11745.94      11109.47       116.99 o
   3   5   6       3112.64       2925.30        61.77 o
   5   5   6      23387.39      23176.66       347.16 o
   7   5   6       2745.57       2809.90        88.11 o
   9   5   6         11.40         84.68        35.52 o
  11   5   6       8822.10       8910.01       230.08 o
  13   5   6         26.78         77.35        58.88 o
 -16   6   6        267.58        221.79        72.65 o
 -14   6   6        349.41        504.66        73.33 o
 -12   6   6       4293.44       4378.31       157.26 o
 -10   6   6          3.07         48.34        25.04 o
  -8   6   6        162.43        114.82        26.51 o
  -6   6   6      10604.56      11623.67       279.89 o
  -4   6   6       2159.28       2059.05        50.56 o
  -2   6   6       5725.26       5506.74        99.25 o
   0   6   6       1288.32       1242.91        32.62 o
   2   6   6       7321.67       6788.71       136.06 o
   4   6   6       5811.27       5774.95       121.77 o
   6   6   6          2.44         16.25        22.77 o
   8   6   6       5887.53       5871.22       162.63 o
  10   6   6         37.61         31.02        36.47 o
  12   6   6         29.39        -26.53        54.15 o
 -15   7   6       3863.67       3800.99       187.64 o
 -13   7   6        572.11        715.78        88.03 o
 -11   7   6       1041.95        891.45        65.65 o
  -9   7   6       1509.57       1571.11        55.24 o
  -7   7   6       2285.55       2294.61        61.39 o
  -5   7   6        280.89        306.43        32.61 o
  -3   7   6       3471.41       3101.19        83.22 o
  -1   7   6        139.07         61.76        17.71 o
   1   7   6       1954.62       2061.70        59.64 o
   3   7   6       1719.95       1591.61        54.78 o
   5   7   6       8923.50       8682.95       221.41 o
   7   7   6        347.18        372.29        58.61 o
   9   7   6         51.98         61.76        63.34 o
  11   7   6       5608.72       5921.06       230.52 o
  13   7   6        104.32         55.09        62.09 o
 -16   8   6       1618.33       1478.61       178.84 o
 -14   8   6       2186.92       2071.49       156.43 o
 -12   8   6       5077.88       5260.03       172.31 o
 -10   8   6        171.43        239.50        45.45 o
  -8   8   6      14504.55      14390.04       240.84 o
  -6   8   6       6984.08       7241.46       244.63 o
  -4   8   6         97.64         76.38        26.95 o
  -2   8   6      28457.13      28164.32       560.15 o
   0   8   6       4019.22       3890.26       124.96 o
   2   8   6       7954.76       8004.51       155.32 o
   4   8   6       6524.80       6535.77       188.55 o
   6   8   6         27.02        -43.58        43.58 o
   8   8   6       7479.07       7532.99       244.08 o
  10   8   6       3034.80       3051.77       157.64 o
  12   8   6        838.45        630.54        99.40 o
 -15   9   6         10.28         83.51        73.70 o
 -13   9   6        335.95        354.81        71.67 o
 -11   9   6       6392.29       6144.90       151.88 o
  -9   9   6         32.79        143.22        34.96 o
  -7   9   6          7.87         44.98        28.24 o
  -5   9   6       5926.54       5943.28       189.22 o
  -3   9   6         82.61         19.38        37.27 o
  -1   9   6         38.90         69.35        42.29 o
   1   9   6       3231.02       3006.40       149.43 o
   3   9   6       4494.41       4266.77       142.77 o
   5   9   6       3212.48       3229.07       141.82 o
   7   9   6       2783.77       2781.60       138.85 o
   9   9   6       1580.29       1633.10       139.39 o
  11   9   6        131.55         98.80        74.78 o
 -14  10   6        231.86        248.37       142.26 o
 -12  10   6       1984.33       1796.96       122.57 o
 -10  10   6       1852.76       1852.20        97.35 o
  -8  10   6       5390.76       5707.62       162.67 o
  -6  10   6       1172.99       1361.94        73.44 o
  -4  10   6        497.34        501.95        45.85 o
  -2  10   6       9117.58       9175.07       212.48 o
   0  10   6         28.00         52.01        33.16 o
   2  10   6       5682.01       5729.23       152.21 o
   4  10   6       1631.47       1896.16       108.93 o
   6  10   6        565.89        643.90        79.88 o
   8  10   6       1091.08       1023.46       110.48 o
  10  10   6       2012.57       1912.64       140.56 o
 -13  11   6       2987.29       2662.46       194.28 o
 -11  11   6       4357.93       4691.16       199.26 o
  -9  11   6        474.89        566.16        63.64 o
  -7  11   6        121.09        166.50        45.77 o
  -5  11   6       4666.12       4743.22       262.51 o
  -3  11   6        284.69        197.59        44.88 o
  -1  11   6        294.90        309.82        46.53 o
   1  11   6      17860.38      16991.19       779.32 o
   3  11   6       1460.04       1253.41        73.84 o
   5  11   6        432.41        495.44        89.65 o
   7  11   6       8045.42       8249.71       304.20 o
   9  11   6        861.45       1007.99       111.72 o
 -12  12   6        289.84        102.90        63.62 o
 -10  12   6        298.33        407.68        84.07 o
  -8  12   6       1795.92       1781.80       115.59 o
  -6  12   6        136.82         56.82        39.38 o
  -4  12   6         59.94         61.26        59.10 o
  -2  12   6        631.76        709.74        55.57 o
   0  12   6         68.27         81.27        42.83 o
   2  12   6       1926.01       1582.88        85.06 o
   4  12   6        341.00        377.27        73.69 o
   6  12   6          3.53        -21.40        57.40 o
   8  12   6         15.33         13.24        58.66 o
 -11  13   6       1812.62       1771.45       186.83 o
  -9  13   6        969.05        936.31       126.27 o
  -7  13   6        129.10         92.66        57.86 o
  -5  13   6       6115.77       6138.25       251.48 o
  -3  13   6        625.93        657.09        82.48 o
  -1  13   6         26.99        -17.56        48.88 o
   1  13   6       2015.30       1976.32       208.49 o
   3  13   6         18.44         32.92        54.26 o
   5  13   6         30.71         24.32        75.46 o
   7  13   6       2824.54       2796.17       176.45 o
 -10  14   6        619.93        991.68       131.53 o
  -8  14   6         23.62         42.40        82.19 o
  -6  14   6       2190.74       2206.13       166.17 o
  -4  14   6        797.57        888.61        97.94 o
  -2  14   6        457.21        578.68        85.19 o
   0  14   6       2663.51       2570.39       158.86 o
   2  14   6        797.61        730.65       133.01 o
   4  14   6        449.87        473.95        88.02 o
   6  14   6        421.34        266.91        80.33 o
  -7  15   6        152.45        299.39        79.15 o
  -5  15   6       1190.77       1181.07       128.24 o
  -3  15   6        166.90        245.31        75.77 o
  -1  15   6        410.86        348.91        77.16 o
   1  15   6        715.19       1259.78       233.25 o
   3  15   6         15.40        203.72       114.98 o
   5  15   6        486.13        747.95       177.64 o
  -4  16   6       1583.61       1590.70       145.89 o
  -2  16   6        550.47        668.63       117.78 o
   0  16   6        215.09        336.94       108.77 o
   2  16   6       2840.84       2924.35       262.87 o
 -17   1   7        533.95        703.83        94.06 o
 -15   1   7       5929.36       6113.39       238.23 o
 -13   1   7        998.97        932.27        79.03 o
 -11   1   7       6896.10       7031.32       190.23 o
  -9   1   7       7502.10       7450.64       176.81 o
  -7   1   7      10709.09       9779.44       177.92 o
  -5   1   7      13612.39      13767.15       323.59 o
  -3   1   7       7340.89       7676.95        86.84 o
  -1   1   7      93946.97      95384.14       927.89 o
   1   1   7        547.31        870.17        28.22 o
   3   1   7        729.67        981.74        64.01 o
   5   1   7      50883.17      49888.03       680.21 o
   7   1   7       2242.74       2116.49        92.70 o
   9   1   7       1267.04       1251.62        92.46 o
  11   1   7      11467.10      11636.10       336.94 o
  13   1   7       2329.76       2419.61       144.10 o
 -18   2   7       1763.52       1620.88       135.88 o
 -16   2   7        162.46        314.11       132.43 o
 -14   2   7       4033.09       4189.08       173.65 o
 -12   2   7       1033.89       1107.40        79.42 o
 -10   2   7        795.70        871.66        64.15 o
  -8   2   7      16709.08      17096.02       211.84 o
  -6   2   7        269.55        381.44        22.86 o
  -4   2   7      11393.71      11857.11       119.40 o
  -2   2   7      27278.65      28540.43       277.42 o
   0   2   7       6301.45       6534.06        70.63 o
   2   2   7      12033.43      12257.76       164.61 o
   4   2   7       5126.31       5130.94        99.90 o
   6   2   7       5720.34       5467.60       116.91 o
   8   2   7       2556.85       2457.68        83.80 o
  10   2   7       1872.38       1807.65        89.09 o
  12   2   7       5858.05       5874.51       234.40 o
  14   2   7        459.30        431.11        86.09 o
 -17   3   7         77.90         49.13        70.00 o
 -15   3   7       1634.33       1772.56       121.14 o
 -13   3   7        162.66        185.26        69.43 o
 -11   3   7       3232.96       3096.28       120.81 o
  -9   3   7        812.98        789.61        58.79 o
  -7   3   7       2859.52       2415.96        76.67 o
  -5   3   7       4879.20       5366.12        78.21 o
  -3   3   7        203.89        344.89        25.87 o
  -1   3   7      15693.73      15298.93       160.28 o
   1   3   7       4362.51       4887.07       100.87 o
   3   3   7        541.04        566.04        31.13 o
   5   3   7       6670.45       6037.31       135.30 o
   7   3   7       2448.80       2287.54        74.38 o
   9   3   7        875.49        822.93       107.43 o
  11   3   7        368.58        447.77        59.83 o
  13   3   7        391.55        450.13        73.75 o
 -16   4   7        155.83        126.13        63.47 o
 -14   4   7      14781.96      14616.29       417.16 o
 -12   4   7        131.70        238.72        54.55 o
 -10   4   7       1359.98       1485.76        61.93 o
  -8   4   7      23405.89      23466.45       460.66 o
  -6   4   7         36.38         36.28        17.36 o
  -4   4   7      11979.84      12088.65       150.80 o
  -2   4   7      41174.37      42420.53       463.36 o
   0   4   7      14228.53      14741.35       156.87 o
   2   4   7       7037.73       6688.58       109.87 o
   4   4   7      10279.29       9995.85       164.63 o
   6   4   7      16450.42      16011.78       275.97 o
   8   4   7       3355.39       3489.13       112.94 o
  10   4   7       2623.71       2508.52        98.56 o
  12   4   7      10914.26      10954.08       349.33 o
  14   4   7        899.32       1039.98       130.17 o
 -17   5   7       2715.93       2586.19       186.71 o
 -15   5   7        371.92        445.72        87.29 o
 -13   5   7        193.30        283.93        59.51 o
 -11   5   7       9680.40       9845.85       215.21 o
  -9   5   7       1789.63       1769.89        60.72 o
  -7   5   7       1938.05       2255.84        89.64 o
  -5   5   7        829.59        875.45        41.34 o
  -3   5   7       4052.56       4440.06        88.50 o
  -1   5   7         60.12         57.46        18.60 o
   1   5   7        510.62        643.38        48.90 o
   3   5   7         19.27         19.07        20.42 o
   5   5   7       1103.55       1264.20        62.37 o
   7   5   7        731.82        725.44        49.88 o
   9   5   7       3448.11       3426.50       115.54 o
  11   5   7        332.17        350.83        57.90 o
  13   5   7        211.11        180.81        89.86 o
 -16   6   7         17.08         65.43        62.85 o
 -14   6   7       3599.29       3582.63       168.48 o
 -12   6   7       2721.59       2686.92        97.32 o
 -10   6   7       5491.68       5679.12       152.56 o
  -8   6   7      11571.40      11432.98       267.12 o
  -6   6   7        287.13        309.54        34.74 o
  -4   6   7       7098.45       7242.16       209.90 o
  -2   6   7      14844.63      14495.89       185.26 o
   0   6   7       3268.36       3095.04        74.72 o
   2   6   7       3324.81       3175.21        75.50 o
   4   6   7      17694.35      17505.41       274.34 o
   6   6   7       8297.21       7929.42       162.06 o
   8   6   7       2890.15       2594.49        95.07 o
  10   6   7       1051.59       1096.44        96.93 o
  12   6   7       2399.74       2336.04       137.77 o
 -15   7   7        775.38        821.40        97.79 o
 -13   7   7        459.81        522.32        73.48 o
 -11   7   7       6347.11       6609.27       181.23 o
  -9   7   7         14.56         82.28        62.18 o
  -7   7   7       2767.53       3130.60       124.37 o
  -5   7   7       9572.21       9399.15       153.88 o
  -3   7   7          3.04         23.28        23.90 o
  -1   7   7       9427.63       9212.56       127.38 o
   1   7   7      10586.73      10528.51       269.79 o
   3   7   7       1616.26       1640.03        81.03 o
   5   7   7      14182.58      14212.36       343.62 o
   7   7   7        548.00        711.15        71.07 o
   9   7   7       3172.39       3059.07       147.81 o
  11   7   7       2793.45       2967.72       164.50 o
 -16   8   7          0.02        -25.92        71.32 o
 -14   8   7        942.50        806.92        94.12 o
 -12   8   7          0.32         31.12        38.01 o
 -10   8   7         46.37         62.33        37.80 o
  -8   8   7        541.90        596.85        42.86 o
  -6   8   7        410.33        401.94        40.49 o
  -4   8   7        425.96        413.78        36.66 o
  -2   8   7        672.40        539.40        35.72 o
   0   8   7        136.57        136.05        33.06 o
   2   8   7        632.66        638.57        41.52 o
   4   8   7       1519.69       1415.85       100.10 o
   6   8   7        202.05        276.70        59.65 o
   8   8   7        120.14         75.72        59.28 o
  10   8   7       1563.65       1647.71       120.53 o
  12   8   7        162.76        240.34       101.62 o
 -15   9   7       1049.69       1189.35       131.83 o
 -13   9   7         23.15          5.84        48.16 o
 -11   9   7       8096.51       7651.45       206.80 o
  -9   9   7       1353.79       1276.23        69.33 o
  -7   9   7       5758.88       5495.12       137.67 o
  -5   9   7       3072.77       3176.48        84.31 o
  -3   9   7          2.53        -40.30        40.30 o
  -1   9   7       4385.92       4104.58       160.87 o
   1   9   7       3461.20       3510.78       100.03 o
   3   9   7        443.26        519.62        66.80 o
   5   9   7       9529.77       9814.49       280.63 o
   7   9   7         14.55         10.49        50.43 o
   9   9   7       1100.96       1089.99       104.51 o
  11   9   7       4141.82       4254.44       212.44 o
 -14  10   7         36.90        154.62        76.85 o
 -12  10   7       3693.89       3499.38       166.43 o
 -10  10   7       1328.12       1349.03        80.35 o
  -8  10   7       1007.67        995.57        88.05 o
  -6  10   7        962.89       1026.79        66.40 o
  -4  10   7       5754.85       4988.98       123.24 o
  -2  10   7        156.99        138.40        40.60 o
   0  10   7       2887.59       2833.08       208.37 o
   2  10   7      13982.05      13527.86       275.57 o
   4  10   7       1525.15       1487.47       105.80 o
   6  10   7        151.13        165.79        61.67 o
   8  10   7       1481.49       1800.74       203.65 o
  10  10   7        300.81        257.48        82.82 o
 -13  11   7        645.73        555.65       103.30 o
 -11  11   7         20.50         26.95        59.48 o
  -9  11   7        399.07        583.74        69.34 o
  -7  11   7        234.90        320.43        49.91 o
  -5  11   7       2113.32       1789.01        90.00 o
  -3  11   7         48.07         -3.28        33.12 o
  -1  11   7       2019.56       1957.00        96.81 o
   1  11   7        889.27       1046.49        74.18 o
   3  11   7       2978.36       3070.22       150.89 o
   5  11   7        404.27        802.83       155.36 o
   7  11   7         28.51         75.20        62.44 o
   9  11   7        284.05        477.48        89.69 o
 -12  12   7       2217.18       2311.18       154.03 o
 -10  12   7       2859.78       2804.83       190.30 o
  -8  12   7        931.47       1027.24        73.95 o
  -6  12   7        315.06        402.01        71.19 o
  -4  12   7       3306.07       3352.32       126.60 o
  -2  12   7        640.91        698.98        86.17 o
   0  12   7         70.07          3.41        40.88 o
   2  12   7       5437.05       5715.07       236.47 o
   4  12   7        779.63        883.53        97.25 o
   6  12   7       1910.11       1939.93       184.77 o
   8  12   7       3518.05       3972.76       224.48 o
 -11  13   7       1050.35       1196.13       168.12 o
  -9  13   7        171.21        259.29        67.68 o
  -7  13   7         26.44        104.47        61.86 o
  -5  13   7       1518.28       1327.98       120.79 o
  -3  13   7        990.76        954.23       150.17 o
  -1  13   7         68.50         37.98        43.65 o
   1  13   7       1497.86       1322.71        81.28 o
   3  13   7       3256.15       3070.99       300.31 o
   5  13   7         14.80        -14.43        61.34 o
   7  13   7          0.13         50.03        64.64 o
 -10  14   7       1379.75       1527.48       158.69 o
  -8  14   7        240.86        385.51       106.91 o
  -6  14   7        418.48        430.89        87.08 o
  -4  14   7       4046.28       4233.46       243.64 o
  -2  14   7        343.33        617.24       100.00 o
   0  14   7         84.10        122.64        61.94 o
   2  14   7       1234.13       1439.20       173.68 o
   4  14   7        150.81        127.34        74.78 o
   6  14   7         12.63        -10.23        62.57 o
  -7  15   7         18.47         11.01        60.64 o
  -5  15   7       3864.75       3587.72       195.58 o
  -3  15   7       1111.80        909.14       107.19 o
  -1  15   7        634.30        872.60       202.01 o
   1  15   7       1069.70        938.55       155.99 o
   3  15   7        527.70        564.42       148.08 o
  -4  16   7        216.49        147.32        77.90 o
  -2  16   7        116.81        119.74        92.39 o
   0  16   7        163.24        224.26       117.69 o
 -18   0   8        247.95        158.80       116.75 o
 -16   0   8       6940.46       6837.16       433.85 o
 -14   0   8       2492.93       2438.01       188.26 o
 -12   0   8        357.28        487.80        86.40 o
 -10   0   8      17671.98      17904.99       590.48 o
  -8   0   8       6201.93       6376.71       255.81 o
  -6   0   8      23950.44      26542.74       623.16 o
  -4   0   8       2708.70       1961.23        66.45 o
  -2   0   8       4489.65       5267.69       181.17 o
   0   0   8       8809.56       8559.71       203.43 o
   2   0   8      10777.61       9793.91       370.45 o
   4   0   8        103.35        191.29        94.44 o
   6   0   8       8573.81       8593.14       290.76 o
   8   0   8      17996.06      18238.45       590.26 o
  10   0   8       6633.24       6808.74       313.27 o
  12   0   8       7277.68       7394.93       367.44 o
  14   0   8       1664.19       1511.21       173.66 o
 -17   1   8        599.70        665.36       118.90 o
 -15   1   8         10.85         -4.33        49.72 o
 -13   1   8       1259.64       1086.86        90.05 o
 -11   1   8         33.52          8.42        45.65 o
  -9   1   8        119.40        154.73        47.66 o
  -7   1   8        227.27        240.39        65.29 o
  -5   1   8       3167.08       3289.31        40.33 o
  -3   1   8         65.47         39.75        19.07 o
  -1   1   8       1026.52        900.23        33.91 o
   1   1   8       1349.84       1633.44        43.99 o
   3   1   8      14225.53      13952.76       193.77 o
   5   1   8        552.44        552.22        34.72 o
   7   1   8       4008.07       3841.16       149.45 o
   9   1   8       1135.36       1124.03        88.98 o
  11   1   8        153.56        188.13        59.50 o
  13   1   8        459.24        520.38        86.05 o
 -18   2   8        691.91        678.91       107.41 o
 -16   2   8       3444.44       3452.65       197.58 o
 -14   2   8       5450.70       5259.55       212.97 o
 -12   2   8          3.25        158.53       118.38 o
 -10   2   8      18587.96      19529.63       424.20 o
  -8   2   8       2111.35       1954.24        47.06 o
  -6   2   8       6720.06       6860.86       107.25 o
  -4   2   8      21640.04      21255.31       260.52 o
  -2   2   8       1250.03       1407.29        34.47 o
   0   2   8      10145.41      10590.86       115.76 o
   2   2   8      26814.33      27663.17       368.34 o
   4   2   8        727.40        777.14        96.66 o
   6   2   8       4948.16       4794.27       109.17 o
   8   2   8       8046.89       7821.29       234.71 o
  10   2   8       4158.73       4036.26       167.76 o
  12   2   8       1809.65       2070.26       137.34 o
 -17   3   8       3548.19       3306.40       186.90 o
 -15   3   8        383.21        521.81        83.97 o
 -13   3   8       7964.16       8113.27       262.65 o
 -11   3   8       5579.10       5883.47       184.19 o
  -9   3   8        587.80        592.75        32.37 o
  -7   3   8      21632.21      22074.96       303.29 o
  -5   3   8       1272.98       1301.46        45.19 o
  -3   3   8      14736.71      14716.28       167.81 o
  -1   3   8      22732.15      23128.22       248.15 o
   1   3   8        190.40        221.58        22.44 o
   3   3   8      22568.01      22430.76       321.06 o
   5   3   8       2159.23       2271.39        96.35 o
   7   3   8        841.68        896.54        73.80 o
   9   3   8       6033.32       6029.04       159.20 o
  11   3   8         16.86         28.18        52.18 o
  13   3   8       2148.93       2161.20       157.58 o
 -16   4   8        692.11        839.13       101.80 o
 -14   4   8        376.74        345.08        70.26 o
 -12   4   8         31.85         41.52        46.71 o
 -10   4   8        166.64        247.79        46.99 o
  -8   4   8        136.10        157.28        31.46 o
  -6   4   8        100.04        115.09        19.40 o
  -4   4   8         40.92        138.71        20.79 o
  -2   4   8        248.62        288.21        27.49 o
   0   4   8       2399.04       2508.91        51.66 o
   2   4   8        979.52        984.95        50.72 o
   4   4   8         70.55         57.71        24.75 o
   6   4   8          4.23         28.15        35.35 o
   8   4   8       3572.24       3357.08       124.74 o
  10   4   8       1571.76       1436.84       152.85 o
  12   4   8         79.84         34.32        58.52 o
 -17   5   8       2724.89       2790.96       184.62 o
 -15   5   8         79.54         93.80        59.77 o
 -13   5   8       4585.54       4451.75       209.03 o
 -11   5   8       4882.64       5004.41       136.13 o
  -9   5   8       1419.47       1484.85        64.07 o
  -7   5   8       9983.96      10151.72       149.56 o
  -5   5   8       6897.06       6911.77       119.87 o
  -3   5   8       9054.19       8982.50       127.26 o
  -1   5   8       9710.79       9034.91       122.16 o
   1   5   8        603.91        682.40        48.75 o
   3   5   8      20837.41      20201.64       310.74 o
   5   5   8       1970.38       1925.58        68.05 o
   7   5   8       1709.44       1665.99        69.30 o
   9   5   8      16247.94      16331.23       358.41 o
  11   5   8         85.68         94.14        53.53 o
  13   5   8       2231.59       2098.45       176.09 o
 -16   6   8        249.10        538.23        93.74 o
 -14   6   8       2186.71       2263.57       135.35 o
 -12   6   8          5.33         43.17        35.75 o
 -10   6   8       5052.68       5553.58       154.23 o
  -8   6   8       5038.76       5309.73       101.35 o
  -6   6   8       2284.66       2422.38        65.76 o
  -4   6   8      12268.97      12708.17       253.13 o
  -2   6   8       2873.61       2854.15        56.13 o
   0   6   8      14508.54      14803.24       187.82 o
   2   6   8        826.78        693.02        74.62 o
   4   6   8        511.06        602.54        97.67 o
   6   6   8       5491.45       5248.29       130.37 o
   8   6   8       1408.98       1338.90        75.12 o
  10   6   8       3449.07       3166.15       198.06 o
  12   6   8       2508.72       2258.56       458.56 o
 -15   7   8          0.74         -1.51        65.73 o
 -13   7   8        214.03        132.18        57.85 o
 -11   7   8       5627.98       5844.43       154.91 o
  -9   7   8        102.00        191.41        35.01 o
  -7   7   8       4157.36       4391.50       153.57 o
  -5   7   8         42.36         13.88        25.01 o
  -3   7   8       5018.13       5167.64       100.72 o
  -1   7   8        231.54        211.29        27.48 o
   1   7   8        134.12        163.74        20.33 o
   3   7   8       3994.41       4165.26       147.49 o
   5   7   8         19.33        -43.23        43.23 o
   7   7   8        228.13        156.40        56.75 o
   9   7   8       2321.97       2180.73       130.93 o
  11   7   8       1068.39        959.23       104.40 o
 -16   8   8       1837.08       1894.91       178.92 o
 -14   8   8       2240.49       2295.13       137.17 o
 -12   8   8         17.43         57.87        46.12 o
 -10   8   8       3474.23       3757.64       139.01 o
  -8   8   8       2722.86       2809.43       106.34 o
  -6   8   8       2616.28       2609.10        76.97 o
  -4   8   8      11993.81      11578.21       247.62 o
  -2   8   8        598.13        622.25        45.35 o
   0   8   8       6247.26       5785.85       125.95 o
   2   8   8       7346.97       7503.04       202.89 o
   4   8   8        734.79        710.68       105.93 o
   6   8   8       4616.47       5058.23       187.07 o
   8   8   8       1416.50       1558.12       110.40 o
  10   8   8       1154.28       1307.02       132.81 o
 -15   9   8        165.05        223.58       128.61 o
 -13   9   8        790.29        980.18       141.33 o
 -11   9   8          4.06         21.32        38.31 o
  -9   9   8        157.50         79.81        36.72 o
  -7   9   8        310.02        554.82        51.40 o
  -5   9   8         49.42         31.02        28.12 o
  -3   9   8       1572.76       1494.31        58.30 o
  -1   9   8        482.76        672.96        53.87 o
   1   9   8        196.25        177.93        39.21 o
   3   9   8        664.32        741.93       102.84 o
   5   9   8       1763.94       1870.90       114.24 o
   7   9   8        576.29        827.60        98.32 o
   9   9   8         25.87         28.93        57.17 o
  11   9   8        216.17        334.09       116.86 o
 -14  10   8        715.45        826.89       119.38 o
 -12  10   8        553.11        597.62        79.01 o
 -10  10   8       2744.44       2710.76       121.00 o
  -8  10   8       1815.50       1628.30        81.02 o
  -6  10   8        222.39        271.49        43.44 o
  -4  10   8      10786.20      10554.68       316.11 o
  -2  10   8        811.02        724.74        55.66 o
   0  10   8        816.89        824.22       104.65 o
   2  10   8       9910.12      10468.97       377.45 o
   4  10   8       1342.87       1322.23        98.41 o
   6  10   8       3649.88       3845.43       181.90 o
   8  10   8        295.72        225.95        72.77 o
  10  10   8       1019.38       1164.02       119.35 o
 -13  11   8       1256.09       1302.22       151.90 o
 -11  11   8        408.40        600.45        88.96 o
  -9  11   8        266.88        242.79        51.12 o
  -7  11   8       6012.55       5986.27       223.31 o
  -5  11   8       1283.83       1201.99        87.34 o
  -3  11   8       3081.62       2845.52       134.96 o
  -1  11   8       1161.15       1272.97       108.56 o
   1  11   8        545.32        834.27       188.23 o
   3  11   8       1475.59       1293.88       107.67 o
   5  11   8       1534.84       1502.89       124.57 o
   7  11   8        510.78        672.98        93.59 o
   9  11   8       1822.20       1889.23       148.32 o
 -12  12   8          4.76        -41.90        68.95 o
 -10  12   8         14.08        -10.07        47.37 o
  -8  12   8         62.16         43.92        42.53 o
  -6  12   8        252.02        177.38        60.17 o
  -4  12   8        323.14        478.70        60.44 o
  -2  12   8          8.18        -10.47        37.57 o
   0  12   8        646.78        681.80        81.47 o
   2  12   8        644.53        929.68       184.70 o
   4  12   8        169.63        166.43        66.85 o
   6  12   8         38.10         85.78        66.96 o
   8  12   8        823.36        987.87       118.23 o
 -11  13   8       1177.13       1215.29       133.30 o
  -9  13   8        142.99        180.15        84.22 o
  -7  13   8        908.20       1168.37       104.02 o
  -5  13   8        457.44        663.83        88.93 o
  -3  13   8       1738.68       1744.12       116.30 o
  -1  13   8       3363.85       3246.02       127.88 o
   1  13   8        186.38        222.57        64.54 o
   3  13   8       3518.09       3518.26       191.68 o
   5  13   8       1090.70       1403.11       127.84 o
   7  13   8         62.58         55.91        75.52 o
  -8  14   8        200.32        333.07        90.32 o
  -6  14   8        136.91        302.93        77.82 o
  -4  14   8        637.82        616.63        87.73 o
  -2  14   8        125.49        121.65        66.77 o
   0  14   8       1439.78       1229.95       155.72 o
   2  14   8        569.93        523.84       199.64 o
   4  14   8        474.49        387.68        95.76 o
  -7  15   8        548.67        593.73        95.16 o
  -5  15   8        278.17        375.20       120.64 o
  -3  15   8         19.54        -12.01        54.50 o
  -1  15   8        910.33       1188.01       153.12 o
   1  15   8        135.26        208.43       109.61 o
   3  15   8         61.22         21.80        93.68 o
 -17   1   9       3360.06       3545.69       213.73 o
 -15   1   9       4479.22       4616.13       206.70 o
 -13   1   9       3263.76       3361.18       152.87 o
 -11   1   9       2951.14       2921.56       132.52 o
  -9   1   9      16187.02      16045.74       314.97 o
  -7   1   9      10259.95      10991.11       222.83 o
  -5   1   9        579.00        742.07        25.33 o
  -3   1   9      48929.54      49313.54       539.34 o
  -1   1   9       1593.74       1905.87        57.28 o
   1   1   9       2619.01       2572.93        66.54 o
   3   1   9      32186.73      31122.77       427.09 o
   5   1   9      10877.04      10506.63       177.30 o
   7   1   9       2429.17       2302.32        93.42 o
   9   1   9       4167.31       4444.30       169.92 o
  11   1   9       3691.46       4121.67       188.86 o
  13   1   9        946.93       1027.78       119.05 o
 -18   2   9        707.74        797.64       110.99 o
 -16   2   9       2818.84       2808.12       166.79 o
 -14   2   9        569.86        649.60        86.66 o
 -12   2   9       4850.94       5087.61       187.98 o
 -10   2   9       5526.32       5966.22       251.67 o
  -8   2   9        179.73        271.47        39.49 o
  -6   2   9      11869.54      11660.07       140.39 o
  -4   2   9       7138.89       6733.18        90.34 o
  -2   2   9       2785.75       2714.32        60.55 o
   0   2   9       7352.85       6934.80        92.70 o
   2   2   9       4908.80       4862.37        94.76 o
   4   2   9       9750.00       9598.16       170.77 o
   6   2   9       9149.69       8959.70       224.21 o
   8   2   9       1699.09       1612.78        71.95 o
  10   2   9       4259.43       4483.43       192.29 o
  12   2   9        650.54        743.42        93.59 o
 -17   3   9       1374.65       1270.21       122.05 o
 -15   3   9        261.33        226.87        69.76 o
 -13   3   9         21.89         73.83        53.83 o
 -11   3   9       1882.41       1889.10       117.74 o
  -9   3   9       1344.40       1122.78        71.65 o
  -7   3   9        180.69        142.26        25.28 o
  -5   3   9       3838.77       4105.85        65.77 o
  -3   3   9      18897.71      19256.02       229.07 o
  -1   3   9        129.90        155.65        25.60 o
   1   3   9        685.43        721.89        40.15 o
   3   3   9      10551.70      10489.53       183.52 o
   5   3   9       4054.31       3873.06       113.55 o
   7   3   9        504.96        475.61        50.37 o
   9   3   9       2867.00       2624.02       104.27 o
  11   3   9        547.69        743.08        90.31 o
  13   3   9         50.21        -22.58        69.67 o
 -16   4   9       5302.16       5583.58       247.55 o
 -14   4   9        461.64        496.07        77.34 o
 -12   4   9       3722.82       3736.77       178.95 o
 -10   4   9      15869.72      15928.08       274.91 o
  -8   4   9       5438.59       5438.77       115.36 o
  -6   4   9       3888.23       4016.57        79.31 o
  -4   4   9      19593.22      19638.36       243.70 o
  -2   4   9      14800.34      15183.77       193.57 o
   0   4   9       8799.38       8460.65       127.82 o
   2   4   9      12872.65      13368.50       218.01 o
   4   4   9      18372.91      18115.50       307.20 o
   6   4   9       6665.96       6249.56       141.72 o
   8   4   9        443.02        446.39        51.44 o
  10   4   9       8665.57       8493.32       246.24 o
  12   4   9        956.05       1217.02       135.96 o
 -17   5   9        393.44        489.05        95.68 o
 -15   5   9        952.96       1092.33       113.09 o
 -13   5   9       1092.60       1218.26       103.87 o
 -11   5   9         36.66         14.67        52.35 o
  -9   5   9        922.63        951.27        70.84 o
  -7   5   9       9721.78       9776.45       147.41 o
  -5   5   9       5803.57       5678.92       147.39 o
  -3   5   9        758.47        821.30        42.50 o
  -1   5   9      13296.19      14022.74       186.31 o
   1   5   9       9909.72       9888.92       170.83 o
   3   5   9        111.67        177.03        32.31 o
   5   5   9       2280.44       1945.43        70.33 o
   7   5   9       1700.45       1427.91        76.61 o
   9   5   9        284.21        311.90        48.95 o
  11   5   9        479.29        670.25       111.97 o
 -16   6   9       5846.41       5324.17       240.65 o
 -14   6   9        747.48        850.93       123.59 o
 -12   6   9        641.58        638.15        74.70 o
 -10   6   9       6621.38       6802.87       166.78 o
  -8   6   9        124.83        190.15        29.73 o
  -6   6   9       2262.86       2185.03        83.71 o
  -4   6   9      24413.46      24432.75       420.36 o
  -2   6   9       8504.47       8454.11       130.88 o
   0   6   9       3336.52       3102.28        62.27 o
   2   6   9       6403.48       6130.42       129.01 o
   4   6   9      14100.48      13504.03       248.20 o
   6   6   9        217.56        281.07        45.64 o
   8   6   9       2162.76       2188.28       129.51 o
  10   6   9      11092.47      10996.32       346.38 o
  12   6   9        429.83        532.56       265.47 o
 -15   7   9        875.62        994.91       106.32 o
 -13   7   9       7393.96       7251.84       256.83 o
 -11   7   9         33.40          1.20        35.34 o
  -9   7   9       8148.43       7943.93       194.20 o
  -7   7   9       4169.99       4112.65        94.84 o
  -5   7   9       1934.03       1726.36       111.72 o
  -3   7   9       4115.54       4115.75        91.01 o
  -1   7   9       2659.61       2621.77        71.33 o
   1   7   9       4772.49       4659.23       158.02 o
   3   7   9       2307.48       2469.16       106.57 o
   5   7   9        372.11        506.33        79.25 o
   7   7   9       5026.38       5168.08       190.65 o
   9   7   9       2959.73       2759.77       157.54 o
  11   7   9       1341.37       1329.44       147.20 o
 -16   8   9       1272.56       1313.85       150.63 o
 -14   8   9       1376.48       1289.93       110.39 o
 -12   8   9       1476.84       1510.19        87.23 o
 -10   8   9       1880.16       1987.67        96.07 o
  -8   8   9        711.78        799.44        52.64 o
  -6   8   9        452.70        534.51        42.03 o
  -4   8   9       4913.49       4945.29       109.81 o
  -2   8   9       6305.57       6059.75       110.71 o
   0   8   9       1389.29       1351.01        97.26 o
   2   8   9       6077.20       6014.06       187.40 o
   4   8   9       4001.17       4016.79       153.56 o
   6   8   9        198.46        402.45        79.54 o
   8   8   9       2078.95       2161.76       141.41 o
  10   8   9        724.93        821.53       106.21 o
 -15   9   9       1336.87       1591.34       208.17 o
 -13   9   9       2050.55       2224.12       169.70 o
 -11   9   9        180.24        161.47        49.12 o
  -9   9   9       3923.98       4206.84       118.09 o
  -7   9   9       2831.20       2971.79       116.34 o
  -5   9   9        273.02        306.46        39.46 o
  -3   9   9      14912.89      14652.23       248.86 o
  -1   9   9         21.14         11.17        35.74 o
   1   9   9       2550.85       2401.78       113.07 o
   3   9   9       8658.33       9421.33       279.82 o
   5   9   9        135.47         72.26        62.99 o
   7   9   9       2603.16       2674.04       153.75 o
   9   9   9       2988.02       3223.72       184.63 o
 -14  10   9       2252.33       2250.73       196.96 o
 -12  10   9       3009.38       3041.02       150.86 o
 -10  10   9        152.98        349.26        87.81 o
  -8  10   9        303.99        392.86        44.36 o
  -6  10   9       6368.54       6607.16       204.88 o
  -4  10   9         25.97         63.70        37.17 o
  -2  10   9        447.17        484.23        65.70 o
   0  10   9       8022.93       7672.36       190.59 o
   2  10   9       3266.07       3236.87       150.43 o
   4  10   9         37.61        124.21        65.69 o
   6  10   9       6831.38       7301.29       278.26 o
   8  10   9       3251.53       3198.21       181.88 o
 -13  11   9        391.26        217.52        88.28 o
 -11  11   9        524.51        528.28        79.58 o
  -9  11   9       3655.13       3674.05       130.16 o
  -7  11   9        733.39        685.19        58.45 o
  -5  11   9        766.35        746.44        66.09 o
  -3  11   9        839.77        789.08        63.75 o
  -1  11   9          4.65         -3.73        43.05 o
   1  11   9       1847.77       1745.27       121.98 o
   3  11   9       2204.84       2379.72       139.21 o
   5  11   9        194.84        326.90       149.73 o
   7  11   9        699.65        878.22       107.67 o
 -12  12   9       1572.31       1457.95       150.05 o
 -10  12   9        696.13        604.17        79.45 o
  -8  12   9        144.14        108.32        83.45 o
  -6  12   9       6502.40       6347.89       289.83 o
  -4  12   9        110.13        101.28        45.88 o
  -2  12   9        143.04        158.11        52.00 o
   0  12   9       3878.25       3544.58       165.71 o
   2  12   9         84.71        113.82        61.67 o
   4  12   9        270.02        190.57        72.19 o
   6  12   9       1006.22        826.59       107.98 o
 -11  13   9        756.02        900.77       185.62 o
  -9  13   9        474.71        387.59       100.87 o
  -7  13   9        718.66        919.67        96.77 o
  -5  13   9        209.56        392.01       100.36 o
  -3  13   9         79.99        125.86        48.11 o
  -1  13   9       1545.72       1437.54       144.28 o
   1  13   9        143.34         95.76        60.74 o
   3  13   9         60.46         35.92        61.42 o
   5  13   9       1851.39       2125.17       212.89 o
  -8  14   9          2.96         65.01        71.83 o
  -6  14   9       1499.08       1754.40       130.97 o
  -4  14   9         43.85         -2.35        56.00 o
  -2  14   9         30.18        -18.61        77.62 o
   0  14   9       3721.99       3840.01       571.68 o
   2  14   9        100.46         43.85        67.81 o
   4  14   9       1018.58        945.97       116.58 o
  -5  15   9        587.84        763.13       103.48 o
  -3  15   9         17.09        -64.00        81.79 o
  -1  15   9       1504.43       1860.62       194.06 o
   1  15   9       2032.30       1959.49       208.49 o
 -18   0  10       1222.16       1133.26       177.52 o
 -16   0  10       9720.16       9233.04       802.39 o
 -14   0  10       4882.91       4672.79       303.60 o
 -12   0  10       6566.96       6442.85       307.39 o
 -10   0  10       4211.04       4092.34       174.19 o
  -8   0  10      14896.28      15377.53       432.67 o
  -6   0  10      19625.92      19698.91       486.66 o
  -4   0  10       1401.89       1475.25        54.52 o
  -2   0  10      61546.34      63213.00      1045.28 o
   0   0  10      10110.92      10638.18       189.95 o
   2   0  10         75.63        133.98        82.52 o
   4   0  10      33027.49      34029.84       942.39 o
   6   0  10       2237.23       2419.20       148.36 o
   8   0  10       3917.75       4242.81       233.07 o
  10   0  10       8292.33       8915.77       462.02 o
  12   0  10        951.11        774.49       133.10 o
 -17   1  10         54.38        141.52        72.19 o
 -15   1  10        701.68        842.64        97.21 o
 -13   1  10        578.30        710.06        83.67 o
 -11   1  10        205.19        243.19        55.44 o
  -9   1  10       2586.25       2962.08       117.88 o
  -7   1  10         89.08        128.71        37.65 o
  -5   1  10       8523.54       8895.01       113.65 o
  -3   1  10        302.15        312.55        24.14 o
  -1   1  10          6.88        -10.40        16.30 o
   1   1  10       2485.28       2487.91        73.66 o
   3   1  10        195.71        169.25        32.64 o
   5   1  10       4672.89       4292.53       159.81 o
   7   1  10       5600.12       5637.34       189.00 o
   9   1  10          2.14        -48.29        65.71 o
  11   1  10        611.79        699.99        89.38 o
 -18   2  10        523.58        432.89       107.02 o
 -16   2  10       1317.62       1379.23       127.21 o
 -14   2  10       2017.05       2115.24       162.96 o
 -12   2  10       1632.85       1762.80       126.25 o
 -10   2  10       6003.87       6078.94       187.22 o
  -8   2  10      10053.90      10338.39       404.03 o
  -6   2  10       3689.06       3392.46        53.14 o
  -4   2  10       1713.74       1771.98        46.34 o
  -2   2  10       7270.40       6525.41       135.46 o
   0   2  10       3797.86       3817.25        75.32 o
   2   2  10       1037.06        979.93        43.20 o
   4   2  10      11119.53      10750.15       226.33 o
   6   2  10       1789.06       1646.36        69.51 o
   8   2  10       5221.18       5133.25       187.89 o
  10   2  10       7835.45       7970.62       272.27 o
  12   2  10         85.08         80.20        64.89 o
 -17   3  10         16.05        -70.42        70.42 o
 -15   3  10       5839.26       6248.50       336.77 o
 -13   3  10       1551.21       1612.16       115.53 o
 -11   3  10        947.42        910.88        78.59 o
  -9   3  10      19093.58      19930.77       441.76 o
  -7   3  10        244.11        337.32        48.52 o
  -5   3  10       7004.30       6740.77        99.97 o
  -3   3  10       7787.77       7594.46       114.97 o
  -1   3  10       2727.31       2598.71        57.27 o
   1   3  10      12569.59      12409.69       212.43 o
   3   3  10        445.94        459.57        39.28 o
   5   3  10       6539.15       6476.21       152.01 o
   7   3  10      11242.62      10839.62       310.81 o
   9   3  10        342.72        423.15        67.66 o
  11   3  10       4827.07       4851.49       224.18 o
 -16   4  10        546.85        687.62       100.81 o
 -14   4  10         66.10         24.44        55.12 o
 -12   4  10         10.48         46.62        50.05 o
 -10   4  10        483.46        529.79        64.53 o
  -8   4  10       6127.28       6217.36       130.04 o
  -6   4  10       4464.17       4809.82       117.19 o
  -4   4  10       1630.86       1565.99        81.22 o
  -2   4  10       2555.59       2467.79        58.75 o
   0   4  10         72.38         47.36        18.99 o
   2   4  10       2793.52       2810.81        83.28 o
   4   4  10       1013.45       1072.11        61.30 o
   6   4  10         10.83         44.67        30.72 o
   8   4  10       1873.51       1865.95        83.49 o
  10   4  10        785.17        873.92       101.20 o
  12   4  10         67.59         45.43        81.84 o
 -17   5  10        591.20       1001.40       118.18 o
 -15   5  10       8007.21       7937.15       307.51 o
 -13   5  10        643.57        805.80        93.47 o
 -11   5  10        203.45        229.69        58.69 o
  -9   5  10      24731.45      25080.09       442.97 o
  -7   5  10       5860.39       6103.28       114.30 o
  -5   5  10       4991.78       4771.73       174.42 o
  -3   5  10       9201.31       9190.84       144.12 o
  -1   5  10       4534.69       4496.17        81.29 o
   1   5  10       9773.87       9702.27       183.23 o
   3   5  10       1834.63       1868.60        66.97 o
   5   5  10       3214.38       3106.59       101.95 o
   7   5  10       1729.54       1815.31        95.06 o
   9   5  10        193.65        348.04        65.05 o
  11   5  10       3047.75       3584.36       228.99 o
 -16   6  10        240.17        325.90       116.53 o
 -14   6  10         72.82        113.38        66.62 o
 -12   6  10       3873.96       4038.88       173.78 o
 -10   6  10       1085.19       1027.17        67.64 o
  -8   6  10         33.52         54.81        25.35 o
  -6   6  10      10855.08      10263.08       266.45 o
  -4   6  10       6119.50       6168.05       118.72 o
  -2   6  10        462.00        451.62        33.42 o
   0   6  10      11159.45      10910.26       215.41 o
   2   6  10       6910.44       6695.45       175.43 o
   4   6  10       2297.57       2185.75       103.21 o
   6   6  10          5.20         63.91        37.27 o
   8   6  10       1312.35       1365.39       135.56 o
  10   6  10         80.49        -38.16        70.38 o
 -15   7  10       1557.72       1409.54       178.41 o
 -13   7  10          6.62         22.52        72.76 o
 -11   7  10          3.91         49.47        39.42 o
  -9   7  10       2286.23       2354.93        93.02 o
  -7   7  10         75.88        121.67        31.24 o
  -5   7  10        425.56        500.34        46.20 o
  -3   7  10       9479.21       9373.37       159.23 o
  -1   7  10       1164.64       1107.05        43.24 o
   1   7  10        167.49        230.28        34.73 o
   3   7  10       1548.52       1384.74       109.19 o
   5   7  10       3265.41       3142.71       138.42 o
   7   7  10        191.58        184.32        62.64 o
   9   7  10        363.62        387.18        73.08 o
  11   7  10       1581.82       1504.97       189.94 o
 -14   8  10       1269.72       1278.08       117.78 o
 -12   8  10       4419.25       4518.01       211.57 o
 -10   8  10       2016.54       1886.92       126.42 o
  -8   8  10       4361.90       4582.70       117.60 o
  -6   8  10      10863.19      10882.06       300.00 o
  -4   8  10        510.78        697.02        83.12 o
  -2   8  10       9220.12       8988.25       177.79 o
   0   8  10       8832.09       9138.07       246.29 o
   2   8  10       4627.47       4527.28       176.49 o
   4   8  10       8451.55       8679.27       267.92 o
   6   8  10         46.52         44.01        52.68 o
   8   8  10       3639.45       3581.37       180.11 o
  10   8  10       2902.48       2962.57       189.86 o
 -15   9  10        285.98        457.92       110.58 o
 -13   9  10        641.69        551.53        80.84 o
 -11   9  10       1418.08       1309.50        83.40 o
  -9   9  10         57.60         30.55        42.09 o
  -7   9  10       3100.76       3175.70       168.44 o
  -5   9  10       2503.72       2266.24        84.20 o
  -3   9  10         96.86         90.77        31.49 o
  -1   9  10       6293.98       6002.97       153.75 o
   1   9  10       7018.33       6911.08       218.22 o
   3   9  10        352.85        508.12        88.76 o
   5   9  10        295.03        482.14        76.32 o
   7   9  10       3188.21       3406.04       178.06 o
   9   9  10        150.79        182.22        71.72 o
 -14  10  10        629.42        786.53       127.80 o
 -12  10  10        641.68        781.43       112.19 o
 -10  10  10        855.69        915.89        72.02 o
  -8  10  10       1957.37       1930.94        82.86 o
  -6  10  10        912.79       1029.40        65.17 o
  -4  10  10          5.00          1.65        37.27 o
  -2  10  10       5032.61       4784.51       206.28 o
   0  10  10        705.38        903.97        86.30 o
   2  10  10        274.05        166.68        59.18 o
   4  10  10       2067.86       2173.59       144.29 o
   6  10  10       1340.78       1433.73       119.88 o
   8  10  10        708.94        868.13       105.94 o
 -13  11  10       1046.01       1167.54       151.57 o
 -11  11  10       1582.22       1608.59       127.24 o
  -9  11  10         49.34         51.02        48.89 o
  -7  11  10       1910.90       1771.27        80.98 o
  -5  11  10       4619.11       4597.83       156.39 o
  -3  11  10        588.55        958.77       157.34 o
  -1  11  10         74.26         15.83        65.98 o
   1  11  10      10991.44      10930.02       354.39 o
   3  11  10          7.72         25.35        58.79 o
   5  11  10        188.50        248.36        78.34 o
   7  11  10       3468.70       3617.25       212.90 o
 -12  12  10        120.67         53.20       103.51 o
 -10  12  10        546.54        396.86        89.04 o
  -8  12  10        883.70        851.15        96.66 o
  -6  12  10         69.68         60.68        51.26 o
  -4  12  10        682.11        620.45        73.93 o
  -2  12  10        291.84        487.35        70.36 o
   0  12  10        143.88        228.43        69.22 o
   2  12  10        249.09        227.63        69.68 o
   4  12  10        715.74       1019.50       115.27 o
   6  12  10         10.18         15.29        63.03 o
  -9  13  10       1011.84       1183.69       131.74 o
  -7  13  10       1236.98       1120.63       102.70 o
  -5  13  10       4138.06       4090.23       196.15 o
  -3  13  10        722.21        810.78        77.16 o
  -1  13  10        174.88        189.34        69.93 o
   1  13  10       2751.00       2634.93       244.14 o
   3  13  10        360.73        366.96        97.67 o
   5  13  10        723.38        774.88       126.16 o
  -8  14  10         25.95         20.77        75.30 o
  -6  14  10       1763.28       1931.75       180.12 o
  -4  14  10       1146.87       1132.84       115.94 o
  -2  14  10         85.28        156.01        97.84 o
   0  14  10        509.31        584.93       220.09 o
   2  14  10        914.43        742.45       104.35 o
  -5  15  10        674.42        847.08       133.00 o
  -3  15  10         16.52          3.47        88.68 o
  -1  15  10        465.07        713.52       249.23 o
 -17   1  11       2415.68       2321.85       167.22 o
 -15   1  11       4365.34       4038.44       196.65 o
 -13   1  11        173.46        172.94        63.08 o
 -11   1  11       8685.78       9006.46       325.49 o
  -9   1  11       1394.24       1466.42        83.98 o
  -7   1  11       1298.81       1218.16        60.55 o
  -5   1  11      11786.19      11057.46       147.00 o
  -3   1  11       1284.59       1447.93        42.51 o
  -1   1  11      16102.96      17173.88       398.14 o
   1   1  11       8762.11       8274.60       135.21 o
   3   1  11       2239.38       2132.62        91.68 o
   5   1  11       8952.67       9016.23       247.30 o
   7   1  11        810.28        608.14        72.30 o
   9   1  11       2015.79       2163.76       127.05 o
  11   1  11       2880.86       3029.81       249.89 o
 -16   2  11          7.62         10.27        60.04 o
 -14   2  11       1977.46       2180.11       143.83 o
 -12   2  11       2159.12       2362.32       130.09 o
 -10   2  11       1053.38       1021.68        82.13 o
  -8   2  11       3766.59       3684.27       129.13 o
  -6   2  11       1897.18       1893.90        63.74 o
  -4   2  11       4740.07       4545.61        78.92 o
  -2   2  11       9335.48       9526.62       168.52 o
   0   2  11        148.55        149.03        30.00 o
   2   2  11       8359.01       8302.78       161.29 o
   4   2  11        752.91        615.78        52.42 o
   6   2  11         42.07         79.61        64.98 o
   8   2  11       3908.22       4074.24       171.49 o
  10   2  11       1167.20       1347.94       114.32 o
  12   2  11       1545.49       1509.33       148.99 o
 -17   3  11       1556.77       1548.98       147.65 o
 -15   3  11        382.04        433.12        87.08 o
 -13   3  11        175.75        143.36        62.34 o
 -11   3  11       1600.95       1907.65       110.31 o
  -9   3  11       1454.96       1406.01        98.29 o
  -7   3  11       2346.77       2367.62        85.60 o
  -5   3  11       2421.31       2336.66        56.20 o
  -3   3  11         30.95        112.31        34.31 o
  -1   3  11        106.71        194.17        52.85 o
   1   3  11       2747.86       2531.71        81.25 o
   3   3  11        322.56        374.60        37.53 o
   5   3  11       3197.75       3050.13        99.69 o
   7   3  11        138.84         68.12        37.39 o
   9   3  11        942.65       1014.93        93.04 o
  11   3  11        192.98        214.14        69.07 o
 -16   4  11          1.43        -25.15        62.85 o
 -14   4  11       5009.97       5322.19       239.80 o
 -12   4  11       3630.09       3824.71       169.94 o
 -10   4  11         67.97         35.07        45.69 o
  -8   4  11      25795.39      25404.84       561.25 o
  -6   4  11       7884.51       7766.70       127.82 o
  -4   4  11      10436.66      10299.44       159.23 o
  -2   4  11      22013.32      22591.24       311.21 o
   0   4  11        619.74        582.05        43.67 o
   2   4  11      18486.79      18217.33       324.01 o
   4   4  11       7490.33       7618.32       168.42 o
   6   4  11       3779.75       3734.02       111.90 o
   8   4  11       8272.31       8465.25       264.28 o
  10   4  11       1014.94        913.17        92.49 o
 -17   5  11       1004.35       1109.81       123.29 o
 -15   5  11        199.18        212.22        74.20 o
 -13   5  11         17.50          9.56        49.73 o
 -11   5  11       5486.39       5352.56       201.83 o
  -9   5  11        316.20        373.98        52.34 o
  -7   5  11         85.48        179.03        33.55 o
  -5   5  11       1129.77       1092.16        48.63 o
  -3   5  11       1274.68       1260.51        53.74 o
  -1   5  11       1022.33        934.16        41.91 o
   1   5  11         84.89        141.00        36.48 o
   3   5  11       1273.97       1148.94        79.38 o
   5   5  11       2856.83       2873.33        99.35 o
   7   5  11        405.89        544.22        78.94 o
   9   5  11       1842.90       1974.24       162.66 o
  11   5  11        505.61        622.79       117.68 o
 -16   6  11          0.75         64.46        82.57 o
 -14   6  11       1371.70       1507.12       124.88 o
 -12   6  11       2265.29       2420.78       135.07 o
 -10   6  11        497.93        574.56        53.24 o
  -8   6  11       5323.16       5201.64       140.84 o
  -6   6  11         19.11         56.23        28.50 o
  -4   6  11       1419.57       1439.78        53.42 o
  -2   6  11       6276.79       6254.09       117.67 o
   0   6  11        324.07        343.06        39.94 o
   2   6  11       4854.62       4701.11       122.49 o
   4   6  11       9405.32       9420.60       215.75 o
   6   6  11       1392.24       1365.09        74.58 o
   8   6  11       2729.75       2643.43       136.48 o
  10   6  11        481.94        800.65       168.26 o
 -15   7  11       1722.08       1720.34       143.19 o
 -13   7  11        325.00        271.27        69.66 o
 -11   7  11       3422.73       3337.15       162.98 o
  -9   7  11       3727.58       3711.42       143.87 o
  -7   7  11       2726.38       2597.51        82.44 o
  -5   7  11       6973.01       7046.41       194.28 o
  -3   7  11         12.88         -7.61        23.24 o
  -1   7  11       9277.21       9451.55       189.88 o
   1   7  11       2771.62       2797.18       112.29 o
   3   7  11         43.69         46.67        47.28 o
   5   7  11      10070.24       9689.91       289.44 o
   7   7  11        669.64        695.62        87.33 o
   9   7  11        446.86        454.06        83.49 o
 -14   8  11        154.09        144.64        65.22 o
 -12   8  11         73.00         81.59        54.55 o
 -10   8  11         11.54         42.41        40.91 o
  -8   8  11         36.32        105.48        38.85 o
  -6   8  11       1544.50       1491.33        69.70 o
  -4   8  11        632.53        657.31        47.16 o
  -2   8  11       1425.74       1309.38        55.77 o
   0   8  11       1367.86       1382.72       102.34 o
   2   8  11        407.75        527.45        66.22 o
   4   8  11         56.80         99.97        54.21 o
   6   8  11         47.33        -12.36        69.19 o
   8   8  11        333.96        561.88       144.71 o
 -13   9  11          3.70         24.94        56.65 o
 -11   9  11       4307.38       4254.78       147.75 o
  -9   9  11       2089.89       2019.74       112.13 o
  -7   9  11       3141.66       2953.62       122.02 o
  -5   9  11       1721.13       1639.34        76.11 o
  -3   9  11       2912.98       2706.64       150.70 o
  -1   9  11       4935.23       4864.11       173.88 o
   1   9  11        632.22        747.30        79.11 o
   3   9  11        421.48        407.38        70.40 o
   5   9  11       4472.23       4652.73       203.89 o
   7   9  11        217.53        251.69        71.45 o
   9   9  11        704.21        744.87       102.57 o
 -14  10  11        352.35        235.07        98.23 o
 -12  10  11        267.84        279.56        98.04 o
 -10  10  11        312.45        280.60        52.53 o
  -8  10  11       1927.88       2163.60       105.61 o
  -6  10  11          3.71         -2.04        32.36 o
  -4  10  11        356.77        423.10        72.18 o
  -2  10  11        806.48        858.42        82.34 o
   0  10  11        168.15        232.36        62.17 o
   2  10  11         98.83        295.67       144.35 o
   4  10  11         59.32         62.52        59.72 o
   6  10  11        565.71        661.60       118.24 o
   8  10  11        114.78         86.74        67.40 o
 -13  11  11          4.01        -79.70       120.89 o
 -11  11  11        229.28         91.48        77.53 o
  -9  11  11       1270.96       1142.74        86.58 o
  -7  11  11        492.93        581.80        57.99 o
  -5  11  11       2020.19       2046.02       137.98 o
  -3  11  11        502.16        488.09        60.75 o
  -1  11  11       1814.12       1876.23       120.83 o
   1  11  11        116.42        161.59        63.29 o
   3  11  11        650.63        662.17        89.63 o
   5  11  11         12.79         85.50        66.41 o
   7  11  11        617.92        699.45       106.86 o
 -10  12  11        594.43        405.17       108.78 o
  -8  12  11       3233.91       3213.67       196.61 o
  -6  12  11         35.42        193.62        81.51 o
  -4  12  11        258.09        229.44        60.31 o
  -2  12  11       7217.35       7325.37       370.55 o
   0  12  11       2908.21       2495.52       149.76 o
   2  12  11        518.91        598.29        90.76 o
   4  12  11       3634.41       3683.00       211.17 o
   6  12  11       1473.33       1485.08       143.32 o
  -9  13  11         77.42        -81.56        81.56 o
  -7  13  11        103.15         90.80        64.20 o
  -5  13  11         94.23         79.03        58.81 o
  -3  13  11         12.29          6.06        74.46 o
  -1  13  11       1104.07        977.23       112.98 o
   1  13  11         21.28          3.84        97.23 o
   3  13  11         79.33         76.47        67.19 o
  -8  14  11        394.55        318.67        93.85 o
  -6  14  11        106.60        353.16       115.69 o
  -4  14  11        258.44        284.24       105.15 o
  -2  14  11       1237.50       1343.54       169.57 o
   0  14  11        120.88        101.39        96.23 o
   2  14  11         76.05         28.82        67.53 o
 -16   0  12       2939.86       2964.53       273.15 o
 -14   0  12       2673.84       2994.29       413.94 o
 -12   0  12      10932.18      11202.78      1004.47 o
 -10   0  12      34417.41      35657.46      1138.44 o
  -8   0  12       3223.82       3456.05       183.56 o
  -6   0  12        705.50        591.07        46.16 o
  -4   0  12      27072.83      26019.80       761.46 o
  -2   0  12        375.70        409.30        69.76 o
   0   0  12       1508.16       1534.90        64.05 o
   2   0  12      31787.67      32291.18       934.59 o
   4   0  12       4273.30       4314.60       210.10 o
   6   0  12       3602.77       3779.54       217.04 o
   8   0  12      18465.35      18715.22       749.55 o
  10   0  12       4452.04       4356.02       315.06 o
 -17   1  12        558.20        871.77       115.54 o
 -15   1  12        145.08        155.50        71.23 o
 -13   1  12       1307.31       1292.86       110.58 o
 -11   1  12       4045.27       4492.70       184.89 o
  -9   1  12        268.29        317.33        94.43 o
  -7   1  12        237.06        287.09        26.99 o
  -5   1  12       3680.05       3645.35        73.75 o
  -3   1  12       2139.00       2044.50        51.62 o
  -1   1  12       1364.87       1343.48        52.06 o
   1   1  12        261.38        296.25        35.51 o
   3   1  12      10887.01      10421.31       338.75 o
   5   1  12        137.59        190.87        54.98 o
   7   1  12       1224.10       1095.23        97.33 o
   9   1  12        252.77        389.91       120.20 o
  11   1  12        498.05        726.60        98.71 o
 -16   2  12       1691.03       1868.65       150.50 o
 -14   2  12        924.89        863.72        99.90 o
 -12   2  12       1432.14       1539.05       111.57 o
 -10   2  12      11746.67      11974.72       397.79 o
  -8   2  12        117.16        210.14        51.47 o
  -6   2  12        805.24        696.83        41.40 o
  -4   2  12      35499.66      35301.41       473.73 o
  -2   2  12         58.28         72.74        23.08 o
   0   2  12         33.33         60.29        19.15 o
   2   2  12      17548.61      16898.85       329.02 o
   4   2  12        227.89        327.23        40.07 o
   6   2  12        530.61        597.47        72.27 o
   8   2  12       5823.62       5815.66       223.76 o
  10   2  12       1350.76       1401.76       129.30 o
 -17   3  12       3631.86       3695.32       248.41 o
 -15   3  12        114.52        119.35        70.39 o
 -13   3  12        873.43        963.94        96.61 o
 -11   3  12       6546.43       6847.46       236.99 o
  -9   3  12       2749.16       2625.97       121.07 o
  -7   3  12       3703.14       3560.97       132.86 o
  -5   3  12       8849.82       8574.02       179.30 o
  -3   3  12       9573.44       9619.66       164.55 o
  -1   3  12       5275.53       5225.85       115.36 o
   1   3  12       7192.88       7144.60       153.29 o
   3   3  12       9594.88       9287.88       190.02 o
   5   3  12       1223.76       1170.99        64.92 o
   7   3  12        593.81        534.23        72.40 o
   9   3  12       4853.81       4998.03       210.57 o
  11   3  12        282.86        230.45        94.24 o
 -16   4  12        112.28        -13.10       126.90 o
 -14   4  12        114.87          8.06        53.95 o
 -12   4  12       1170.74       1207.80        98.72 o
 -10   4  12         32.12         48.88        59.41 o
  -8   4  12        973.32        867.96        77.73 o
  -6   4  12       2925.06       2835.91        68.18 o
  -4   4  12       4341.96       4143.79        92.12 o
  -2   4  12       2182.25       2107.75        97.35 o
   0   4  12        378.15        343.08        42.43 o
   2   4  12        148.97        159.37        64.59 o
   4   4  12          2.66        -25.97        31.78 o
   6   4  12        129.53        130.04        39.17 o
   8   4  12       1236.55       1201.26       117.60 o
  10   4  12        238.70         46.36        83.36 o
 -15   5  12          9.87         68.32        65.16 o
 -13   5  12        803.46        797.03        93.30 o
 -11   5  12       9545.75      10094.25       352.66 o
  -9   5  12         99.98        118.38        35.32 o
  -7   5  12       1562.97       1694.70       125.03 o
  -5   5  12      18173.27      17735.72       274.84 o
  -3   5  12      14629.86      14600.34       233.34 o
  -1   5  12        575.22        533.31        41.67 o
   1   5  12       1868.08       1772.19        73.76 o
   3   5  12       9952.06       9860.14       219.81 o
   5   5  12       1953.56       1895.48        86.30 o
   7   5  12          2.25        -41.58        41.79 o
   9   5  12       7028.42       7203.49       350.36 o
 -16   6  12        666.38        653.10       108.77 o
 -14   6  12       2393.81       2563.19       160.76 o
 -12   6  12          1.55          2.33        49.53 o
 -10   6  12       1146.01       1108.65        92.61 o
  -8   6  12       6582.17       6619.21       168.98 o
  -6   6  12       1913.93       1980.57        82.90 o
  -4   6  12        613.98        729.28        59.95 o
  -2   6  12       2259.85       2038.75        67.98 o
   0   6  12       4740.68       4419.00       121.88 o
   2   6  12        685.52        707.05        53.73 o
   4   6  12         52.59        134.48        41.10 o
   6   6  12       4172.67       4272.83       184.13 o
   8   6  12       1178.65       1479.19       153.97 o
  10   6  12        629.68        677.50       122.42 o
 -15   7  12         13.31         65.44        64.83 o
 -13   7  12         64.46        -54.65        58.09 o
 -11   7  12       3590.77       3534.19       168.85 o
  -9   7  12       4183.92       4114.91       126.60 o
  -7   7  12        744.19        744.79        51.71 o
  -5   7  12         61.42         91.58        34.61 o
  -3   7  12       4313.80       4090.07       123.45 o
  -1   7  12         38.23         33.11        31.13 o
   1   7  12        299.74        328.14        44.67 o
   3   7  12        593.73        682.27        71.91 o
   5   7  12         14.70        -52.02        65.50 o
   7   7  12        420.47        420.21        74.05 o
   9   7  12       1906.75       2425.84       261.52 o
 -14   8  12       1507.01       1503.13       126.12 o
 -12   8  12          1.93         18.15        51.91 o
 -10   8  12       1896.01       2069.81       100.42 o
  -8   8  12       3107.50       3109.42       141.82 o
  -6   8  12        987.25        990.39        67.59 o
  -4   8  12       7335.15       7345.75       158.75 o
  -2   8  12       1690.06       1671.31        80.32 o
   0   8  12       2709.02       2615.82       129.05 o
   2   8  12       7363.45       7806.59       259.94 o
   4   8  12         35.75        -11.52        48.37 o
   6   8  12       3754.29       3888.18       193.95 o
   8   8  12       1816.79       1742.69       134.19 o
 -13   9  12       1838.47       1739.56       130.65 o
 -11   9  12        925.62        901.06        90.85 o
  -9   9  12       1533.49       1534.85        93.55 o
  -7   9  12       4008.41       3617.01       117.41 o
  -5   9  12        351.99        451.61        49.76 o
  -3   9  12         26.62          6.48        26.55 o
  -1   9  12       4237.19       4033.26       163.32 o
   1   9  12        450.72        517.47        78.74 o
   3   9  12         10.24         79.88        55.68 o
   5   9  12       2081.36       1861.24       130.91 o
   7   9  12       1461.25       1471.77       140.59 o
 -12  10  12         34.59        -42.31        72.32 o
 -10  10  12       1610.65       1668.43        99.88 o
  -8  10  12       1991.47       1777.32       100.58 o
  -6  10  12         32.46          8.34        34.42 o
  -4  10  12       3784.45       3803.27       143.96 o
  -2  10  12       2000.61       1972.21       123.82 o
   0  10  12       1099.77       1199.77       100.53 o
   2  10  12       5644.15       5752.12       230.23 o
   4  10  12        472.56        556.20        85.04 o
   6  10  12       1288.59       1329.15       124.98 o
 -11  11  12        427.19        400.46        92.50 o
  -9  11  12       1186.35       1014.36        86.02 o
  -7  11  12       7921.02       8257.97       274.50 o
  -5  11  12         14.68         69.61        47.34 o
  -3  11  12        693.50        735.26        67.25 o
  -1  11  12       8285.15       8263.09       286.66 o
   1  11  12          1.01          6.63        53.18 o
   3  11  12        816.40        757.65        96.14 o
   5  11  12       3571.23       3802.69       204.86 o
 -10  12  12          9.97        -27.83        72.51 o
  -8  12  12        128.44         86.77        57.79 o
  -6  12  12       1067.33        915.89        83.80 o
  -4  12  12        757.39        763.36        77.21 o
  -2  12  12          9.20         -3.60        55.72 o
   0  12  12        507.66        361.15        86.91 o
   2  12  12       1499.36       1586.75       132.00 o
   4  12  12         11.18         42.31        69.71 o
  -9  13  12        301.43        228.81        85.47 o
  -7  13  12       1799.97       1581.15       154.16 o
  -5  13  12         14.65         69.92        72.87 o
  -3  13  12        553.85        496.49        85.66 o
  -1  13  12       4742.54       4703.00       250.36 o
   1  13  12         47.76         82.11        66.22 o
   3  13  12        447.70        411.29        93.64 o
  -6  14  12       1666.69       1672.34       272.64 o
  -4  14  12        424.14        518.46       109.76 o
  -2  14  12        610.31        864.92       151.82 o
   0  14  12       1511.80       1407.09       210.58 o
 -17   1  13       4335.09       4477.42       254.03 o
 -15   1  13       4487.61       4543.96       231.34 o
 -13   1  13        243.78        512.91        94.25 o
 -11   1  13       9718.81       9945.68       310.43 o
  -9   1  13      19787.95      20683.04       501.60 o
  -7   1  13        494.49        460.26        34.91 o
  -5   1  13       1451.40       1369.72        43.50 o
  -3   1  13      16671.06      17291.84       250.69 o
  -1   1  13        329.74        334.19        31.77 o
   1   1  13        652.33        706.99        66.22 o
   3   1  13      23352.32      24583.79       571.66 o
   5   1  13       1083.85       1204.61        90.43 o
   7   1  13        271.54        432.66        74.12 o
   9   1  13       8396.45       8479.23       331.63 o
 -16   2  13       2027.55       2299.80       180.09 o
 -14   2  13        424.99        542.28        89.19 o
 -12   2  13         17.55         38.41        76.01 o
 -10   2  13      13412.40      13655.42       373.31 o
  -8   2  13         16.16        -25.50        41.65 o
  -6   2  13       2179.05       2176.44        76.28 o
  -4   2  13      13445.50      13577.99       207.03 o
  -2   2  13        847.24        916.57        62.60 o
   0   2  13       4103.98       4136.23       104.90 o
   2   2  13       8217.04       8214.87       184.00 o
   4   2  13       7261.28       7174.16       219.98 o
   6   2  13       3272.75       3269.84       162.56 o
   8   2  13         44.17        -30.32        58.57 o
  10   2  13       2089.48       1913.50       141.68 o
 -17   3  13       2002.27       1965.13       161.56 o
 -15   3  13       1301.34       1029.11       116.55 o
 -13   3  13        209.96        255.82        70.31 o
 -11   3  13        172.57        239.44        68.06 o
  -9   3  13       1939.26       1758.12       104.13 o
  -7   3  13        416.47        565.80        78.60 o
  -5   3  13        719.54        690.78        47.64 o
  -3   3  13       4797.39       4780.98       101.80 o
  -1   3  13         52.20         26.75        23.37 o
   1   3  13        753.14        769.65        51.37 o
   3   3  13       1507.41       1435.01        75.02 o
   5   3  13        132.31        176.03        73.84 o
   7   3  13         31.41         52.55        56.55 o
   9   3  13       2102.68       2302.75       148.10 o
 -16   4  13       7117.73       7372.12       342.12 o
 -14   4  13         61.79         70.71        64.98 o
 -12   4  13        102.38        162.77        64.91 o
 -10   4  13      14009.45      14439.10       408.37 o
  -8   4  13       3965.70       3573.37       100.27 o
  -6   4  13        196.41        219.67        28.85 o
  -4   4  13      24135.20      24348.57       376.11 o
  -2   4  13       6913.57       7025.29       139.03 o
   0   4  13       3930.75       3728.09       109.60 o
   2   4  13       9143.80       9500.02       238.94 o
   4   4  13       8026.11       8016.53       304.00 o
   6   4  13       3957.43       3779.48       170.58 o
   8   4  13       1092.60       1186.72       155.71 o
  10   4  13       5296.13       5464.27       313.05 o
 -15   5  13        678.10        804.28       110.05 o
 -13   5  13       1768.10       2167.28       153.34 o
 -11   5  13        130.46         88.76        65.59 o
  -9   5  13         31.44         55.60        48.31 o
  -7   5  13       6480.30       6280.24       175.73 o
  -5   5  13       3812.63       3744.97        93.40 o
  -3   5  13       1634.89       1782.04        59.98 o
  -1   5  13         11.64         75.87        35.30 o
   1   5  13       1885.34       2054.49        85.06 o
   3   5  13        292.47        315.63        46.85 o
   5   5  13        115.19        135.38       100.60 o
   7   5  13        158.16        229.30        87.03 o
   9   5  13        165.90        518.86       121.59 o
 -16   6  13       3064.01       3014.42       189.41 o
 -14   6  13         85.71         93.30        66.02 o
 -12   6  13         10.37        -17.82        53.56 o
 -10   6  13      10707.58      10642.42       331.46 o
  -8   6  13        618.01        584.18        65.16 o
  -6   6  13       1832.26       1770.48        68.37 o
  -4   6  13      20745.18      21002.70       347.49 o
  -2   6  13       1190.34       1222.42        49.20 o
   0   6  13       5029.67       4904.97       134.61 o
   2   6  13       3358.20       3495.89       117.87 o
   4   6  13       3957.46       3752.31       140.26 o
   6   6  13        741.68        788.22        87.54 o
   8   6  13       1259.00       1521.23       155.73 o
 -15   7  13        231.28         55.06        71.30 o
 -13   7  13       3838.72       3694.55       184.94 o
 -11   7  13        212.77         83.97        57.55 o
  -9   7  13       2631.08       2513.01       100.70 o
  -7   7  13       4822.01       4933.70       149.11 o
  -5   7  13        955.90       1069.11        82.24 o
  -3   7  13       8847.44       8858.71       239.48 o
  -1   7  13       2072.27       2159.97       108.60 o
   1   7  13        696.43        646.26        56.59 o
   3   7  13       2670.93       2692.11       138.92 o
   5   7  13        276.17        209.81        54.39 o
   7   7  13       1765.32       1822.36       161.46 o
 -14   8  13        108.65         74.01       103.96 o
 -12   8  13       1791.72       1770.39       128.08 o
 -10   8  13       2418.60       2345.70       131.38 o
  -8   8  13        581.72        577.67        67.73 o
  -6   8  13         47.46         53.49        35.93 o
  -4   8  13         94.04         99.22        31.77 o
  -2   8  13         13.99        -25.39        35.03 o
   0   8  13         48.27        105.39        57.89 o
   2   8  13       2391.19       2468.93       137.68 o
   4   8  13        772.12        758.86        85.70 o
   6   8  13         16.19         12.32        52.80 o
   8   8  13       1061.75       1234.38       156.69 o
 -13   9  13       1558.94       1384.43       136.56 o
 -11   9  13       1444.65       1430.13       127.07 o
  -9   9  13       1512.73       1325.72        83.92 o
  -7   9  13       2226.87       2292.60        99.85 o
  -5   9  13          0.97         38.42        34.02 o
  -3   9  13       6969.93       6638.10       151.89 o
  -1   9  13        302.89        558.15       126.49 o
   1   9  13        271.71        275.03        66.64 o
   3   9  13       5705.80       5811.71       333.73 o
   5   9  13        164.38        193.08        92.69 o
   7   9  13        325.69        266.93        76.33 o
 -12  10  13       2237.52       2219.25       188.39 o
 -10  10  13         16.76        -59.15        59.15 o
  -8  10  13        158.33        214.48        71.02 o
  -6  10  13       1863.42       1875.03        88.46 o
  -4  10  13         12.33         35.52        43.27 o
  -2  10  13        178.57        197.82        61.64 o
   0  10  13       2684.81       2576.69       150.26 o
   2  10  13        151.83        238.02        73.41 o
   4  10  13         48.54         35.63        58.74 o
   6  10  13       3295.89       2892.87       178.74 o
 -11  11  13        162.95        118.68        74.99 o
  -9  11  13       1307.11       1102.10       101.50 o
  -7  11  13         19.20         37.13        54.33 o
  -5  11  13        483.22        629.96        71.80 o
  -3  11  13        784.89       1012.71       173.23 o
  -1  11  13         99.59        108.27        62.04 o
   1  11  13         36.71         32.67        63.56 o
   3  11  13        512.35        626.77       118.52 o
   5  11  13          3.29         73.88       100.09 o
 -10  12  13        430.38        394.54       157.59 o
  -8  12  13        654.22        696.28        85.52 o
  -6  12  13       4392.28       4409.53       196.29 o
  -4  12  13        214.05        133.71        71.81 o
  -2  12  13         97.51        121.83        74.72 o
   0  12  13        643.58        771.86        99.19 o
   2  12  13         62.78         34.78        65.60 o
  -7  13  13       1079.82       1003.52       157.58 o
  -5  13  13         92.97        105.79        64.08 o
  -3  13  13         36.46        -74.32        79.09 o
  -1  13  13       1710.03       1418.25       153.63 o
   1  13  13        573.29        433.27        92.19 o
 -16   0  14       2265.25       1958.71       238.33 o
 -14   0  14        334.04        189.64       128.49 o
 -12   0  14       1984.30       2012.77       296.61 o
 -10   0  14       1716.95       1633.10       152.57 o
  -8   0  14         64.96        110.37        67.20 o
  -6   0  14      35992.25      35873.02      1354.33 o
  -4   0  14         88.95        156.24        48.35 o
  -2   0  14      14134.93      14997.05       333.91 o
   0   0  14       6799.16       6090.25       438.64 o
   2   0  14        538.81        545.46       105.53 o
   4   0  14      10262.98      10194.75       447.68 o
   6   0  14        527.63        706.91       132.15 o
   8   0  14        358.76        611.50       129.46 o
 -17   1  14         20.78        -12.51        70.56 o
 -15   1  14         39.50         61.50        70.05 o
 -13   1  14         59.15         41.31        58.53 o
 -11   1  14         11.41         10.92        51.11 o
  -9   1  14        486.68        496.60        69.56 o
  -7   1  14        201.78        272.21        38.44 o
  -5   1  14       2026.72       2071.10        65.49 o
  -3   1  14        312.88        373.46        59.36 o
  -1   1  14       1553.12       1549.96        52.56 o
   1   1  14        442.72        618.44        89.32 o
   3   1  14       1953.15       2119.14       126.94 o
   5   1  14        536.54        540.46        75.65 o
   7   1  14       2220.80       1747.08       125.36 o
   9   1  14         69.38         65.96        87.02 o
 -16   2  14       2809.83       2991.11       198.93 o
 -14   2  14        367.79        294.33        81.60 o
 -12   2  14       7509.13       7851.19       293.27 o
 -10   2  14       5727.58       5709.90       217.22 o
  -8   2  14         58.58         -0.35        39.04 o
  -6   2  14      19303.01      18485.70       316.70 o
  -4   2  14         60.10         66.75        26.43 o
  -2   2  14       3644.41       3824.28        97.75 o
   0   2  14       5763.20       5538.05       143.42 o
   2   2  14       2699.39       2412.54       119.74 o
   4   2  14       5012.76       5188.21       226.27 o
   6   2  14       1239.21       1187.33       128.28 o
   8   2  14        793.54        919.23       100.08 o
 -17   3  14         10.80        -14.49        80.18 o
 -15   3  14       4644.43       4559.20       240.91 o
 -13   3  14       3539.71       3569.47       254.90 o
 -11   3  14        695.63        850.54        91.14 o
  -9   3  14       6961.36       7070.34       236.94 o
  -7   3  14       2230.69       2171.18        85.70 o
  -5   3  14       5294.18       5149.79       115.52 o
  -3   3  14       3301.47       3562.96        92.48 o
  -1   3  14        494.59        599.73        51.99 o
   1   3  14       5870.57       5983.57       154.32 o
   3   3  14       1441.81       1382.92        98.49 o
   5   3  14       1238.75       1343.37       116.21 o
   7   3  14       5148.21       5105.65       216.17 o
   9   3  14        465.97        438.95        85.64 o
 -16   4  14          0.30        -74.86        74.86 o
 -14   4  14        347.57        350.91        86.06 o
 -12   4  14        339.82        590.42       131.85 o
 -10   4  14        389.35        407.87        69.68 o
  -8   4  14          0.58        -29.59        30.73 o
  -6   4  14        470.51        444.56        66.92 o
  -4   4  14        164.57        142.89        27.89 o
  -2   4  14          9.99         25.62        25.44 o
   0   4  14       2369.40       2271.58        88.99 o
   2   4  14          1.61        -13.02        32.02 o
   4   4  14          2.20        -13.04        36.41 o
   6   4  14          0.65         19.01        56.84 o
   8   4  14         81.55         58.43        91.32 o
 -15   5  14       1515.77       1448.49       139.87 o
 -13   5  14       2108.77       2408.90       173.14 o
 -11   5  14       1918.31       1678.67       119.43 o
  -9   5  14       3654.28       3516.53       154.95 o
  -7   5  14        245.03        373.22        60.62 o
  -5   5  14       4340.36       4420.33       109.53 o
  -3   5  14       4275.39       4301.70       109.02 o
  -1   5  14       1465.28       1348.32        85.50 o
   1   5  14       9205.04       9018.76       227.05 o
   3   5  14       1516.65       1537.53        86.41 o
   5   5  14        189.08        300.87        49.30 o
   7   5  14       3118.91       3114.06       215.06 o
 -14   6  14         34.92        -38.13        87.27 o
 -12   6  14       2304.91       2525.95       167.56 o
 -10   6  14         39.03        -39.50        53.37 o
  -8   6  14        168.39        194.06        67.79 o
  -6   6  14       3673.67       3760.92       101.22 o
  -4   6  14        642.05        600.18        47.84 o
  -2   6  14       2386.20       2466.80        91.87 o
   0   6  14       5672.70       5455.58       156.84 o
   2   6  14        307.44        352.05        54.49 o
   4   6  14       2784.30       2570.42       132.34 o
   6   6  14        174.35        498.95       134.28 o
   8   6  14        731.29       1005.56       142.08 o
 -15   7  14         15.97        -58.18        73.81 o
 -13   7  14        961.80        941.87       107.77 o
 -11   7  14        183.18        230.63       116.92 o
  -9   7  14         81.25         66.00        41.67 o
  -7   7  14       3837.10       3383.31       140.34 o
  -5   7  14       2175.33       2113.79        83.88 o
  -3   7  14         64.62         27.28        31.31 o
  -1   7  14         32.67         40.35        34.62 o
   1   7  14        867.02        666.06        75.42 o
   3   7  14         87.20        147.23        60.70 o
   5   7  14        107.60         92.96        78.38 o
   7   7  14        127.16        178.88        79.79 o
 -14   8  14         16.43         53.65        69.70 o
 -12   8  14       4672.33       4419.21       217.91 o
 -10   8  14        628.83        525.45        77.81 o
  -8   8  14       1107.30       1085.18       125.57 o
  -6   8  14       2924.05       2828.72       103.89 o
  -4   8  14         14.98          6.18        31.90 o
  -2   8  14        839.62        843.23        75.89 o
   0   8  14       4970.51       5017.40       197.16 o
   2   8  14        917.17        925.85        99.17 o
   4   8  14       2577.57       2747.37       182.01 o
   6   8  14        961.32       1052.37       136.60 o
 -13   9  14       1004.91       1081.44       118.90 o
 -11   9  14         12.13         14.54        53.24 o
  -9   9  14       1094.69       1234.79       109.24 o
  -7   9  14         20.85          5.33        38.96 o
  -5   9  14         72.48         93.20        39.85 o
  -3   9  14        705.00        745.82        81.57 o
  -1   9  14        147.64        152.39        63.11 o
   1   9  14       1985.57       2187.77       136.34 o
   3   9  14         11.58         23.29        85.47 o
   5   9  14          6.56        -66.73        89.32 o
 -12  10  14       1367.09       1200.79       155.72 o
 -10  10  14        469.43        558.57        84.58 o
  -8  10  14        117.93        162.95        54.55 o
  -6  10  14       3397.57       3335.02       153.19 o
  -4  10  14         19.20        -29.51        55.49 o
  -2  10  14        116.37        137.26        59.99 o
   0  10  14       4271.18       4501.74       209.31 o
   2  10  14          0.76        -73.21        73.21 o
   4  10  14       1349.21       1351.14       128.57 o
 -11  11  14        264.22        414.08       129.23 o
  -9  11  14        909.62        767.54       106.81 o
  -7  11  14        963.62       1106.18       148.99 o
  -5  11  14       1387.49       1398.58       117.26 o
  -3  11  14       1451.20       1428.91       120.31 o
  -1  11  14        408.44        441.13        82.36 o
   1  11  14       3098.13       2888.72       172.37 o
   3  11  14        328.02        383.70        86.64 o
  -8  12  14         16.46         -9.36        51.47 o
  -6  12  14        139.27        140.53        73.80 o
  -4  12  14         92.20        -80.45        80.45 o
  -2  12  14        112.35        141.22        75.59 o
   0  12  14        458.34        571.22       149.30 o
   2  12  14         34.90         35.82        65.51 o
  -7  13  14        895.77        947.43       156.89 o
  -5  13  14       1569.59       1541.85       217.44 o
  -3  13  14       1346.43       1071.38       135.10 o
  -1  13  14          8.11        -55.82        69.78 o
 -15   1  15       1092.27       1312.83       134.30 o
 -13   1  15        494.40        707.13        99.39 o
 -11   1  15       9231.67       9387.05       321.26 o
  -9   1  15         99.97        250.78        77.24 o
  -7   1  15        297.78        266.26        36.77 o
  -5   1  15       8837.94       8490.66       160.37 o
  -3   1  15        774.96        659.12        41.08 o
  -1   1  15       2506.26       2442.10        87.54 o
   1   1  15       7494.57       8097.42       241.00 o
   3   1  15        117.08        210.42        58.57 o
   5   1  15       2055.03       2178.10       195.44 o
   7   1  15       6302.78       6555.99       264.74 o
   9   1  15       3722.66       3630.76       224.36 o
 -16   2  15        518.71        676.70       111.89 o
 -14   2  15       1870.49       2168.96       159.36 o
 -12   2  15       1796.14       1812.62       134.80 o
 -10   2  15         57.98        -52.76        52.76 o
  -8   2  15       2578.74       2444.61       119.61 o
  -6   2  15       2503.39       2130.58        70.19 o
  -4   2  15       1734.36       1784.67        82.10 o
  -2   2  15       5090.53       5069.27       162.93 o
   0   2  15         18.44         19.80        25.85 o
   2   2  15       2806.67       2914.31        96.82 o
   4   2  15       1713.13       1740.48       118.53 o
   6   2  15        105.01        266.54        82.14 o
   8   2  15       3416.43       3269.06       200.53 o
 -15   3  15        455.47        633.76       124.79 o
 -13   3  15       1735.09       1697.85       150.67 o
 -11   3  15       3239.23       3139.16       160.53 o
  -9   3  15         81.36        135.95        55.79 o
  -7   3  15        206.04        129.33        37.07 o
  -5   3  15        560.00        493.80        40.38 o
  -3   3  15        178.40        292.50        53.17 o
  -1   3  15       1657.01       1447.44        88.75 o
   1   3  15       4777.33       4764.38       154.71 o
   3   3  15          0.13        -35.36        47.16 o
   5   3  15         63.67        101.20        61.06 o
   7   3  15       2209.53       2291.34       149.33 o
 -16   4  15        278.29        334.01       123.69 o
 -14   4  15        553.88        630.83       106.02 o
 -12   4  15      10842.47      10769.08       369.74 o
 -10   4  15         30.48         18.23        52.20 o
  -8   4  15      10302.69      10072.69       352.65 o
  -6   4  15       8609.40       8174.50       164.19 o
  -4   4  15       4226.66       4292.20       109.53 o
  -2   4  15       6157.13       6528.90       178.60 o
   0   4  15       3720.35       3767.25       128.27 o
   2   4  15       7906.06       8067.93       210.96 o
   4   4  15       1438.27       1630.02       127.29 o
   6   4  15        180.97        227.02        66.24 o
   8   4  15       4961.46       5180.78       313.88 o
 -15   5  15        668.90        742.77       139.82 o
 -13   5  15        292.87        513.52        92.28 o
 -11   5  15         27.02        262.15       145.92 o
  -9   5  15       2325.12       2310.18       135.60 o
  -7   5  15         61.93         85.64        39.29 o
  -5   5  15         92.05         69.38        28.36 o
  -3   5  15       6691.38       6954.56       171.20 o
  -1   5  15       3266.61       3393.21       116.86 o
   1   5  15         11.50         -3.13        46.99 o
   3   5  15        662.08        678.30        64.07 o
   5   5  15       2076.71       1992.10       137.69 o
   7   5  15        383.68        385.25       108.20 o
 -14   6  15         45.40        -12.12        61.80 o
 -12   6  15       6343.74       6542.94       273.26 o
 -10   6  15       1098.06       1131.68        98.18 o
  -8   6  15        343.05        359.34        50.82 o
  -6   6  15       2432.54       2447.97        93.53 o
  -4   6  15       1193.75       1190.24        58.79 o
  -2   6  15       2022.03       1915.98        91.22 o
   0   6  15       2970.26       2893.27       132.32 o
   2   6  15       5805.44       5475.05       170.24 o
   4   6  15       2256.33       2042.87       131.35 o
   6   6  15        166.57        227.68        95.39 o
 -13   7  15        274.35        266.02        80.31 o
 -11   7  15        838.34        768.06        96.39 o
  -9   7  15       4440.58       4134.14       182.97 o
  -7   7  15       1529.46       1415.61       109.03 o
  -5   7  15       3646.48       3499.91       111.67 o
  -3   7  15        281.39        384.09        49.93 o
  -1   7  15       3369.51       3587.26       176.08 o
   1   7  15       3167.74       3258.04       151.12 o
   3   7  15          9.96         73.96        52.91 o
   5   7  15       3628.46       3543.89       291.59 o
 -14   8  15        221.73        109.50        88.40 o
 -12   8  15       1768.04       1591.18       127.56 o
 -10   8  15        939.47       1042.79       124.80 o
  -8   8  15        427.77        509.27        62.91 o
  -6   8  15       5991.34       5944.09       168.01 o
  -4   8  15       1213.37       1275.23        78.58 o
  -2   8  15         16.55         15.43        38.89 o
   0   8  15        655.17        684.00        93.33 o
   2   8  15        577.28        723.56        91.33 o
   4   8  15        460.95        630.03        84.96 o
   6   8  15        625.24        995.83       142.20 o
 -13   9  15         36.21         48.56        67.40 o
 -11   9  15       2292.50       2094.94       141.24 o
  -9   9  15       2354.74       2318.02       194.75 o
  -7   9  15        180.44        247.37        53.88 o
  -5   9  15       5582.75       5276.60       206.33 o
  -3   9  15        502.36        647.50        85.58 o
  -1   9  15       1216.12       1081.64       105.39 o
   1   9  15       1923.72       1941.10       176.79 o
   3   9  15         67.28        132.04        81.46 o
   5   9  15       1217.81       1650.92       186.70 o
 -12  10  15        191.44         87.71        80.50 o
 -10  10  15        906.73        891.04       107.99 o
  -8  10  15       4922.33       4806.34       183.10 o
  -6  10  15          5.43        -26.58        51.10 o
  -4  10  15        246.60        201.69        64.97 o
  -2  10  15        896.74       1014.55       117.41 o
   0  10  15        291.81        190.28        70.28 o
   2  10  15         19.95         -7.16        63.26 o
   4  10  15        650.66        683.31        98.68 o
  -9  11  15         60.76        -20.03        73.89 o
  -7  11  15        216.56        101.20        74.91 o
  -5  11  15        907.07        810.50       106.98 o
  -3  11  15        171.13        113.58        67.25 o
  -1  11  15         81.45         79.78        65.11 o
   1  11  15       1134.36       1176.83       118.87 o
  -8  12  15        746.10        964.99       260.21 o
  -6  12  15         85.67        192.87       123.74 o
  -4  12  15         13.66         81.34        67.18 o
  -2  12  15       3331.04       3311.69       210.35 o
   0  12  15         47.18        -23.89        67.60 o
 -16   0  16       1157.28       1440.04       208.92 o
 -14   0  16       6389.76       6348.53       774.13 o
 -12   0  16       7217.50       7216.92       396.86 o
 -10   0  16       9931.94       9828.56       445.25 o
  -8   0  16       7278.41       7701.76       464.51 o
  -6   0  16        389.42        308.07        65.42 o
  -4   0  16       9531.10       9866.75       259.30 o
  -2   0  16       4479.98       4072.60       144.97 o
   0   0  16        835.73        851.55       239.05 o
   2   0  16      17943.05      18466.84       722.39 o
   4   0  16        442.37        695.29       125.36 o
   6   0  16        261.52        226.22       102.39 o
   8   0  16       9153.89       9240.47       525.62 o
 -15   1  16       1039.11       1098.37       139.07 o
 -13   1  16       1178.85       1047.65       119.40 o
 -11   1  16        831.90       1080.87       109.58 o
  -9   1  16        133.42        309.80        91.10 o
  -7   1  16        188.69        169.53        63.22 o
  -5   1  16        772.58        806.66        48.14 o
  -3   1  16        136.04        150.91        32.43 o
  -1   1  16       1132.72       1169.93        62.88 o
   1   1  16         23.75          5.66        48.36 o
   3   1  16        442.06        573.36        77.90 o
   5   1  16        521.24        551.07        83.99 o
   7   1  16         71.03         57.63        64.48 o
 -16   2  16        799.67        782.51       123.34 o
 -14   2  16         70.35        119.61        74.75 o
 -12   2  16       1140.53       1422.59       127.30 o
 -10   2  16       2156.84       2250.39       168.65 o
  -8   2  16       3179.65       2754.60       139.65 o
  -6   2  16        483.18        584.20        46.54 o
  -4   2  16      11690.00      11320.35       210.58 o
  -2   2  16       1474.42       1470.94        79.13 o
   0   2  16         36.61          2.11        33.44 o
   2   2  16       8339.21       8777.46       296.81 o
   4   2  16        461.37        502.34        78.81 o
   6   2  16         37.14        -11.49        55.27 o
 -15   3  16        617.70        789.45       115.11 o
 -13   3  16        222.54        388.70       106.33 o
 -11   3  16       2503.99       2537.25       151.61 o
  -9   3  16        171.48        218.15        63.82 o
  -7   3  16       4176.30       3897.60       177.88 o
  -5   3  16       5579.78       5463.64       161.51 o
  -3   3  16        499.29        537.33        85.08 o
  -1   3  16       5213.99       5228.18       185.40 o
   1   3  16       3860.81       3839.68       131.85 o
   3   3  16       3930.23       4094.28       177.75 o
   5   3  16       1390.31       1474.13       124.50 o
   7   3  16         27.79        -63.98        63.98 o
 -14   4  16        152.45        319.37        86.88 o
 -12   4  16       1561.13       1487.46       172.71 o
 -10   4  16        114.49         81.23        56.06 o
  -8   4  16        313.71        281.15        58.56 o
  -6   4  16        395.07        423.74        41.77 o
  -4   4  16       2212.82       2174.51        82.76 o
  -2   4  16       2676.05       2704.08       108.13 o
   0   4  16        600.57        655.90        62.12 o
   2   4  16        931.00        734.33        69.74 o
   4   4  16        823.77        888.00        92.51 o
   6   4  16        895.05        981.51       131.94 o
 -15   5  16         29.67         85.30        74.37 o
 -13   5  16         31.52        -27.11        61.99 o
 -11   5  16       4627.85       4670.47       221.55 o
  -9   5  16         63.48        -41.78        53.00 o
  -7   5  16        952.95        908.40        62.58 o
  -5   5  16       5338.98       5397.18       137.68 o
  -3   5  16       4247.59       4436.43       148.15 o
  -1   5  16        238.82        349.05        55.88 o
   1   5  16       3437.42       3503.14       137.54 o
   3   5  16       4448.41       4320.11       193.74 o
   5   5  16        874.34       1040.05       141.13 o
   7   5  16        749.30        707.15       130.44 o
 -14   6  16       2909.29       2884.57       186.80 o
 -12   6  16        248.90        390.90       102.84 o
 -10   6  16        140.10        167.78        64.82 o
  -8   6  16       2501.36       2248.70       131.81 o
  -6   6  16       3508.79       3345.35       113.22 o
  -4   6  16        901.57        888.47        69.27 o
  -2   6  16       1745.43       1850.86        93.22 o
   0   6  16       1405.66       1585.81       162.14 o
   2   6  16         95.96        103.21        53.49 o
   4   6  16       2198.50       2179.89       182.82 o
   6   6  16       2525.10       2816.58       223.00 o
 -13   7  16        126.21        255.01        79.93 o
 -11   7  16        765.64        831.59        97.11 o
  -9   7  16        261.43        113.50        57.61 o
  -7   7  16         62.61        150.45        47.52 o
  -5   7  16       2422.26       2539.64        94.44 o
  -3   7  16         61.98         26.10        38.88 o
  -1   7  16         48.83         -2.13        43.02 o
   1   7  16       2536.63       2398.83       190.43 o
   3   7  16       1204.70       1286.85       200.43 o
   5   7  16         12.14        -30.20        62.43 o
 -12   8  16        703.11        765.55       106.59 o
 -10   8  16       1162.06       1196.22       113.01 o
  -8   8  16       4495.69       4239.23       157.36 o
  -6   8  16        281.12        432.19       105.06 o
  -4   8  16       5929.99       5876.90       181.68 o
  -2   8  16       2568.59       2584.59       141.58 o
   0   8  16        276.65        330.26        72.99 o
   2   8  16       3427.03       3314.79       182.99 o
   4   8  16        691.69        856.65       133.03 o
 -11   9  16        318.60        374.65        86.22 o
  -9   9  16       2069.34       2002.73       132.70 o
  -7   9  16       3384.19       3382.27       164.41 o
  -5   9  16          1.49        -15.58        63.46 o
  -3   9  16        357.27        258.21        74.33 o
  -1   9  16       2323.66       2441.54       191.49 o
   1   9  16        607.03        799.72       105.15 o
   3   9  16        678.22        625.28        91.39 o
 -10  10  16       1025.44        816.24       113.53 o
  -8  10  16        145.19         95.04       129.77 o
  -6  10  16        204.78        148.10        80.82 o
  -4  10  16       2424.73       2754.80       176.68 o
  -2  10  16         93.43         81.77        62.57 o
   0  10  16         59.61         24.33        59.12 o
   2  10  16       1614.75       1567.94       140.58 o
  -9  11  16        309.36        172.81       116.45 o
  -7  11  16       2287.96       2279.87       183.65 o
  -5  11  16        131.12        138.77        83.32 o
  -3  11  16          8.79        -25.60        61.70 o
  -1  11  16       4138.76       4109.02       224.64 o
  -6  12  16        285.02        257.03       128.48 o
  -4  12  16        243.67        284.49       100.41 o
 -15   1  17          2.30         74.21        80.23 o
 -13   1  17       1573.19       1702.46       151.22 o
 -11   1  17       2527.40       2492.83       153.49 o
  -9   1  17       2499.27       2519.93       140.98 o
  -7   1  17       1906.80       2036.95       114.95 o
  -5   1  17        396.15        470.97        45.50 o
  -3   1  17       2027.23       2136.82        77.48 o
  -1   1  17       2405.64       2696.97       129.23 o
   1   1  17        260.22        247.48        65.60 o
   3   1  17       4406.75       4701.45       232.28 o
   5   1  17       2014.17       2114.35       149.38 o
   7   1  17       1553.94       1967.31       151.80 o
 -14   2  17       1235.87       1332.08       136.35 o
 -12   2  17        107.98        111.52        69.27 o
 -10   2  17       4212.07       4506.02       206.95 o
  -8   2  17        226.19        370.83        80.05 o
  -6   2  17       1097.28       1035.70        52.05 o
  -4   2  17       3158.61       3169.11        95.68 o
  -2   2  17         53.93         43.10        31.92 o
   0   2  17       2448.16       2531.86       135.22 o
   2   2  17        762.05        826.17       127.67 o
   4   2  17         41.89         15.94        56.48 o
   6   2  17       2044.41       2239.47       150.49 o
 -15   3  17         77.54        -15.20        69.03 o
 -13   3  17        773.07        820.71       107.88 o
 -11   3  17          8.06         58.52       103.68 o
  -9   3  17         76.91         36.80        53.62 o
  -7   3  17        453.73        522.21        53.96 o
  -5   3  17         43.06         70.51        33.19 o
  -3   3  17       1596.40       1639.38        90.94 o
  -1   3  17         26.94         52.25        42.98 o
   1   3  17          1.27         60.52        54.22 o
   3   3  17        838.46        854.91       105.35 o
   5   3  17        913.40       1092.15       132.53 o
 -14   4  17       1094.94       1096.99       126.53 o
 -12   4  17         12.34          5.94        69.81 o
 -10   4  17       7031.19       6897.52       263.55 o
  -8   4  17        319.92        248.14        61.01 o
  -6   4  17        353.76        375.85        55.54 o
  -4   4  17      12729.08      12520.95       294.31 o
  -2   4  17        345.16        224.35        63.36 o
   0   4  17       4815.27       4658.27       175.56 o
   2   4  17       3843.41       3847.96       213.59 o
   4   4  17        675.52        643.33        86.93 o
   6   4  17       6118.22       6486.49       349.60 o
 -13   5  17        536.84        694.92       124.51 o
 -11   5  17        375.13        361.82        79.61 o
  -9   5  17        104.67        137.97        62.32 o
  -7   5  17       3291.89       2970.79       116.86 o
  -5   5  17       1835.28       1782.59        99.20 o
  -3   5  17        225.61        261.80        71.81 o
  -1   5  17        504.21        583.69        65.04 o
   1   5  17        647.44        665.33        70.40 o
   3   5  17        541.47        516.77        79.34 o
   5   5  17         11.12         35.02        97.59 o
 -14   6  17       1249.10       1374.54       142.93 o
 -12   6  17        395.38        497.69        90.09 o
 -10   6  17       4515.93       4426.28       225.73 o
  -8   6  17        434.70        558.06       106.11 o
  -6   6  17       1530.15       1413.14        84.80 o
  -4   6  17       4634.17       4487.01       149.75 o
  -2   6  17        240.50        292.52       106.35 o
   0   6  17        463.88        497.47        67.77 o
   2   6  17        912.19        965.71       103.56 o
   4   6  17          5.13        -87.35        87.35 o
 -13   7  17        603.58        779.78       138.13 o
 -11   7  17       1383.18       1063.73       109.00 o
  -9   7  17        879.41        817.78        92.49 o
  -7   7  17       2841.74       2581.19       114.66 o
  -5   7  17       1002.65        908.38       130.98 o
  -3   7  17       2809.21       2701.17       129.56 o
  -1   7  17       2722.84       2918.09       153.80 o
   1   7  17        392.85        489.87        75.82 o
   3   7  17       1418.83       1557.08       164.98 o
 -12   8  17         18.81         32.62        68.74 o
 -10   8  17        198.10         50.93        59.80 o
  -8   8  17        115.91        126.41        62.16 o
  -6   8  17         97.58        145.73        56.04 o
  -4   8  17          4.92         21.03        41.66 o
  -2   8  17         83.61        319.14       147.72 o
   0   8  17         15.22         20.10        72.75 o
   2   8  17        378.85        234.79        76.37 o
 -11   9  17       1575.76       1555.45       143.81 o
  -9   9  17        409.44        423.18        77.63 o
  -7   9  17        288.08        417.72       129.13 o
  -5   9  17       1343.11       1455.58       144.44 o
  -3   9  17       2475.35       2388.34       157.60 o
  -1   9  17       1512.39       1711.91       181.14 o
   1   9  17         85.15        140.46        69.18 o
  -8  10  17         43.21        -43.65        74.65 o
  -6  10  17        213.51        198.50        82.46 o
  -4  10  17        667.35        627.71       137.03 o
  -2  10  17        101.79         62.52        64.58 o
   0  10  17       1882.19       2052.91       233.55 o
  -7  11  17        224.55        132.99       100.91 o
  -5  11  17        348.65        430.32       100.60 o
  -3  11  17        572.80        584.01        99.04 o
 -14   0  18       1826.92       2312.66       240.47 o
 -12   0  18       5622.01       6100.98       380.10 o
 -10   0  18        782.48        762.00       188.81 o
  -8   0  18        599.06        663.85       115.99 o
  -6   0  18      21742.11      20487.91       891.15 o
  -4   0  18         27.79        -29.33        42.04 o
  -2   0  18       1296.01       1183.00       130.48 o
   0   0  18       8893.91       9236.69       474.53 o
   2   0  18       1341.97       1376.37       161.47 o
   4   0  18        632.89        839.80       179.86 o
 -15   1  18          7.57        153.27        87.71 o
 -13   1  18        333.34        326.50        88.10 o
 -11   1  18         36.15         20.88        56.76 o
  -9   1  18       1141.68       1193.20       102.54 o
  -7   1  18        396.45        508.59        73.98 o
  -5   1  18       1369.88       1248.87        70.28 o
  -3   1  18        289.78        319.63        52.64 o
  -1   1  18        544.87        685.75        81.94 o
   1   1  18       2176.09       2286.94       154.67 o
   3   1  18         17.46        233.55       180.34 o
   5   1  18         76.32         29.51        72.66 o
 -14   2  18       1073.17       1148.85       135.87 o
 -12   2  18       5022.49       5414.54       264.42 o
 -10   2  18        567.18        629.78        89.43 o
  -8   2  18        520.63        416.34        69.23 o
  -6   2  18       7227.14       6798.72       183.98 o
  -4   2  18         13.50          1.71        31.22 o
  -2   2  18         25.56          6.12        38.56 o
   0   2  18       8167.40       8265.29       292.86 o
   2   2  18        563.11        594.82        90.03 o
   4   2  18        118.83        120.33        68.02 o
 -13   3  18       2645.54       2863.17       188.19 o
 -11   3  18        275.52        307.88        77.23 o
  -9   3  18        285.17        267.21        88.31 o
  -7   3  18       3319.44       3237.39       156.48 o
  -5   3  18       1098.59       1031.34        60.21 o
  -3   3  18       1419.08       1662.50        86.67 o
  -1   3  18       1769.22       1711.08       100.73 o
   1   3  18       4342.04       4742.10       213.16 o
   3   3  18       1142.98       1231.34       120.11 o
   5   3  18        243.59        276.53        79.06 o
 -14   4  18        302.12        230.22        84.63 o
 -12   4  18        293.75        329.69        97.66 o
 -10   4  18         43.68        103.83        71.72 o
  -8   4  18        139.03        114.66        65.10 o
  -6   4  18        360.50        279.76        48.06 o
  -4   4  18        204.07        116.18        45.22 o
  -2   4  18         33.96         47.10        42.19 o
   0   4  18       1263.38       1343.04       110.91 o
   2   4  18        904.11        946.00       137.64 o
   4   4  18        342.36        384.78       104.21 o
 -13   5  18       3057.22       3111.35       220.74 o
 -11   5  18        319.91        468.53       119.94 o
  -9   5  18        539.55        456.69        87.81 o
  -7   5  18       4247.58       4075.52       204.10 o
  -5   5  18       1212.11       1225.58        86.13 o
  -3   5  18       2074.43       2032.34       100.87 o
  -1   5  18       2964.00       2789.48       133.16 o
   1   5  18       5502.05       5731.05       256.64 o
   3   5  18        401.15        501.67       112.64 o
 -12   6  18       1128.74       1161.94       121.47 o
 -10   6  18        684.51        607.46        88.23 o
  -8   6  18         33.74         19.69        49.71 o
  -6   6  18       3974.87       3679.76       161.20 o
  -4   6  18        667.80        638.18        93.49 o
  -2   6  18       1952.04       2061.21       106.78 o
   0   6  18         96.56        -39.92        46.97 o
   2   6  18        521.01        842.03       171.18 o
 -11   7  18        260.28        293.70        76.98 o
  -9   7  18         16.63         43.17        60.31 o
  -7   7  18        795.49        835.87       115.59 o
  -5   7  18       1203.32       1238.24       121.06 o
  -3   7  18         13.83        -18.93        49.49 o
  -1   7  18        528.15        626.67       102.01 o
   1   7  18       1905.23       1834.08       129.49 o
   3   7  18         40.72        107.56       106.55 o
 -10   8  18        306.29        302.69       113.50 o
  -8   8  18        322.72        399.69       128.42 o
  -6   8  18       1069.98       1283.17       207.17 o
  -4   8  18         93.32        324.61        94.69 o
  -2   8  18        467.69        589.06        93.26 o
   0   8  18       2010.56       2003.59       137.83 o
   2   8  18        260.54        319.81       105.40 o
  -9   9  18       1207.72       1280.87       185.95 o
  -7   9  18        925.74        898.86       229.45 o
  -5   9  18         12.13         33.89        66.01 o
  -3   9  18        827.40        808.68        94.62 o
  -1   9  18        558.56        710.11        99.16 o
  -6  10  18       1701.79       1697.08       163.57 o
  -4  10  18        296.22        218.91        89.69 o
  -2  10  18          7.57         18.59        61.18 o
 -13   1  19       2818.95       2943.81       197.99 o
 -11   1  19       3814.86       4054.81       227.26 o
  -9   1  19        189.59        424.72        75.17 o
  -7   1  19       2541.86       2370.78       133.10 o
  -5   1  19      11056.44      10524.62       230.74 o
  -3   1  19         31.95        -44.69        44.69 o
  -1   1  19         76.91        104.69        60.76 o
   1   1  19       7630.89       8438.02       341.62 o
   3   1  19        103.23        147.43        75.05 o
 -14   2  19        233.33        270.46        90.12 o
 -12   2  19       2537.87       2551.64       177.25 o
 -10   2  19         38.34         64.80        60.96 o
  -8   2  19        852.67        772.15        84.90 o
  -6   2  19       3440.45       3054.31       152.19 o
  -4   2  19        668.24        715.72        70.22 o
  -2   2  19        904.92       1092.52       160.45 o
   0   2  19       2346.30       2588.53       150.32 o
   2   2  19       1967.95       2155.10       162.02 o
   4   2  19        850.99        837.14       106.91 o
 -13   3  19        635.66        728.00       110.44 o
 -11   3  19        849.15        840.46       105.92 o
  -9   3  19         10.39         18.77        52.75 o
  -7   3  19        319.81        225.62        65.17 o
  -5   3  19       1468.95       1633.73        91.36 o
  -3   3  19         67.00         82.10        44.27 o
  -1   3  19        352.81        223.26        68.25 o
   1   3  19       1351.23       1657.50       150.81 o
   3   3  19         14.19         58.82        79.76 o
 -12   4  19       5783.86       5698.10       295.01 o
 -10   4  19        897.89        779.87        95.00 o
  -8   4  19        814.42        744.41        85.19 o
  -6   4  19       4733.94       4645.36       188.07 o
  -4   4  19       2823.71       2768.43       119.28 o
  -2   4  19         95.76         40.09        51.56 o
   0   4  19       3619.35       3660.63       181.73 o
   2   4  19       2042.68       2041.81       152.09 o
 -13   5  19         25.53          9.43        68.98 o
 -11   5  19         41.90         53.87        64.86 o
  -9   5  19        227.92        276.78        82.61 o
  -7   5  19          5.84         -6.35        58.82 o
  -5   5  19         31.83        -53.65        53.65 o
  -3   5  19       3616.32       3651.51       139.97 o
  -1   5  19       2228.02       2376.94       147.15 o
   1   5  19         17.81         45.72        92.49 o
   3   5  19         50.54         -6.26        78.24 o
 -12   6  19       3454.58       3226.03       195.81 o
 -10   6  19         22.47         14.44        57.58 o
  -8   6  19        235.30        276.14        86.09 o
  -6   6  19       3956.12       4116.79       178.89 o
  -4   6  19        541.36        634.36        84.42 o
  -2   6  19        806.92        750.10        80.36 o
   0   6  19       2068.44       2290.61       280.04 o
   2   6  19       1377.44       1304.26       150.46 o
 -11   7  19        638.49        932.49       158.87 o
  -9   7  19       1313.18       1191.02       182.69 o
  -7   7  19          0.13         44.96        70.89 o
  -5   7  19       1253.70       1302.81       116.85 o
  -3   7  19       1384.94       1336.91       125.88 o
  -1   7  19       1009.51       1032.97       107.61 o
   1   7  19       1359.16       1513.67       188.25 o
 -10   8  19        153.09         78.49        90.48 o
  -8   8  19          6.75         51.77        69.73 o
  -6   8  19       1171.17       1083.23       161.69 o
  -4   8  19       1114.60        879.00       121.03 o
  -2   8  19        770.58        943.48       104.54 o
   0   8  19        530.82        744.02       123.09 o
  -7   9  19          2.50        -62.77        98.22 o
  -5   9  19       1107.30       1263.85       142.66 o
  -3   9  19        926.10        864.86       125.80 o
 -12   0  20       1179.64        898.85       180.80 o
 -10   0  20       1431.16       1516.03       212.99 o
  -8   0  20        768.36       1041.11       137.02 o
  -6   0  20       1548.74       1371.89       143.31 o
  -4   0  20       1305.47       1553.09       503.23 o
  -2   0  20       3851.24       3675.31       241.60 o
   0   0  20        322.38        673.78       130.26 o
   2   0  20       4979.97       5351.62       362.08 o
 -13   1  20          0.43        -14.28        65.59 o
 -11   1  20         11.32         39.83        61.83 o
  -9   1  20        361.14        530.29       151.49 o
  -7   1  20         21.06        -45.53        72.65 o
  -5   1  20        898.09       1054.64        95.05 o
  -3   1  20          2.17        -25.72        49.95 o
  -1   1  20         69.11         27.73        56.31 o
   1   1  20        606.10        761.78       102.93 o
   3   1  20         22.13        -69.23        78.26 o
 -12   2  20        796.65        973.91       125.14 o
 -10   2  20        946.56        821.92       105.29 o
  -8   2  20       1116.14       1093.04        99.01 o
  -6   2  20        610.04        703.54       105.13 o
  -4   2  20       1621.70       1465.23        84.37 o
  -2   2  20       1645.43       1602.44       120.90 o
   0   2  20        150.09         66.55        64.41 o
   2   2  20       1237.57       1399.65       129.14 o
 -13   3  20        141.34         46.06        74.13 o
 -11   3  20       3119.48       3126.31       193.18 o
  -9   3  20        253.77        283.00        79.04 o
  -7   3  20       1328.11       1207.21       134.60 o
  -5   3  20       3297.72       3192.80       172.83 o
  -3   3  20        328.78        487.72        88.36 o
  -1   3  20       1084.12       1124.49       106.17 o
   1   3  20       1633.77       1739.88       142.49 o
 -12   4  20          0.24         35.03        66.02 o
 -10   4  20          0.41        -53.86       108.16 o
  -8   4  20         28.31         72.00        54.37 o
  -6   4  20         93.50        109.06        72.92 o
  -4   4  20          5.07         59.81        46.25 o
  -2   4  20        184.92        176.12        63.41 o
   0   4  20         14.92         39.37        63.97 o
   2   4  20          0.73         35.94        81.95 o
 -11   5  20       1676.81       1655.19       261.40 o
  -9   5  20        193.60         72.27        60.36 o
  -7   5  20        164.43        139.21        76.46 o
  -5   5  20       4157.53       4034.13       180.15 o
  -3   5  20         70.33        105.28        49.29 o
  -1   5  20       1962.37       2165.75       147.15 o
   1   5  20       1894.25       2216.27       187.08 o
 -10   6  20         12.87        354.86       257.99 o
  -8   6  20       1468.90       1198.57       137.25 o
  -6   6  20        138.00         52.54        71.57 o
  -4   6  20        107.75        217.57        63.72 o
  -2   6  20       1882.18       1943.43       163.99 o
   0   6  20         85.82         32.37        61.01 o
  -9   7  20        546.10        435.12       226.99 o
  -7   7  20          3.45        -71.73        77.27 o
  -5   7  20        421.61        442.80       147.40 o
  -3   7  20        468.92        195.55        87.42 o
  -1   7  20        575.27        661.84       120.10 o
  -6   8  20        140.34        228.85       121.92 o
  -4   8  20       1834.26       1488.03       249.99 o
 -11   1  21        896.97        884.05       108.04 o
  -9   1  21         33.98         18.98        83.71 o
  -7   1  21       6787.92       6846.47       346.79 o
  -5   1  21        218.15        272.89       127.18 o
  -3   1  21         53.82         81.41        66.23 o
  -1   1  21       4629.73       4872.93       228.55 o
   1   1  21        562.07        722.82       102.74 o
 -12   2  21         17.14        -66.23        84.46 o
 -10   2  21        789.05        924.95       107.96 o
  -8   2  21        585.99        599.72       206.49 o
  -6   2  21        562.59        595.64       106.32 o
  -4   2  21        957.09        942.49       116.54 o
  -2   2  21         56.98        130.56        64.06 o
   0   2  21        803.91        842.70       141.17 o
 -11   3  21        140.65        238.44        81.67 o
  -9   3  21        520.95        400.56        84.44 o
  -7   3  21       2703.87       2618.19       192.35 o
  -5   3  21        355.22        466.41       202.19 o
  -3   3  21        288.64        275.79        71.09 o
  -1   3  21       2055.19       2134.07       160.10 o
 -10   4  21       2113.09       1984.11       178.14 o
  -8   4  21       2685.29       2664.18       429.56 o
  -6   4  21        737.73        900.69       179.90 o
  -4   4  21       1916.45       1639.24       151.70 o
  -2   4  21       1509.45       1667.36       130.67 o
  -9   5  21        216.93        143.26       102.55 o
  -7   5  21         11.34         40.20        78.31 o
  -5   5  21        188.53        279.04       114.33 o
  -3   5  21         59.90        155.14        81.02 o
  -8   6  21       1147.72       1197.61       138.93 o
  -6   6  21       1618.12       1643.55       149.56 o
  -4   6  21         84.23         15.09       149.20 o
 -10   0  22         52.08        -42.18        89.58 o
  -8   0  22       1815.25       1925.87       337.51 o
  -6   0  22       4707.08       4895.69       567.47 o
  -4   0  22        329.56        385.21       200.91 o
  -2   0  22         15.16          8.48        88.38 o
  -9   1  22        302.07        128.27        92.67 o
  -7   1  22         43.92         73.96       124.07 o
  -5   1  22          0.68         88.84       115.06 o
  -3   1  22        338.32        672.94       152.61 o
  -8   2  22        893.94        728.43       122.82 o
  -6   2  22       2089.62       1989.43       315.13 o
  -4   2  22         90.30        274.70       143.08 o
  -2   2  22        444.52        474.59        88.64 o
  -9   3  22        193.53        208.22        94.30 o
  -7   3  22       2697.56       2236.45       417.80 o
  -5   3  22         98.87        237.75       126.99 o
  -3   3  22       2393.28       2483.67       285.01 o
  -8   4  22        481.58        314.65        98.75 o
  -6   4  22         50.98          6.73        68.31 o
  -4   4  22        317.60        384.67       142.13 o
                                                
